# Supplementary material for: Hypoxia-Ischemia Induced Age-Dependent Gene Transcription Effects at Two Development Stages in the Neonate Mouse Brain
Source: Front Mol Neurosci. 2020 Dec 2;13:587815. doi: 10.3389/fnmol.2020.587815 (PMC7738628; doi:10.3389/fnmol.2020.587815)
Supplement: Supplementary file 2 [file Table_1.xlsx]

## Sheet: Table index
Dupré et al Supplementary Table 1
Table folders
The table is divided in 9 sections accessibles in the following folders
Supplementary Table 1A HI effects P5-P10 :	provides lists of genes induced or repressed at P5, P10 and in common at the two ages, at 4 time points
	indicates Fold changes at every time point when significantly passed thresholds
	indicates kinetics
Supplementary Table 1B Regulation index :	provides regulation index (R-Index) for inductions and repression at P5, at P10, and in common
	R-index distribution in series of genes in common were compared to uniform module distribution at P5 and at P10 in series according to Chi2 __analysis, Analyses were performed separately on inductions and repression
	R-Index = (∑ of FC at 4 time points)* Log(Cy3 basal expression)
Supplementary Table 1C Common- Isochronous :	provides lists of genes regulated with the same kinetics at P5 or P10
	common inductions kinetics and correlations : columns O - T				Graph on line 305
	common repression kinetics and correlations : columns Z - AE				Graph on line 87
	Isochronous induction kinetics and correlations : columns AM - AR				Graph on line 148
	Isochronous repressions kinetics and correlations : columns AT- AY				Graph on line 64
Supplementary Table 1D KEGG Pathways :	Significantly enriched KEGG pathways in P5 and P10 HI brains:
	seKEGG Pathways common to both ages (lines 1 - 43), Spécific to P5 (lines 45 -71), Spécific to P10 (lines 73 -95)
	List of genes associated to significantly enriched KEGG pathways				Columns K - N
Supplementary Table 1E IPA Pathways :	Significantly enriched IPA pathways in P5 and P10 HI brains: (Lines 1 - 44)
	Genes contents and kinetics in every pathways : (lines 49 - 161)
Supplementary Table 1F : Gene Ontology :	significantly enriched GO-terms determined using DAVID®
	GO terms enriched in P5 and P10 HI brains (lines 17-46)
	GO terms enriched in P5 HI brains only (lines 48-64)
	GO terms enriched in P10 HI brains only (lines 66-78)
	D: indicates redundancy (Revigo® dispensibility value > 0,07)
	Graphic representation of diffrence in P5 and P10 kinetics (columns M - T)
Supplementaryary Table 1G-Common core Biostat :	Common regulations (Columns A - L)
	Isochronous regulations (columns O - Z)
Supplementary Table 1H ontogeny :	List of genes exhibiting spontaneous inductions or repression (FC > 2, p < 0,0001) over definite periods				Columns A - J
	list of genes exhibiting ontogenic variation between P2 to P10 period and affected by HI at P5				Columns L - O
	list of genes exhibiting ontogenic variation between P5 to P15 period and affected by HI at P10				Columns Q - V
Supplementary Table 1I Protein study	Cytokine protein arrays in P5 HI mice				Columns B - E
	Cytokine protein arrays in P10 HI mice				Columns H - K
Color codes used in tables
Data source		Kinetics		Type of response to HI		Regulation Index
Data at P5		Lasting (3h to 24h)		Induction		RI = ∑FC(3-24h) x logCy3
Data at P10		Early (At least at 3h, never at 24h)		repression		color code
Common to P5 and P10		Transient (Present at 6 and/or 12h only)		biphasic		10th decile
Isochronous at P5 and P10		Late (never observed before 6h and present at 24h				9th decile
		biphasic regulation				8th decile
						7th decile
						6th decile
						5th decile
						4th decile
						3rd decile
						2nd decile
						1st decile

## Sheet: Sup Tab 1A HI effects P5-P10
P5 Up					Fdxacb1		P5 Down							P5 Total						P10 Up							P10 Down							P10 Total						Common									Opposed
					Kctd14									1053																										Up / Up				Down/Down					Up /Down
Lasting	40				Sipa1l2		Lasting	1							Biphasic n = 5					Lasting	236						Lasting	22						1271	Biphasic n = 68
Early	271				Syn3		Early	115												Early	115						Early	70
Transient	191				Nhlh1		Transient	287												Transient	128						Transient	132																					Biphasic
Late	90				Tfcp2l1		Late	63												Late	361						Late	272
Total P5 Up	592				Lilra6		Total P5 Down	466												Total P10 Up	840						Total P10 Down	496
	P5 + 3h	P5 + 6h	P5 + 12h	P5 + 24h	Max			P5 + 3h	P5 + 6h	P5 + 12h	P5 + 24h	Min			P5 + 3h	P5 + 6h	P5 + 12h	P5 + 24h			P10 + 3h	P10 + 6h	P10 + 12h	P10 + 24h	Max			P10 + 3h	P10 + 6h	P10 + 12h	P10 + 24h	Min		P10 + 3h	P10 + 6h	P10 + 12h	P10 + 24h		P5		P10		P5		P10			P5
	311	328	277	130	592			116	201	244	64	466			422	524	516	189			351	533	560	597	840			95	221	156	297	499			378	686	648	826		n = 306	P5 Max		P10 Max	n = 80	P5 Min		P10 Min
GeneSymbol	Fold Change	Fold Change	Fold Change	Fold Change	P5 Max		GeneSymbol	Fold Change	Fold Change	Fold Change	Fold Change	P5 Min		GeneSymbol	Fold Change	Fold Change	Fold Change	Fold Change		GeneSymbol	Fold Change	Fold Change	Fold Change	Fold Change	P10 Max		Fold Change	Fold Change	Fold Change	Fold Change	Fold Change	P10 Min		GeneSymbol	Fold Change	Fold Change	Fold Change	Fold Change		GeneSymbol	P5 Max	GeneSymbol	P10 Max	GeneSymbol	P5 Min	Fold Change	P10 Min		P5 Up
Atf3	12.5281	10.8406	5.87233	3.45226	12.5281		Tmsb15b1	-2.00822		-2.06856	-1.50442	-2.06856		Epha5	1.53761	-1.70626	1.6836			Actb	1.64637	2.06799	1.83271	2.32147	2.32147		Ccdc167	-1.66052	-2.12543	-2.24499	-1.60627	-2.24499		Ajuba		-1.66664		1.80046		Atf3	12.5281	Atf3	23.8048	Tmsb15b1	-2.06856	Tmsb15b1	-2.07716		Fdxacb1
Ccl12	1.8462	6.54077	18.4895	6.55221	18.4895		Actg2	-2.03023	-1.78297	-2.06465		-2.06465		Egr4	2.32091		-2.14027	-1.52578		Adamts1	3.84761	3.95979	3.94888	3.03713	3.95979		Dsel	-1.64148	-2.48367	-1.58326	-1.54566	-2.48367		Cd79b	-1.70027	-1.50784		2.00169		Ccl12	18.4895	Ccl12	12.5702	B3galnt2	-1.60063	B3galnt2	-1.956		Kctd14
Ccl2	8.67748	12.1868	20.5737	12.6282	20.5737		P2ry13	-2.27339	-1.6466	-2.03166		-2.27339		Insig1	1.81472		-1.68974	-1.59881		Adm	4.32366	4.88398	2.80635	1.52678	4.88398		Gm13861	-1.66819	-2.79191	-2.24502	-1.59519	-2.79191		Cd84	-1.85805	1.99103	2.37058	3.90989		Ccl2	20.5737	Ccl2	18.0669	Bbs10	-1.69126	Bbs10	-2.43332		Sipa1l2
Ccl3	6.89529	7.63062	8.16525	7.83367	8.16525		Mas1	-1.50752	-1.69397	-1.73438		-1.73438		Rtp4	-1.62835		2.44901			Ahnak	1.8442	4.64197	7.61509	4.27404	7.61509		Mad2l1	-1.54374	-1.90437	-1.56195	-1.58459	-1.90437		Exo1		-1.53934		2.63739		Ccl3	8.16525	Ccl3	18.1365	Bbs12	-1.67051	Bbs12	-2.45184		Syn3
Ccl4	30.6229	39.8724	49.5657	26.868	49.5657		Kcns3	-2.0434	-1.9162	-1.64823		-2.0434		Adam8	-1.61101		1.54405			Alkbh5	1.9798	1.8059	1.92192	2.30393	2.30393		Mup-ps12	-2.16848	-3.15699	-3.84041	-2.09067	-3.84041		Fignl1	-1.79414	-2.01984		1.51712		Ccl4	49.5657	Ccl4	121.785	Cd209f	-1.6682	Cd209f	-2.04274		Nhlh1
Ccl9	2.14132	3.92313	7.45185	4.47991	7.45185		Slc22a8	-2.03428	-2.27247	-1.645		-2.27247		Atf3	12.5281	10.8406	5.87233	3.45226		Angpt2	3.46665	3.27271	2.55982	2.78983	3.46665		Olfr911-ps1	-1.86472	-1.97382		-2.7304	-2.7304		Ifit1	-1.50308	1.7495	1.91371			Ccl9	7.45185	Ccl9	9.08469	Fignl1	-1.64017	Fignl1	-2.01984		Tfcp2l1
Cd14	2.93555	5.89222	7.52528	5.3683	7.52528		Tlr12	-1.66631	-1.6892	-1.60645		-1.6892		Ccl12	1.8462	6.54077	18.4895	6.55221		Angptl4	1.72872	1.77743	2.43583	2.14314	2.43583		Tescl	-2.44401	-5.62243		-2.58359	-5.62243		Nfam1	-1.59345			2.25846		Cd14	7.52528	Cd14	6.97188	Homez	-1.83569	Homez	-1.99229		Lilra6
Cebpd	3.83338	4.26269	5.23662	3.59343	5.23662		Lrrc55	-2.6291	-2.68614	-1.60055		-2.68614		Ccl2	8.67748	12.1868	20.5737	12.6282		Ankrd33b	1.97676	2.96053	2.05232	1.66272	2.96053		Skint4	-1.79488		-1.73143	-3.0675	-3.0675		Nom1		-1.85684		1.78556		Cebpd	5.23662	Cebpd	5.08557	Kcne2	-1.53088	Kcne2	-2.28107
Csf1	1.68074	2.05418	3.14844	2.21192	3.14844		Baiap2l1	-2.29084		-2.17046		-2.29084		Ccl3	6.89529	7.63062	8.16525	7.83367		Anp32e	1.81996	1.74557	2.00671	2.90311	2.90311		Sly	-1.92441		-1.61889	-2.69988	-2.69988		Pla2g5		-1.77092		1.65452		Csf1	3.14844	Csf1	4.46247	Kcns3	-2.0434	Kcns3	-2.38659		Fdxacb1
Csf2rb	1.65761	2.24046	3.13345	2.48092	3.13345		Hs3st6	-1.5934		-1.79617		-1.79617		Ccl4	30.6229	39.8724	49.5657	26.868		Anxa2	1.72943	2.86759	3.6353	3.17696	3.6353		Cass4	-1.88237			-3.29881	-3.29881		Plscr2	-2.26612	-1.73714		2.90175		Csf2rb	3.13345	Csf2rb	2.60045	Nudt7	-2.08546	Nudt7	-2.48907		Syn3
Cyp1b1	1.7589	2.70546	4.1429	2.14463	4.1429		Bbs12	-1.61889	-1.67051			-1.67051		Ccl9	2.14132	3.92313	7.45185	4.47991		Aplp1	1.66091	1.94726	1.59695	1.51294	1.94726		Defb26	-2.2505			-2.58285	-2.58285		Pycard	-1.54774			2.2253		Cyp1b1	4.1429	Cyp1b1	3.35737	P2ry13	-2.27339	P2ry13	-2.22691		Lilra6
Eaf2	2.54633	3.74293	4.04555	2.69684	4.04555		Bcl11b	-1.57997	-1.56961			-1.57997		Cd14	2.93555	5.89222	7.52528	5.3683		Apold1	3.09474	3.95004	2.20508	1.62307	3.95004		Dsg1c	-1.8668			-2.73528	-2.73528		Rtp4	-1.77049	1.81955	3.59012	5.06905		Fas	7.17741	Fas	6.21732	Rsl1	-1.87353	Rsl1	-2.32132
Fas	4.52424	7.17741	5.91388	7.16285	7.17741		Cks1b	-1.49561	-1.58807			-1.58807		Cebpd	3.83338	4.26269	5.23662	3.59343		Arid1a	1.78398	2.13976	2.14407	2.97133	2.97133		Epgn	-1.85274			-2.47014	-2.47014		Sox17	-2.16216			1.96528		Flnc	2.67157	Flnc	3.88181	Rtp4	-1.62835	Rtp4	-1.77049
Flnc	1.59451	2.60569	2.67157	1.94253	2.67157		Gmpr	-1.68753	-1.79875			-1.79875		Csf1	1.68074	2.05418	3.14844	2.21192		Arid5a	1.68975	2.21233	1.81057	2.65017	2.65017		Gm16982	-1.81138			-2.99278	-2.99278		Tlr1	-1.69599			2.62223		Fos	50.9797	Fos	47.7355	Slitrk6	-1.6659	Slitrk6	-2.83683
Fos	50.9797	17.3199	10.2421	3.36236	50.9797		Kif16b	-1.53898	-1.72227			-1.72227		Csf2rb	1.65761	2.24046	3.13345	2.48092		Ascl2	3.92901	1.72339	1.65022	1.55551	3.92901		Kif12	-1.82373			-2.91689	-2.91689		Trim30a	-1.57255		2.03976	4.96906		Galnt6	3.74293	Galnt6	6.09059	Sox17	-1.65558	Sox17	-2.16216
Galnt15	1.64574	2.24405	3.1228	2.37954	3.1228		Mamdc4	-1.66053	-1.59506			-1.66053		Cyp1b1	1.7589	2.70546	4.1429	2.14463		Atf3	23.8048	22.2546	18.1445	6.83486	23.8048		Nfya	-1.80886			-2.20788	-2.20788		Palmd	-1.5589	2.23433		-2.94918		Gem	7.71826	Gem	7.83399	Tescl	-1.66304	Tescl	-5.62243
Galnt6	1.57503	3.74293		2.88006	3.74293		Mcf2l	-1.53587	-1.54461			-1.54461		Eaf2	2.54633	3.74293	4.04555	2.69684		Batf	1.80068	2.38441	2.72411	3.57477	3.57477		Orly	-2.31171			-5.25213	-5.25213		Pde6a	-1.608	1.591	1.89095	-2.71265		Ier3	3.87508	Ier3	4.96231	Thoc2	-2.07914	Thoc2	-1.94001
Gem	7.71826	3.93012	2.89169	1.91289	7.71826		Nckap5	-1.51456	-1.80922			-1.80922		Fas	4.52424	7.17741	5.91388	7.16285		Bhlhe40	3.07827	2.25773	1.6207	1.65729	3.07827		Oxct2b	-1.87272			-3.06319	-3.06319		Scd3	-1.662		1.50479	-2.66134		Lgals3	5.25631	Lgals3	10.2333	Tia1	-1.56837	Tia1	-1.8974
Ier3	3.87508	3.85564	3.60135	1.90838	3.87508		Pars2	-1.58065	-1.56534			-1.58065		Flnc	1.59451	2.60569	2.67157	1.94253		Bmp2k	1.55108	1.55238	1.5063	1.51872	1.55238		Papln	-1.84932			-3.06659	-3.06659		Ap5z1		1.79809	1.79952	-2.02982		Lilrb4	23.4575	Lilrb4	23.7109	Tnfaip8	-1.59058	Tnfaip8	-2.0062		Rtp4
Lgals3	1.7757	3.56196	5.06412	5.25631	5.25631		Pikfyve	-1.59084	-1.59284			-1.59284		Fos	50.9797	17.3199	10.2421	3.36236		Btg1	1.62489	1.59557	1.64147	1.73964	1.73964		Ptprj	-1.58859			-3.16846	-3.16846		Atxn7l1os2			1.99879	-2.82888		Lonrf3	2.53375	Lonrf3	5.17527	Tnfrsf13b	-1.80321	Tnfrsf13b	-2.1221		Cep112
Lilrb4	3.7832	4.81465		23.4575	23.4575		Pole	-1.55426	-1.62403			-1.62403		Galnt15	1.64574	2.24405	3.1228	2.37954		Cbx4	1.84613	1.692	1.61082	1.51103	1.84613		Rmnd5a	-1.82169			-2.6657	-2.6657		Bcas3os2		1.61181	1.96227	-2.52697		Maff	13.4432	Maff	18.7021	Tnfrsf25	-1.63571	Tnfrsf25	-2.02266		Gm13154
Lonrf3	2.34349	2.53375	2.04025	2.17505	2.53375		Rsl1	-1.87353	-1.53321			-1.87353		Galnt6	1.57503	3.74293		2.88006		Ccl2	5.28451	13.991	18.0669	15.1628	18.0669		Ssty1	-1.99753			-4.35349	-4.35349		Casz1		1.52176	1.61141	-2.49475		Mt1	3.21612	Mt1	5.80903	Trhde	-1.68764	Trhde	-2.31772		Nyap2
Maff	13.4432	7.74791	5.14616	2.6323	13.4432		Six5	-1.6361	-1.55199			-1.6361		Gem	7.71826	3.93012	2.89169	1.91289		Ccl3	10.13	13.9681	18.1365	10.7157	18.1365		Acyp2	-1.66515	-2.02368	-1.83749		-2.02368		Ccr7		1.56632	2.42197	-1.98218		Mt2	4.00508	Mt2	9.46289	Ttc21b	-1.63933	Ttc21b	-2.07387		Tmem184a
Mt1	2.23856	3.12447	3.19005	3.21612	3.21612		Slc22a18	-1.59198	-1.70058			-1.70058		Ier3	3.87508	3.85564	3.60135	1.90838		Ccl4	29.1682	70.1949	121.785	45.8227	121.785		Bola1	-1.67233	-2.13498	-1.59954		-2.13498		Cep112	1.9439			-1.83599		Neat1	3.52984	Neat1	4.78397	Zfp429	-1.65959	Zfp429	-2.04568		Ttc38
Mt2	2.26983	4.00508	3.9478	2.95635	4.00508		Slitrk6	-1.6659	-1.56157			-1.6659		Lgals3	1.7757	3.56196	5.06412	5.25631		Ccl7	4.65078	10.5305	16.4635	16.0536	16.4635		Caps2	-1.70836	-2.93401	-1.64654		-2.93401		Chrna9		1.74518		-3.85749		Osmr	3.34053	Osmr	3.12021	Bola1	-1.55307	Bola1	-2.13498		Casz1
Neat1	3.1285	3.52984	2.98625	2.17423	3.52984		Sqrdl	-1.54043	-1.5012			-1.54043		Lilrb4	3.7832	4.81465		23.4575		Ccl9	1.79715	4.40754	9.08469	4.31827	9.08469		Ccdc107	-1.9423	-2.60811	-1.95173		-2.60811		Crxos			1.88589	-3.1727		Pip5k1a	3.26959	Pip5k1a	5.5795	Brinp3	-1.85396	Brinp3	-2.03939		Fhad1
Osmr	1.67087	2.9785	3.34053	2.73949	3.34053		Thoc2	-1.59512	-2.07914			-2.07914		Lonrf3	2.34349	2.53375	2.04025	2.17505		Cd14	2.00167	4.0368	6.97188	6.18753	6.97188		Cttnbp2	-2.37392	-2.37616	-1.51803		-2.37616		Cxcl11		2.11581	2.45576	-1.72924		Plaur	3.71479	Plaur	2.90146	Caps2	-1.78911	Caps2	-2.93401		Skor1
Pip5k1a	1.95751	3.05475	3.26959	2.42138	3.26959		Tmem204	-1.83683	-1.60006			-1.83683		Maff	13.4432	7.74791	5.14616	2.6323		Cebpb	3.26947	3.40917	3.24592	4.35801	4.35801		Frmpd4	-1.78113	-2.36723	-2.03219		-2.36723		D8Ertd158e			2.63987	-2.10796		Plek	2.91554	Plek	8.00035	Ccdc167	-1.52144	Ccdc167	-2.24499		Tlr1
Plaur	3.71479	3.11523	3.47462	2.77103	3.71479		Tnfaip8	-1.59058	-1.57476			-1.59058		Mt1	2.23856	3.12447	3.19005	3.21612		Cebpd	3.56977	4.09199	4.87881	5.08557	5.08557		Fzd10	-1.6991	-2.06859	-2.02385		-2.06859		Echdc3			1.92684	-3.98148		Plin2	3.01747	Plin2	6.50548	Cdh7	-1.51926	Cdh7	-2.13537
Plek	1.68226	1.6935	2.2926	2.91554	2.91554		Tnfrsf13b	-1.80321	-1.63103			-1.80321		Mt2	2.26983	4.00508	3.9478	2.95635		Clip4	2.23255	2.11687	2.28206	2.78034	2.78034		Gpr34	-1.70562	-2.21029	-1.51792		-2.21029		Eif2ak4		1.55981	2.13257	-1.94561		Sdc4	2.39959	Sdc4	2.35793	Cntn6	-1.78695	Cntn6	-1.94906
Plin2	1.5538	1.73858	2.74795	3.01747	3.01747		Trhde	-1.49676	-1.68764			-1.68764		Neat1	3.1285	3.52984	2.98625	2.17423		Csf1	2.26812	2.95784	3.83118	4.46247	4.46247		Hist2h2ab	-1.6293	-2.42865	-1.79625		-2.42865		Fgf6			1.83414	-2.87879		Serpina3f	7.74485	Serpina3f	5.07607	Dach1	-1.6158	Dach1	-2.23077
Sdc4	1.66782	2.39959	2.29089	2.17025	2.39959		Wnt6	-2.09217	-1.51826			-2.09217		Osmr	1.67087	2.9785	3.34053	2.73949		Csrnp1	4.67983	2.9478	2.11634	2.26728	4.67983		Kcne2	-1.85364	-2.28107	-1.57309		-2.28107		Fhad1		1.55924	1.52163	-1.86019		Timp1	6.12328	Timp1	9.31883	Dennd6a	-1.63043	Dennd6a	-2.01612
Serpina3f	2.64812	3.43717	7.74485	5.04589	7.74485		Zfp882	-1.64963	-1.63816			-1.64963		Pip5k1a	1.95751	3.05475	3.26959	2.42138		Ctdsp2	1.65353	2.3052	2.04044	1.75195	2.3052		Kcns3	-2.38659	-2.22151	-1.83101		-2.38659		Ggt5			2.11046	-3.61041		Tlr2	3.98787	Tlr2	6.43603	Dock9	-1.70993	Dock9	-1.854
Slc15a3	3.09016	3.47359	3.61534	3.54191	3.61534		Sphk1	-2.31516				-2.31516		Plaur	3.71479	3.11523	3.47462	2.77103		Ctla2a	3.36016	4.93122	5.45275	2.12948	5.45275		Mkks	-1.63142	-2.43712	-1.6477		-2.43712		Glt1d1			1.53934	-3.34108		Tnfrsf12a	6.91807	Tnfrsf12a	4.01941	Dsel	-1.64608	Dsel	-2.48367
Timp1	2.02232	3.85281	6.12328	5.03241	6.12328		Osr1	-2.09961				-2.09961		Plek	1.68226	1.6935	2.2926	2.91554		Ctsb	1.58014	1.71229	1.86259	2.71798	2.71798		Myh10	-1.55006	-1.78646	-1.5104		-1.78646		Gm10204		1.71386	1.63624	-1.5583		Tnfrsf1a	2.60922	Tnfrsf1a	5.08591	Etl4	-1.71667	Etl4	-1.83298
Tlr2	1.93385	2.46712	3.98787	3.48484	3.98787		Nudt7	-2.08546				-2.08546		Plin2	1.5538	1.73858	2.74795	3.01747		Ctsd	1.5102	2.20344	1.86823	2.23769	2.23769		P2ry13	-1.64096	-1.9843	-2.22691		-2.22691		Gm10614		1.60234	1.59979	-3.65122		Tuba1c	2.78189	Tuba1c	3.75075	Fut9	-1.57749	Fut9	-2.18616
Tnfrsf12a	5.71481	6.91807	4.74601	2.56672	6.91807		Homez	-1.83569				-1.83569		Sdc4	1.66782	2.39959	2.29089	2.17025		Ctsz	1.52217	2.12842	2.86489	4.15312	4.15312		Rhcg	-1.50023	-2.30449	-1.55133		-2.30449		Gm10845		1.5913	1.94226	-2.83978		Tubb6	3.13989	Tubb6	6.63433	Fzd10	-1.54217	Fzd10	-2.06859
Tnfrsf1a	1.5101	2.12684	2.60922	2.17287	2.60922		Foxd2	-1.80648				-1.80648		Serpina3f	2.64812	3.43717	7.74485	5.04589		Cyp1b1	1.59691	2.82664	3.21876	3.35737	3.35737		Rsl1	-1.89017	-2.05138	-2.32132		-2.32132		Gm1305		1.85567	1.8974	-1.9696		Adamts1	3.78572	Adamts1	3.95979	Gabra4	-1.55525	Gabra4	-2.01399
Tuba1c	1.8147	2.37104	2.78189	2.33736	2.78189		Crk	-1.8026				-1.8026		Slc15a3	3.09016	3.47359	3.61534	3.54191		Cyr61	11.215	7.82812	4.00286	3.63	11.215		Slc40a1	-1.99357	-2.43715	-1.92539		-2.43715		Gm13128		2.71213		-1.791		Adm	5.0785	Adm	4.88398	Gria2	-1.75428	Gria2	-2.93557
Tubb6	2.63969	2.92134	3.13989	2.40929	3.13989		Stard8	-1.7661				-1.7661		Timp1	2.02232	3.85281	6.12328	5.03241		D5Ertd579e	2.02693	2.16649	1.90033	1.57005	2.16649		Slitrk6	-1.95172	-2.83683	-1.65153		-2.83683		Gm13154	1.67871			-2.12126		Aff1	1.97075	Aff1	1.87185	Gucy1a2	-1.51314	Gucy1a2	-2.23591
Acp5	1.58141	1.87874	1.57225		1.87874		Flrt2	-1.75918				-1.75918		Tlr2	1.93385	2.46712	3.98787	3.48484		D8Ertd82e	1.55968	1.58054	1.6914	2.05281	2.05281		Tctex1d4	-1.98038	-2.09246	-1.69031		-2.09246		Gm13403		1.7947		-2.38144		Alkbh1	1.57187	Alkbh1	2.00709	Hes5	-1.6892	Hes5	-2.84015
Adamts1	3.78572	2.53545	2.3866		3.78572		Gbp11	-1.7157				-1.7157		Tnfrsf12a	5.71481	6.91807	4.74601	2.56672		Dhx38	1.79167	1.90165	1.5859	2.5508	2.5508		Tia1	-1.61839	-1.8974	-1.57905		-1.8974		Gm16508		2.03389		-2.61855		Angpt2	2.73349	Angpt2	3.46665	Il1rapl1	-1.86995	Il1rapl1	-1.88793
Angptl4	1.9426	1.78309	2.44419		2.44419		Gdpgp1	-1.71206				-1.71206		Tnfrsf1a	1.5101	2.12684	2.60922	2.17287		Dok2	1.5637	1.7236	1.85869	2.95034	2.95034		Tmem107	-1.56263	-2.1673	-1.64279		-2.1673		Gm17821		2.47505	1.75487	-1.83415		Angptl4	2.44419	Angptl4	2.43583	Inpp4b	-1.58614	Inpp4b	-2.26418
Anxa1	1.55101	1.89861	2.1294		2.1294		Ddx26b	-1.6975				-1.6975		Tuba1c	1.8147	2.37104	2.78189	2.33736		Dpysl3	1.66784	2.47676	2.03546	1.65127	2.47676		Tmem212	-1.53906	-1.64548	-1.98262		-1.98262		H2-Q4		2.16057	1.6442	-2.16295		Anxa2	2.84979	Anxa2	3.6353	Ipcef1	-1.62732	Ipcef1	-2.38678
Anxa2	1.80635	2.84979	2.70495		2.84979		Arhgef39	-1.69275				-1.69275		Tubb6	2.63969	2.92134	3.13989	2.40929		Dusp16	1.69291	2.12794	1.8461	2.13399	2.13399		Tnfaip8	-1.64857	-2.0062	-1.84263		-2.0062		Hccs		2.14508	2.312	-1.65219		Apold1	4.5215	Apold1	3.95004	Izumo4	-1.90498	Izumo4	-2.06845
Apold1	4.5215	2.44458	2.10064		4.5215		Bbs10	-1.69126				-1.69126		Acp5	1.58141	1.87874	1.57225			Dusp4	4.03047	3.44742	2.97386	3.86944	4.03047		Tnfrsf13b	-2.1221	-1.56297	-1.70465		-2.1221		Ibsp		1.55865	1.86667	-2.15609		Arc	3.91636	Arc	4.35131	Kcnv1	-1.5925	Kcnv1	-2.35656
Bag3	2.0563	2.57125	2.1099		2.57125		Ddit4l	-1.68243				-1.68243		Adamts1	3.78572	2.53545	2.3866			Egr1	5.06276	2.78567	1.83862	1.71048	5.06276		Tnfrsf25	-1.80818	-2.02266	-1.58941		-2.02266		Kcnj8			1.72461	-1.74133		Arid5a	3.69493	Arid5a	2.65017	Klhl14	-1.64272	Klhl14	-1.81897
Bcl3	3.62283	4.49836	7.90761		7.90761		Ccnf	-1.67182				-1.67182		Angptl4	1.9426	1.78309	2.44419			Egr2	9.7986	3.42348	1.70726	1.7179	9.7986		Tnfsf12Tnfsf13	-1.72097	-2.38148	-1.76235		-2.38148		Krt75		1.64466	1.762	-2.42559		Arl4d	2.17318	Arl4d	2.85387	Lrrtm3	-1.71008	Lrrtm3	-2.13869
Btg3	2.64289	2.09112	1.56532		2.64289		Senp8	-1.67004				-1.67004		Anxa1	1.55101	1.89861	2.1294			Emp1	3.41983	7.0429	8.51818	5.63688	8.51818		Traf3ip3	-1.59565	-2.46025	-2.02657		-2.46025		Lingo4			2.14269	-1.99575		Arrdc3	2.77137	Arrdc3	2.5098	Lrrtm4	-1.64995	Lrrtm4	-1.7973
Ccl7	8.09221	10.4219	23.9547		23.9547		Cd209f	-1.6682				-1.6682		Anxa2	1.80635	2.84979	2.70495			Eno1	1.7532	1.94449	1.54753	1.56854	1.94449		Zbtbd6	-1.55489	-2.03982	-1.54877		-2.03982		Med16		2.25378	2.54966	-1.56953		Atf4	1.97288	Atf4	2.35217	Ly6g6c	-1.60469	Ly6g6c	-1.84352
Cebpb	3.11031	2.96256	2.79091		3.11031		Hspa12b	-1.66816				-1.66816		Apold1	4.5215	2.44458	2.10064			Esm1	3.17838	3.13459	3.18262	1.86975	3.18262		Zfp273	-1.52144	-2.2404	-1.84463		-2.2404		Myo1c			2.1303	-2.01787		Bag3	2.57125	Bag3	3.61491	Mctp1	-1.53341	Mctp1	-2.13122
Cited1	2.11602	3.40189	2.79263		3.40189		Tescl	-1.66304				-1.66304		Bag3	2.0563	2.57125	2.1099			Etv6	2.40441	2.14016	1.52908	1.76957	2.40441		Zfp455	-1.83017	-2.61011	-1.58482		-2.61011		Ndor1		2.3651	2.72372	-1.57178		Bhlhe40	2.23391	Bhlhe40	3.07827	Nrxn3	-1.78141	Nrxn3	-1.94489
Clip4	1.62111	1.99245	1.84578		1.99245		Mrgprf	-1.66165				-1.66165		Bcl3	3.62283	4.49836	7.90761			Ezr	1.66416	1.90235	2.52382	2.51944	2.52382		Zfp85	-1.70707	-2.26962	-1.80131		-2.26962		Nyap2		1.94149	1.77841	-1.71861		Bmp2k	1.61552	Bmp2k	1.55238	Ntng1	-1.64292	Ntng1	-2.42409
Cnn1	3.79823	4.17338	2.42985		4.17338		Cbr3	-1.66122				-1.66122		Btg3	2.64289	2.09112	1.56532			F3	1.93562	1.89149	1.85889	1.96656	1.96656		Zfp945	-1.50284	-2.04391	-1.55912		-2.04391		Oprm1		1.85889	1.68446	-1.61189		Btg2	2.64327	Btg2	3.99719	Pclo	-1.68849	Pclo	-2.15167
Ctla2a	3.71131	4.44952	4.79646		4.79646		Zfp429	-1.65959				-1.65959		Ccl7	8.09221	10.4219	23.9547			Fas	3.37666	6.21732	5.75744	5.00464	6.21732		Zfp950	-1.58307	-2.60143	-1.72095		-2.60143		Ptx4		1.53322	1.61296	-1.52714		Btg3	2.64289	Btg3	2.13642	Pgam2	-1.52639	Pgam2	-1.90727
Ctla2b	2.95213	3.50491	3.62508		3.62508		Sox17	-1.65558				-1.65558		Cebpb	3.11031	2.96256	2.79091			Flnc	1.54562	2.15418	2.7811	3.88181	3.88181		Zfp961	-1.67055	-1.99995	-1.50668		-1.99995		Sfi1		1.52512	1.6465	-2.91065		Ccl7	23.9547	Ccl7	16.4635	Phactr3	-1.63427	Phactr3	-2.01471
Cyr61	8.84016	5.15634	3.38865		8.84016		Snx9	-1.65164				-1.65164		Cited1	2.11602	3.40189	2.79263			Flt1	1.67497	2.60898	2.12878	2.18739	2.60898		B3galnt2	-1.68863	-1.956			-1.956		Skor1		1.82146	1.6017	-1.62418		Ccno	2.23913	Ccno	3.41066	Prkdc	-1.55349	Prkdc	-1.72816
Emp1	2.56919	4.27245	3.9981		4.27245		Efna4	-1.65104				-1.65104		Clip4	1.62111	1.99245	1.84578			Fos	47.7355	18.8814	7.55951	3.60298	47.7355		Bbs10	-1.50353	-2.43332			-2.43332		Smad6		2.20367	1.70222	-1.62055		Cd86	2.30451	Cd86	2.05441	Rhcg	-1.76503	Rhcg	-2.30449
Epb4,1l4b	2.20249	3.78782	2.68016		3.78782		Bhlhe22	-1.64299				-1.64299		Cnn1	3.79823	4.17338	2.42985			Fosb	7.15594	5.0015	2.2306	1.50565	7.15594		Bbs12	-1.70136	-2.45184		Fignl1	-2.45184		Syce1l			1.76221	-2.13204		Cebpb	3.11031	Cebpb	4.35801	Rpgrip1l	-1.50306	Rpgrip1l	-2.12317
Epha2	2.5061	2.11457	1.96076		2.5061		Arid2	-1.64293				-1.64293		Ctla2a	3.71131	4.44952	4.79646			Foxo1	1.559	1.951	1.87639	1.73733	1.951		Cd209f	-2.04274	-1.70167		Nfam1	-2.04274		Synpo		1.50799	1.96374	-3.81811		Cep112	1.55358	Cep112	1.9439	Rxrg	-1.81072	Rxrg	-2.0559
Fdxacb1	1.69582	1.56162	1.70239		1.70239		Pml	-1.6425				-1.6425		Ctla2b	2.95213	3.50491	3.62508			Fzd4	1.63584	2.33284	2.01658	1.62354	2.33284		Cd40	-1.57483	-1.76559		Rtp4	-1.76559		Tbx3		1.74265	1.8131	-2.29344		Chac1	1.8953	Chac1	2.12835	Serpina9	-1.73299	Serpina9	-1.84924
Fosb	14.342	5.64109	2.13776		14.342		Fignl1	-1.64017				-1.64017		Cyr61	8.84016	5.15634	3.38865			Gadd45b	3.57949	4.11795	2.86251	1.95704	4.11795		Crebzf	-1.58572	-2.05786		Sox17	-2.05786		Tgm5			1.945	-3.15447		Cited1	3.40189	Cited1	2.56599	Sgca	-1.74022	Sgca	-2.0262
Gadd45b	4.78808	4.68858	2.7297		4.78808		Ttc21b	-1.63933				-1.63933		Emp1	2.56919	4.27245	3.9981			Gadd45g	3.45799	3.32801	2.56675	1.6412	3.45799		Cyb5rl	-1.51914	-1.83011		Wscd2	-1.83011		Tmem184a		1.57753	1.74504	-1.56976		Clip4	1.99245	Clip4	2.78034	Slc16a7	-2.02327	Slc16a7	-1.94054
Hist1h1c	2.38839	2.66452	2.06671		2.66452		Bche	-1.63899				-1.63899		Epb4,1l4b	2.20249	3.78782	2.68016			Galnt6	1.71674	2.48835	2.00447	6.09059	6.09059		Dennd6a	-1.9112	-2.01612		Oprm1	-2.01612		Tslp		2.36143		-2.04514		Coq10b	1.86029	Coq10b	1.95935	Slc40a1	-1.52566	Slc40a1	-2.43715
Hmgb2	1.89536	1.96795	2.0449		2.0449		Asf1b	-1.63699				-1.63699		Epha2	2.5061	2.11457	1.96076			Gatad2b	1.73667	3.23243	1.69808	1.76424	3.23243		Ercc6l2	-1.70763	-2.07656			-2.07656		Tssk5			1.64579	-2.78966		Cry2	1.55342	Cry2	1.73982	Spink8	-1.98279	Spink8	-2.66709
Hmox1	2.08899	2.68668	2.46729		2.68668		Olig2	-1.63595				-1.63595		Fdxacb1	1.69582	1.56162	1.70239			Gch1	1.85405	2.10574	1.88769	1.83449	2.10574		Gm12371	-1.59712	-2.54316			-2.54316		Ttc38		2.55838	2.7718	-1.53729		Csrnp1	3.65388	Csrnp1	4.67983	Ssbp1	-1.64791	Ssbp1	-1.90231
Hspa1a	5.2981	5.8243	2.55189		5.8243		Tnfrsf25	-1.63571				-1.63571		Fosb	14.342	5.64109	2.13776			Gem	7.83399	7.69603	4.71166	2.43169	7.83399		Homez	-1.71569	-1.99229			-1.99229		Wscd2			2.07224	-2.0953		Ctdsp2	1.81539	Ctdsp2	2.3052	St8sia4	-1.66213	St8sia4	-2.1616
Hspb1	2.82627	3.65898	3.14663		3.65898		Gemin4	-1.62991				-1.62991		Gadd45b	4.78808	4.68858	2.7297			Gprc5b	1.82816	1.83708	1.59914	1.92688	1.92688		Krcc1	-1.99879	-1.88314			-1.99879		Wwox		1.55252	1.69237	-2.32813		Ctla2a	4.79646	Ctla2a	5.45275	Synpr	-1.9295	Synpr	-1.98584
Icosl	2.21301	2.27515	2.29571		2.29571		Tbx2	-1.62782				-1.62782		Hist1h1c	2.38839	2.66452	2.06671			H2-K1	1.69473	1.68521	1.99531	2.20669	2.20669		Lrif1	-1.60089	-2.08679			-2.08679		Actb	1.64637	2.06799	1.83271	2.32147		Ctla2b	3.62508	Ctla2b	3.82909	Wscd2	-1.58804	Wscd2	-2.0953
Irf1	1.93816	1.90704	2.29693		2.29693		Neb	-1.62721				-1.62721		Hmgb2	1.89536	1.96795	2.0449			Hic1	1.57535	1.77094	2.01099	1.88637	2.01099		Map2k3os	-1.69237	-1.94688			-1.94688		Adamts1	3.84761	3.95979	3.94888	3.03713		Cyr61	8.84016	Cyr61	11.215	Ydjc	-1.52063	Ydjc	-1.64033
Jun	5.36375	2.57462	2.05702		5.36375		Samd9l	-1.62629				-1.62629		Hmox1	2.08899	2.68668	2.46729			Hipk2	3.67884	3.47992	2.48131	1.9608	3.67884		Nat2	-1.80977	-1.5785			-1.80977		Adm	4.32366	4.88398	2.80635	1.52678		D16Ertd472e	1.7762	D16Ertd472e	2.23471	Zc3h6	-1.61228	Zc3h6	-2.04252
Klf4	5.24025	2.55496	1.67644		5.24025		Ttc30a1	-1.61959				-1.61959		Hspa1a	5.2981	5.8243	2.55189			Hmgn5	1.99354	2.32607	1.89465	2.47954	2.47954		Nudt7	-2.11213	-2.48907			-2.48907		Ahnak	1.8442	4.64197	7.61509	4.27404		Ddit4	1.62008	Ddit4	2.16575	Zfp521	-1.62709	Zfp521	-2.07238
Lcn2	2.04137	2.35822	3.1715		3.1715		Heyl	-1.61662				-1.61662		Hspb1	2.82627	3.65898	3.14663			Hmox1	1.81857	2.73761	3.5868	3.87262	3.87262		Rb1cc1	-1.50757	-2.10447			-2.10447		Alkbh5	1.9798	1.8059	1.92192	2.30393		Dmtn	1.65595	Dmtn	1.85975	Adamts5	-1.95474	Adamts5	-2.53305
Litaf	1.83942	1.84575	2.11343		2.11343		Bcl11a	-1.61628				-1.61628		Icosl	2.21301	2.27515	2.29571			Hspb1	1.60858	2.83868	3.21309	2.23704	3.21309		Sec24b	-1.61235	-1.85676			-1.85676		Angpt2	3.46665	3.27271	2.55982	2.78983		Dusp1	4.49101	Dusp1	6.41939	Anks1b	-1.87998	Anks1b	-1.85372
Lmna	1.84619	2.37786	1.61415		2.37786		Rgs3	-1.60824				-1.60824		Irf1	1.93816	1.90704	2.29693			Hspb8	1.51432	1.76769	2.13673	2.60797	2.60797		Ttc21b	-1.95594	-2.07387			-2.07387		Angptl4	1.72872	1.77743	2.43583	2.14314		Dusp14	1.82412	Dusp14	1.93796	Dhrs7c	-1.57841	Dhrs7c	-2.22889
Mbd1	2.84227	3.48607	2.59187		3.48607		B3galnt2	-1.60063				-1.60063		Jun	5.36375	2.57462	2.05702			Htatsf1	1.57929	1.99159	1.58389	2.22306	2.22306		Uba7	-1.81194	-1.97968			-1.97968		Ankrd33b	1.97676	2.96053	2.05232	1.66272		Dusp16	2.44065	Dusp16	2.13399	Nsdhl	-2.87095	Nsdhl	-1.96309
Mcl1	1.87711	1.88483	1.61143		1.88483		Zbed4	-1.59678				-1.59678		Klf4	5.24025	2.55496	1.67644			Ier3	2.98727	4.76249	4.1762	4.96231	4.96231		Zfp429	-2.04568	-1.93137			-2.04568		Anp32e	1.81996	1.74557	2.00671	2.90311		Dusp4	2.08263	Dusp4	4.03047	Oprm1	-1.9839	Oprm1	-1.61189
Mgp	1.54402	2.06746	1.98281		2.06746		Zfp592	-1.59667				-1.59667		Lcn2	2.04137	2.35822	3.1715			Ifi202b	2.16811	11.2053	16.882	13.1975	16.882		Zfp521	-1.51328	-2.07238			-2.07238		Anxa2	1.72943	2.86759	3.6353	3.17696		Egr1	7.82189	Egr1	5.06276	P2ry12	-2.72621	P2ry12	-2.55006
Mlf1	1.92192	1.94662	1.6078		1.94662		Cxcl12	-1.59316				-1.59316		Litaf	1.83942	1.84575	2.11343			Ifit3	2.48547	2.88339	4.35549	3.15354	4.35549		Zfp960	-1.80526	-2.16215			-2.16215		Aplp1	1.66091	1.94726	1.59695	1.51294		Egr2	7.19863	Egr2	9.7986	Rgs13	-1.52467	Rgs13	-1.89819
Mpzl2	2.31231	2.46529	2.22581		2.46529		Zfp518b	-1.58985				-1.58985		Lmna	1.84619	2.37786	1.61415			Il1b	1.67991	4.33936	7.56054	3.08815	7.56054		Zmym1	-1.50396	-2.11662			-2.11662		Apold1	3.09474	3.95004	2.20508	1.62307		Egr4	2.32091	Egr4	3.85473	Slc2a5	-1.93443	Slc2a5	-2.21642
Mtor	2.24335	3.27666	2.4053		3.27666		Zfp78	-1.58852				-1.58852		Mbd1	2.84227	3.48607	2.59187			Il1r1	3.87924	2.75274	3.92323	2.99855	3.92323		Gm12680	-2.78854				-2.78854		Arid1a	1.78398	2.13976	2.14407	2.97133		Ehd4	1.51105	Ehd4	3.98452
Npas4	3.5221	1.8034	2.17039		3.5221		Gm5878	-1.58639				-1.58639		Mcl1	1.87711	1.88483	1.61143			Irf1	1.79119	1.86674	2.3326	2.28435	2.3326		Abhd14a		-1.73825	-1.74502		-1.74502		Arid5a	1.68975	2.21233	1.81057	2.65017		Elk1	1.53359	Elk1	3.00104
Odc1	2.18751	2.06491	1.67375		2.18751		Zfp54	-1.58592				-1.58592		Mgp	1.54402	2.06746	1.98281			Irf2bp2	1.88888	2.22226	1.98522	2.12377	2.22226		Acn9		-2.08797	-2.11		-2.11		Ascl2	3.92901	1.72339	1.65022	1.55551		Emp1	4.27245	Emp1	8.51818
Ola1	1.83152	2.56589	2.4761		2.56589		Hmgcs2	-1.58573				-1.58573		Mlf1	1.92192	1.94662	1.6078			Irf8	1.61018	1.73376	2.12646	2.67529	2.67529		Adamts13		-2.35052	-1.82766		-2.35052		Atf3	23.8048	22.2546	18.1445	6.83486		Epb4,1l4b	3.78782	Epb4,1l4b	3.00016
Pmaip1	2.79315	2.65918	2.55232		2.79315		Zbtb3	-1.5849				-1.5849		Mpzl2	2.31231	2.46529	2.22581			Irgm1	1.67883	2.31857	2.47011	5.12853	5.12853		Ankrd32		-1.93792	-1.52908		-1.93792		Batf	1.80068	2.38441	2.72411	3.57477		Epc1	2.12962	Epc1	2.04039
Ppp1r15a	2.82896	2.32316	1.70697		2.82896		Zfp354b	-1.58436				-1.58436		Mtor	2.24335	3.27666	2.4053			Irs2	2.46306	1.85455	1.55897	1.74075	2.46306		Anks1b		-1.70596	-1.85372		-1.85372		Bhlhe40	3.07827	2.25773	1.6207	1.65729		Epha5	1.6836	Epha5	1.91886
Prss23	1.63071	2.01565	2.14382		2.14382		Cnr1	-1.57278				-1.57278		Npas4	3.5221	1.8034	2.17039			Itprip	2.74078	1.54224	2.03745	3.47668	3.47668		Ccdc74a		-1.75716	-1.8959		-1.8959		Bmp2k	1.55108	1.55238	1.5063	1.51872		Errfi1	2.20291	Errfi1	2.32831
Rgs16	2.2286	2.06915	1.72621		2.2286		Atr	-1.57071				-1.57071		Odc1	2.18751	2.06491	1.67375			Jun	7.2867	5.43051	3.46803	2.46707	7.2867		Ccnh		-1.96044	-1.78352		-1.96044		Btg1	1.62489	1.59557	1.64147	1.73964		Esm1	5.31609	Esm1	3.18262
S100a8	2.6748	3.41758	5.44055		5.44055		Pop1	-1.56912				-1.56912		Ola1	1.83152	2.56589	2.4761			Jund	2.50437	3.34524	2.29341	1.55458	3.34524		Cntn3		-2.13857	-1.51057		-2.13857		Cbx4	1.84613	1.692	1.61082	1.51103		Ezr	1.92276	Ezr	2.52382
S100a9	2.25383	3.482	5.33503		5.33503		Tia1	-1.56837				-1.56837		Pmaip1	2.79315	2.65918	2.55232			Kcne3	4.83678	3.31245	2.18104	1.72704	4.83678		Cntn6		-1.55297	-1.94906		-1.94906		Ccl2	5.28451	13.991	18.0669	15.1628		F3	1.723	F3	1.96656
Serpine1	5.66184	4.12705	4.24611		5.66184		Gm9804	-1.56434				-1.56434		Ppp1r15a	2.82896	2.32316	1.70697			Kctd10	1.6442	1.72662	1.91751	2.6274	2.6274		Col11a1		-3.26125	-1.85565		-3.26125		Ccl3	10.13	13.9681	18.1365	10.7157		Flt1	1.85959	Flt1	2.60898
Snhg12	2.03318	1.57598	1.84224		2.03318		Lrrk1	-1.5598				-1.5598		Prss23	1.63071	2.01565	2.14382			Kif1b	1.81573	2.27001	1.97628	3.02275	3.02275		Csmd1		-2.27607	-1.58228		-2.27607		Ccl4	29.1682	70.1949	121.785	45.8227		Fosb	14.342	Fosb	7.15594
Socs3	3.40966	2.5673	2.7266		3.40966		Slc11a2	-1.5592				-1.5592		Rgs16	2.2286	2.06915	1.72621			Klf2	1.58592	2.00893	1.86557	1.53387	2.00893		Cst6		-1.59172	-1.51404		-1.59172		Ccl7	4.65078	10.5305	16.4635	16.0536		Fzd3	1.76222	Fzd3	1.97985
Stfa2	2.12326	2.64795	4.47393		4.47393		Eomes	-1.55897				-1.55897		S100a8	2.6748	3.41758	5.44055			Lgals3	1.61	4.42003	8.93715	10.2333	10.2333		Diap3		-1.74355	-1.70241		-1.74355		Ccl9	1.79715	4.40754	9.08469	4.31827		Gadd45b	4.78808	Gadd45b	4.11795
Tagln2	1.54257	2.06834	2.37555		2.37555		Tbxa2r	-1.55747				-1.55747		S100a9	2.25383	3.482	5.33503			Litaf	1.80367	2.30618	2.49758	3.04861	3.04861		Dock9		-1.854	-1.61881		-1.854		Cd14	2.00167	4.0368	6.97188	6.18753		Gadd45g	3.3683	Gadd45g	3.45799
Tgif1	1.55191	1.92272	2.25773		2.25773		Zcchc7	-1.55542				-1.55542		Serpine1	5.66184	4.12705	4.24611			Lmna	2.07198	2.19841	1.94227	1.52656	2.19841		Efcab1		-1.63052	-1.86923		-1.86923		Cebpb	3.26947	3.40917	3.24592	4.35801		Gch1	1.74625	Gch1	2.10574
Tmbim1	1.71474	2.50307	2.32525		2.50307		Tfrc	-1.55505				-1.55505		Snhg12	2.03318	1.57598	1.84224			Lonrf3	2.2258	3.3347	4.96204	5.17527	5.17527		Fancb		-2.03119	-1.74482		-2.03119		Cebpd	3.56977	4.09199	4.87881	5.08557		Gm10405	1.61252	Gm10405	1.84569
Wdr92	2.26495	3.13219	2.43923		3.13219		Hmgxb4	-1.55146				-1.55146		Socs3	3.40966	2.5673	2.7266			Lpl	1.93832	1.61841	1.57841	1.76766	1.93832		Fancl		-1.64752	-1.57266		-1.64752		Clip4	2.23255	2.11687	2.28206	2.78034		Gm13154	1.80611	Gm13154	1.67871
Ezr	1.56545		1.92276		1.92276		S100a5	-1.54856				-1.54856		Stfa2	2.12326	2.64795	4.47393			Ly6a	1.51579	2.10736	2.92848	2.99111	2.99111		Fdxacb1		-1.66039	-1.56181		-1.66039		Csf1	2.26812	2.95784	3.83118	4.46247		Gm13889	1.55493	Gm13889	2.19877
Snai1	1.59966		1.82587		1.82587		Ntf3	-1.54538				-1.54538		Tagln2	1.54257	2.06834	2.37555			Maff	18.7021	14.0713	13.9364	6.77457	18.7021		Fut9		-2.18616	-1.57386		-2.18616		Csrnp1	4.67983	2.9478	2.11634	2.26728		H3f3b	1.69182	H3f3b	1.91575
Ablim1	1.84062	1.49855			1.84062		Cdhr1	-1.54457				-1.54457		Tgif1	1.55191	1.92272	2.25773			Map3k8	2.60074	2.28299	2.27278	2.33441	2.60074		Gabra4		-2.01399	-1.91883		-2.01399		Ctdsp2	1.65353	2.3052	2.04044	1.75195		Hipk2	2.51399	Hipk2	3.67884
Adm	5.0785	3.93781			5.0785		Ptger3	-1.54314				-1.54314		Tmbim1	1.71474	2.50307	2.32525			Mapre2	1.84228	2.35023	1.50973	2.58982	2.58982		Gabrg2		-1.68763	-1.7686		-1.7686		Ctla2a	3.36016	4.93122	5.45275	2.12948		Hist1h1c	2.66452	Hist1h1c	2.81134
Aff1	1.97075	1.66126			1.97075		Slc10a3	-1.54034				-1.54034		Wdr92	2.26495	3.13219	2.43923			Mcl1	2.25238	2.58086	2.09102	2.11601	2.58086		Gpr21		-3.2501	-1.65696		-3.2501		Ctsb	1.58014	1.71229	1.86259	2.71798		Hmgb2	2.0449	Hmgb2	2.44037
Angpt2	2.73349	2.52033			2.73349		Fbxo27	-1.53764				-1.53764		Ezr	1.56545		1.92276			Mest	1.57687	2.20183	2.00249	2.08938	2.20183		Gria2		-2.93557	-2.40184		-2.93557		Ctsd	1.5102	2.20344	1.86823	2.23769		Hmox1	2.68668	Hmox1	3.87262
Arc	3.91636	1.52519			3.91636		Ppp1r10	-1.53705				-1.53705		Snai1	1.59966		1.82587			Mpzl2	2.16079	2.65523	2.29952	1.6335	2.65523		Gucy1a2		-2.23591	-1.69545		-2.23591		Ctsz	1.52217	2.12842	2.86489	4.15312		Hspb1	3.65898	Hspb1	3.21309
Arid5a	3.69493	2.07394			3.69493		Kcne2	-1.53088				-1.53088		Ablim1	1.84062	1.49855				Ms4a6d	1.60515	1.82028	2.60791	5.22997	5.22997		Herc4		-1.8757	-1.59214		-1.8757		Cyp1b1	1.59691	2.82664	3.21876	3.35737		Ier2	4.11353	Ier2	6.7792
Arl4d	2.17318	1.7874			2.17318		Serpind1	-1.52455				-1.52455		Adm	5.0785	3.93781				Mt1	2.74721	3.35847	5.80903	3.75822	5.80903		Hes5		-2.84015	-1.67937		-2.84015		Cyr61	11.215	7.82812	4.00286	3.63		Insig1	1.81472	Insig1	2.11437
Arrdc3	2.77137	1.73442			2.77137		Sox8	-1.51826				-1.51826		Aff1	1.97075	1.66126				Mt2	3.12336	4.67723	9.46289	4.01399	9.46289		Il1rapl1		-1.70115	-1.88793		-1.88793		D5Ertd579e	2.02693	2.16649	1.90033	1.57005		Irf1	2.29693	Irf1	2.3326
Atf4	1.97288	1.6986			1.97288		Tmem100	-1.5164				-1.5164		Angpt2	2.73349	2.52033				Mtor	2.25319	2.56755	2.38236	1.80477	2.56755		Inpp4b		-2.26418	-1.69609		-2.26418		D8Ertd82e	1.55968	1.58054	1.6914	2.05281		Irs2	1.66911	Irs2	2.46306
Auh	2.50407	1.77693			2.50407		Mrpl15	-1.51458				-1.51458		Arc	3.91636	1.52519				Mxd1	2.12841	1.80794	1.7572	2.28574	2.28574		Itpr1		-2.00416	-1.54169		-2.00416		Dhx38	1.79167	1.90165	1.5859	2.5508		Jun	5.36375	Jun	7.2867
Bhlhe40	2.23391	1.54451			2.23391		Kctd21	-1.51239				-1.51239		Arid5a	3.69493	2.07394				Myo1e	1.65655	2.25596	2.08206	3.21918	3.21918		Kbtbd3		-2.66502	-1.65118		-2.66502		Dok2	1.5637	1.7236	1.85869	2.95034		Jund	1.92034	Jund	3.34524
C2cd4b	2.3641	1.62006			2.3641		Lrrc42	-1.50377				-1.50377		Arl4d	2.17318	1.7874				Nab2	1.69448	1.74042	1.60779	1.98219	1.98219		Kcns2		-1.63063	-1.84636		-1.84636		Dpysl3	1.66784	2.47676	2.03546	1.65127		Klf10	2.28623	Klf10	1.74131
Cd86	2.23	2.30451			2.30451		Snx14	-1.49974				-1.49974		Arrdc3	2.77137	1.73442				Nav1	2.13343	1.59014	1.50205	1.57372	2.13343		Kcnv1		-2.35656	-1.88525		-2.35656		Dusp16	1.69291	2.12794	1.8461	2.13399		Klf2	2.58289	Klf2	2.00893
Cdkn2b	2.62889	2.56682			2.62889		Trpm6	-1.4964				-1.4964		Atf4	1.97288	1.6986				Ncam1	2.15943	2.40375	1.74929	2.21195	2.40375		Kctd14		-1.71978	-2.44898		-2.44898		Dusp4	4.03047	3.44742	2.97386	3.86944		Klf4	5.24025	Klf4	1.99715
Cebpa	2.34479	1.73598			2.34479		Acvr1c		-1.6698	-1.51057		-1.6698		Auh	2.50407	1.77693				Neat1	1.61903	3.48938	3.75647	4.78397	4.78397		Klhl14		-1.81897	-1.68135		-1.81897		Egr1	5.06276	2.78567	1.83862	1.71048		Lamb3	2.11483	Lamb3	2.05742
Chka	1.54533	1.53005			1.54533		Asph		-1.69442	-1.78615		-1.78615		Bhlhe40	2.23391	1.54451				Nefm	1.98971	1.85106	1.79069	1.72853	1.98971		Lekr1		-1.59163	-1.66523		-1.66523		Egr2	9.7986	3.42348	1.70726	1.7179		Lcn2	3.1715	Lcn2	2.22931
Clca1	2.04108	2.08582			2.08582		Cdh12		-1.56773	-1.66245		-1.66245		C2cd4b	2.3641	1.62006				Nfatc2	1.50855	2.15716	1.81198	2.48923	2.48923		Lrrtm4		-1.53047	-1.7973		-1.7973		Emp1	3.41983	7.0429	8.51818	5.63688		Litaf	2.11343	Litaf	3.04861
Crem	2.46601	1.64723			2.46601		Cntn4		-1.964	-1.69559		-1.964		Cd86	2.23	2.30451				Nfia	1.97293	2.29263	1.59685	1.52275	2.29263		Lyplal1		-1.59863	-1.85602		-1.85602		Eno1	1.7532	1.94449	1.54753	1.56854		Lmna	2.37786	Lmna	2.19841
Crispld2	1.98467	2.32637			2.32637		Dock9		-1.51107	-1.70993		-1.70993		Cdkn2b	2.62889	2.56682				Nfkbia	1.58759	1.81415	1.88599	1.50759	1.88599		Mctp1		-2.13122	-1.82928		-2.13122		Esm1	3.17838	3.13459	3.18262	1.86975		Lrrfip1	2.11038	Lrrfip1	2.97433
Csrnp1	3.65388	2.23076			3.65388		Elovl6		-1.5269	-1.72302		-1.72302		Cebpa	2.34479	1.73598				Nr1d1	4.50626	3.54548	1.9336	1.81278	4.50626		Mgat4c		-1.51187	-1.8923		-1.8923		Etv6	2.40441	2.14016	1.52908	1.76957		Mafk	1.69207	Mafk	2.17657
Csrp1	1.63506	1.56515			1.63506		Erbb4		-1.82119	-1.6954		-1.82119		Chka	1.54533	1.53005				Odc1	2.45896	2.4712	1.97207	1.67193	2.4712		Mrpl41		-1.52884	-1.64581		-1.64581		Ezr	1.66416	1.90235	2.52382	2.51944		Malat1	2.83007	Malat1	2.69846
Ctdsp2	1.64899	1.81539			1.81539		Etl4		-1.60735	-1.71667		-1.71667		Clca1	2.04108	2.08582				Pcdh10	1.91644	2.03796	1.73135	1.6294	2.03796		Ndst3		-1.9614	-1.52647		-1.9614		F3	1.93562	1.89149	1.85889	1.96656		Mbd1	3.48607	Mbd1	2.61502
Dbpht2	1.96154	1.49965			1.96154		Fam19a1		-1.63212	-1.93169		-1.93169		Crem	2.46601	1.64723				Pfkfb3	2.53534	2.63408	2.45313	2.89608	2.89608		Nlgn1		-1.90223	-1.5658		-1.90223		Fas	3.37666	6.21732	5.75744	5.00464		Mcl1	1.88483	Mcl1	2.58086
Dusp1	4.49101	2.20782			4.49101		Fat3		-1.79535	-1.61976		-1.79535		Crispld2	1.98467	2.32637				Phf2	1.80696	2.50174	2.00499	2.84176	2.84176		Npvf		-2.10098	-1.72196		-2.10098		Flnc	1.54562	2.15418	2.7811	3.88181		Medag	1.5839	Medag	2.16572
Dusp10	3.30692	1.95889			3.30692		Fert2		-1.53861	-1.79795		-1.79795		Csrnp1	3.65388	2.23076				Pip5k1a	2.12141	3.17263	5.5795	2.58783	5.5795		Nrxn3		-1.94489	-1.87817		-1.94489		Flt1	1.67497	2.60898	2.12878	2.18739		Mlf1	1.94662	Mlf1	2.37549
Dusp14	1.82412	1.79408			1.82412		Fzd10		-1.50512	-1.54217		-1.54217		Csrp1	1.63506	1.56515				Plaur	2.8403	2.75051	2.90146	2.86017	2.90146		Ntng1		-2.42409	-1.91557		-2.42409		Fos	47.7355	18.8814	7.55951	3.60298		Mms22l	1.53617	Mms22l	1.98474
Dusp16	2.44065	1.56413			2.44065		Galntl6		-1.53152	-2.03935		-2.03935		Ctdsp2	1.64899	1.81539				Plcb1	1.83713	1.95317	1.61911	1.90141	1.95317		Pcdh20		-2.4681	-1.68317		-2.4681		Fosb	7.15594	5.0015	2.2306	1.50565		Mpzl2	2.46529	Mpzl2	2.65523
Dusp4	2.08263	1.67006			2.08263		Gm9866		-1.58243	-1.561		-1.58243		Dbpht2	1.96154	1.49965				Plek	2.27791	2.62891	4.37553	8.00035	8.00035		Pclo		-2.15167	-1.53832		-2.15167		Foxo1	1.559	1.951	1.87639	1.73733		Msantd1	1.69187	Msantd1	1.72318
Egr1	7.82189	2.44268			7.82189		Gpr88		-1.55114	-1.58823		-1.58823		Dusp1	4.49101	2.20782				Plin2	1.65048	2.86554	4.99109	6.50548	6.50548		Pds5b		-1.83962	-1.80015		-1.83962		Fzd4	1.63584	2.33284	2.01658	1.62354		Mtor	3.27666	Mtor	2.56755
Egr2	7.19863	1.85797			7.19863		Gria1		-1.50863	-1.58267		-1.58267		Dusp10	3.30692	1.95889				Plscr1	1.52925	1.59341	2.03371	1.72756	2.03371		Pelp1		-1.66642	-2.11309		-2.11309		Gadd45b	3.57949	4.11795	2.86251	1.95704		Mxd1	2.42926	Mxd1	2.28574
Epc1	1.76392	2.12962			2.12962		Gria2		-1.65836	-1.75428		-1.75428		Dusp14	1.82412	1.79408				Pmaip1	2.38706	3.20329	4.69819	2.78604	4.69819		Pgam2		-1.90727	-1.70992		-1.90727		Gadd45g	3.45799	3.32801	2.56675	1.6412		Myo1e	1.9113	Myo1e	3.21918
Errfi1	2.20291	1.58896			2.20291		Grik1		-1.53044	-1.56659		-1.56659		Dusp16	2.44065	1.56413				Ppat	2.38687	2.16002	1.51049	2.11393	2.38687		Pgr		-2.53494	-1.69491		-2.53494		Galnt6	1.71674	2.48835	2.00447	6.09059		Nab2	1.56374	Nab2	1.98219
Esm1	5.31609	4.18967			5.31609		Grm7		-1.89977	-1.82654		-1.89977		Dusp4	2.08263	1.67006				Prg4	1.58042	3.44851	2.88638	5.18335	5.18335		Phactr3		-1.71561	-2.01471		-2.01471		Gatad2b	1.73667	3.23243	1.69808	1.76424		Nedd9	1.62407	Nedd9	2.67014
Fam129a	2.50007	1.82825			2.50007		Grm8		-1.62739	-1.58798		-1.62739		Egr1	7.82189	2.44268				Prss23	1.57368	1.85982	2.60313	3.22956	3.22956		Ppp1r3fos		-1.92797	-1.53954		-1.92797		Gch1	1.85405	2.10574	1.88769	1.83449		Nfatc2	4.53155	Nfatc2	2.48923
Gadd45a	1.92702	1.75992			1.92702		Hs3st1		-1.61523	-1.59571		-1.61523		Egr2	7.19863	1.85797				Rara	3.09946	2.3382	1.68841	2.33433	3.09946		Prkdc		-1.6828	-1.72816		-1.72816		Gem	7.83399	7.69603	4.71166	2.43169		Nfil3	2.25487	Nfil3	3.71609
Gadd45g	3.3683	2.51357			3.3683		Il1rapl1		-1.54756	-1.86995		-1.86995		Epc1	1.76392	2.12962				Rrbp1	1.64235	1.69323	1.72656	4.1603	4.1603		Ptger2		-1.77585	-1.88213		-1.88213		Gprc5b	1.82816	1.83708	1.59914	1.92688		Nr1d1	1.88016	Nr1d1	4.50626
Gch1	1.74625	1.56672			1.74625		Izumo4		-1.63057	-1.90498		-1.90498		Errfi1	2.20291	1.58896				S100a8	2.51502	2.5926	3.11372	5.90533	5.90533		Ptprg		-2.11942	-1.64987		-2.11942		H2-K1	1.69473	1.68521	1.99531	2.20669		Nr4a1	6.96312	Nr4a1	5.54106
Gdf15	15.282	18.4843			18.4843		Lrrtm4		-1.64995	-1.54782		-1.64995		Esm1	5.31609	4.18967				S100a9	2.39158	3.09809	3.77819	5.11454	5.11454		Pvalb		-1.99038	-1.56161		-1.99038		Hic1	1.57535	1.77094	2.01099	1.88637		Nyap2	2.13172	Nyap2	1.94149
Gm10914	1.60316	1.62604			1.62604		Masp2		-1.59282	-1.6747		-1.6747		Fam129a	2.50007	1.82825				Saa3	1.93691	9.01824	19.6503	19.9593	19.9593		Rasa1		-1.9948	-1.5699		-1.9948		Hipk2	3.67884	3.47992	2.48131	1.9608		Odc1	2.18751	Odc1	2.4712
Gm11974	2.10832	2.006			2.10832		Mctp1		-1.52738	-1.53341		-1.53341		Gadd45a	1.92702	1.75992				Sbno2	1.68214	2.57221	2.07725	3.13147	3.13147		Rasl10b		-1.65281	-2.09594		-2.09594		Hmgn5	1.99354	2.32607	1.89465	2.47954		Pbld1	1.77042	Pbld1	2.05063
Gm3877	2.08011	1.62244			2.08011		Mvd		-1.74127	-2.14905		-2.14905		Gadd45g	3.3683	2.51357				Sec63	1.70892	1.50964	1.58267	2.11505	2.11505		Rpgrip1l		-2.12317	-1.56402		-2.12317		Hmox1	1.81857	2.73761	3.5868	3.87262		Pcdh10	1.64664	Pcdh10	2.03796
Gm8884	2.2534	1.55377			2.2534		Nrxn3		-1.61621	-1.78141		-1.78141		Gch1	1.74625	1.56672				Serpina3f	1.7505	2.24563	3.44265	5.07607	5.07607		Rpsa		-1.73066	-1.68523		-1.73066		Hspb1	1.60858	2.83868	3.21309	2.23704		Pdxk	1.58048	Pdxk	2.36187
Grem1	1.9477	2.09281			2.09281		Palm2		-1.541	-1.5353		-1.541		Gdf15	15.282	18.4843				Serpina3i	1.86449	2.60101	2.84833	2.85293	2.85293		Rxrg		-2.0559	-1.83981		-2.0559		Hspb8	1.51432	1.76769	2.13673	2.60797		Pmaip1	2.79315	Pmaip1	4.69819
H3f3b	1.69182	1.68466			1.69182		Pcdh7		-1.65291	-1.54844		-1.65291		Gm10914	1.60316	1.62604				Serpina3n	1.77868	2.29559	2.93656	4.83152	4.83152		Ryr3		-1.84063	-1.50395		-1.84063		Htatsf1	1.57929	1.99159	1.58389	2.22306		Ppm1k	1.6505	Ppm1k	2.15126
Hipk2	2.51399	2.00152			2.51399		Pfkp		-1.64672	-1.56562		-1.64672		Gm11974	2.10832	2.006				Sfrp4	2.13802	1.74179	1.61323	1.84349	2.13802		Saysd1		-2.69813	-1.90469		-2.69813		Ier3	2.98727	4.76249	4.1762	4.96231		Ppp1r15a	2.82896	Ppp1r15a	2.38453
Homer1	1.98808	1.54236			1.98808		Rgs2		-1.58225	-1.6613		-1.6613		Gm3877	2.08011	1.62244				Sgpl1	1.50592	1.68448	1.76465	2.23857	2.23857		Scai		-1.69394	-1.77307		-1.77307		Ifi202b	2.16811	11.2053	16.882	13.1975		Prss23	2.14382	Prss23	3.22956
Hspa14	1.60644	1.64317			1.64317		Robo2		-1.57279	-2.18333		-2.18333		Gm8884	2.2534	1.55377				Slc1a2	1.66498	3.52877	2.296	2.61071	3.52877		Sema3a		-2.10177	-1.65205		-2.10177		Ifit3	2.48547	2.88339	4.35549	3.15354		Rasl11b	2.13654	Rasl11b	2.64469
Ier2	4.11353	2.69632			4.11353		Slc16a7		-1.89487	-2.02327		-2.02327		Grem1	1.9477	2.09281				Slc2a1	3.12889	2.82309	2.83599	2.13864	3.12889		Ska1		-2.23339	-1.84149		-2.23339		Il1b	1.67991	4.33936	7.56054	3.08815		Rgs16	2.2286	Rgs16	2.24228
Il6ra	1.73358	2.15236			2.15236		Slc24a2		-1.70816	-1.66076		-1.70816		H3f3b	1.69182	1.68466				Slc3a2	1.65752	1.99179	1.86791	1.64896	1.99179		Slc16a7		-1.93907	-1.94054		-1.94054		Il1r1	3.87924	2.75274	3.92323	2.99855		Rnf138rt1	1.78804	Rnf138rt1	1.76857
Jund	1.92034	1.74903			1.92034		Stxbp5l		-1.56524	-1.60661		-1.60661		Hipk2	2.51399	2.00152				Slc7a5	1.52315	1.81038	2.08529	1.98039	2.08529		Slc35g2		-1.51373	-1.81626		-1.81626		Irf1	1.79119	1.86674	2.3326	2.28435		S100a8	5.44055	S100a8	5.90533
Klf10	2.28623	1.64586			2.28623		Synpr		-1.57964	-1.9295		-1.9295		Homer1	1.98808	1.54236				Slfn2	1.63792	2.32847	3.28013	3.70649	3.70649		Slit2		-2.04215	-1.63623		-2.04215		Irf2bp2	1.88888	2.22226	1.98522	2.12377		S100a9	5.33503	S100a9	5.11454
Klf2	2.58289	1.45826			2.58289		Tbc1d32		-2.19233	-1.55478		-2.19233		Hspa14	1.60644	1.64317				Snx30	1.73487	1.88885	1.4987	1.8579	1.88885		Srpk3		-2.50871	-1.67725		-2.50871		Irf8	1.61018	1.73376	2.12646	2.67529		Serpine1	5.66184	Serpine1	6.75616
Lactb2	1.9635	1.91928			1.9635		Tmem40		-1.51509	-1.59164		-1.59164		Ier2	4.11353	2.69632				Socs3	3.41157	3.14431	3.32209	2.85211	3.41157		Stxbp5		-2.21843	-1.56021		-2.21843		Irgm1	1.67883	2.31857	2.47011	5.12853		Sertad1	2.34955	Sertad1	2.1701
Lamb3	2.08383	2.11483			2.11483		Tmem74b		-1.52902	-1.50834		-1.52902		Il6ra	1.73358	2.15236				Spp1	2.00616	3.08319	7.09596	8.82457	8.82457		Tep1		-2.04333	-1.76027		-2.04333		Irs2	2.46306	1.85455	1.55897	1.74075		Sfrp4	2.09365	Sfrp4	2.13802
Lrrfip1	2.11038	1.711			2.11038		Tubb4b		-1.56425	-1.56302		-1.56425		Jund	1.92034	1.74903				Srgn	1.53074	2.08513	2.33524	2.71531	2.71531		Thoc2		-1.94001	-1.56938		-1.94001		Itprip	2.74078	1.54224	2.03745	3.47668		Slc10a1	1.79709	Slc10a1	3.31637
Malat1	2.83007	1.5765			2.83007		Vps13a		-1.58427	-1.60889		-1.60889		Klf10	2.28623	1.64586				Stfa1	2.63947	2.6377	2.66905	3.76993	3.76993		Tmem17		-1.59538	-1.6301		-1.6301		Jun	7.2867	5.43051	3.46803	2.46707		Slc16a6	3.98668	Slc16a6	1.95353
Morf4l2	2.16514	1.62802			2.16514		Wars2		-1.74624	-1.63344		-1.74624		Klf2	2.58289	1.45826				Stfa2l1	4.20774	5.70955	5.73965	8.81955	8.81955		Trhde		-2.31772	-2.03341		-2.31772		Jund	2.50437	3.34524	2.29341	1.55458		Slc2a1	2.80541	Slc2a1	3.12889
Mxd1	2.42926	1.80744			2.42926		Ypel1		-1.58313	-1.68153		-1.68153		Lactb2	1.9635	1.91928				Sv2a	1.80592	2.05384	1.79888	2.60231	2.60231		Tspear		-1.66435	-1.86562		-1.86562		Kcne3	4.83678	3.31245	2.18104	1.72704		Snhg1	2.25839	Snhg1	1.88004
Myo1e	1.9113	1.81174			1.9113		Adam12		-1.58321			-1.58321		Lamb3	2.08383	2.11483				Tacc1	1.61974	1.67266	1.52239	2.23041	2.23041		Uba3		-2.00747	-1.82836		-2.00747		Kctd10	1.6442	1.72662	1.91751	2.6274		Socs3	3.40966	Socs3	3.41157
Nfatc2	4.53155	2.4352			4.53155		Adamtsl1		-1.95212			-1.95212		Lrrfip1	2.11038	1.711				Tagln2	1.72933	2.69766	2.84925	3.36173	3.36173		Ubr1		-1.89157	-1.66136		-1.89157		Kif1b	1.81573	2.27001	1.97628	3.02275		Srf	1.59642	Srf	1.98836
Nfil3	2.25487	1.53521			2.25487		Ank2		-1.5592			-1.5592		Malat1	2.83007	1.5765				Tap2	1.54672	2.62847	2.35906	3.88627	3.88627		Usp28		-1.75225	-1.53594		-1.75225		Klf2	1.58592	2.00893	1.86557	1.53387		Suv420h1	2.40063	Suv420h1	1.92475
Nr4a1	6.96312	2.61232			6.96312		Ankle1		-1.79699			-1.79699		Morf4l2	2.16514	1.62802				Tbc1d24	2.0672	2.42091	1.88454	1.67809	2.42091		Wdr44		-1.86858	-1.7135		-1.86858		Lgals3	1.61	4.42003	8.93715	10.2333		Tagln2	2.37555	Tagln2	3.36173
Nyap2	2.13172	1.52188			2.13172		Ankrd27		-1.60695			-1.60695		Mxd1	2.42926	1.80744				Tcf12	1.74366	1.92389	1.91721	3.26821	3.26821		Zfp40		-2.16219	-1.55295		-2.16219		Litaf	1.80367	2.30618	2.49758	3.04861		Tet2	2.87714	Tet2	2.04819
Oaf	1.61706	2.21649			2.21649		Arhgap15		-1.57088			-1.57088		Myo1e	1.9113	1.81174				Tgif1	1.61934	2.87207	3.10944	3.31712	3.31712		Zfp748		-2.16849	-1.5478		-2.16849		Lmna	2.07198	2.19841	1.94227	1.52656		Tgif1	2.25773	Tgif1	3.31712
Olfr224	2.3511	2.059			2.3511		Bbs9		-1.59801			-1.59801		Nfatc2	4.53155	2.4352				Tgm2	1.57147	2.9332	4.23873	7.54171	7.54171		Zfp759		-2.41785	-1.63051		-2.41785		Lonrf3	2.2258	3.3347	4.96204	5.17527		Thbs1	1.94616	Thbs1	6.68778
Osgin1	1.8501	1.60882			1.8501		Bola1		-1.55307			-1.55307		Nfil3	2.25487	1.53521				Thbs1	4.06763	1.82484	1.59664	6.68778	6.68778		Zfp943		-2.08608	-1.53439		-2.08608		Lpl	1.93832	1.61841	1.57841	1.76766		Thrsp	1.67916	Thrsp	1.74549
Pcsk1	2.00533	1.85574			2.00533		Brinp3		-1.85396			-1.85396		Nr4a1	6.96312	2.61232				Thumpd1	1.50916	1.99635	1.55916	2.13675	2.13675		Abhd14b		-2.05379			-2.05379		Ly6a	1.51579	2.10736	2.92848	2.99111		Timp3	1.59744	Timp3	1.63716
Pdxk	1.50994	1.58048			1.58048		Cacna1d		-2.32894			-2.32894		Nyap2	2.13172	1.52188				Timp1	2.52673	5.13929	7.8234	9.31883	9.31883		Akap1		-1.93797			-1.93797		Maff	18.7021	14.0713	13.9364	6.77457		Tiparp	3.18055	Tiparp	2.73962
Pik3c2b	2.53996	1.82327			2.53996		Calb1		-1.66261			-1.66261		Oaf	1.61706	2.21649				Timp2	1.67799	1.92182	1.60073	1.72427	1.92182		Asxl3		-1.7094			-1.7094		Map3k8	2.60074	2.28299	2.27278	2.33441		Tmbim1	2.50307	Tmbim1	2.19656
Psme3	1.69038	1.60196			1.69038		Caps2		-1.78911			-1.78911		Olfr224	2.3511	2.059				Tlr2	1.97212	3.32572	5.78961	6.43603	6.43603		B3galt2		-2.03222			-2.03222		Mapre2	1.84228	2.35023	1.50973	2.58982		Tmem184a	1.65532	Tmem184a	1.74504
Rasl11b	2.13654	1.99495			2.13654		Cbx7		-1.59479			-1.59479		Osgin1	1.8501	1.60882				Tmem248	1.69439	1.87983	1.91946	1.69215	1.91946		Birc6		-1.9543			-1.9543		Mcl1	2.25238	2.58086	2.09102	2.11601		Trib1	2.28306	Trib1	2.32009
Rln1	1.79497	1.50148			1.79497		Cdh2		-1.5885			-1.5885		Pcsk1	2.00533	1.85574				Tnfaip6	4.34754	2.87709	1.83093	1.66315	4.34754		Brinp3		-2.03939			-2.03939		Mest	1.57687	2.20183	2.00249	2.08938		Trib3	1.95646	Trib3	3.1489
Rsph4a	1.88392	1.81951			1.88392		Cdh7		-1.51926			-1.51926		Pdxk	1.50994	1.58048				Tnfrsf12a	2.86622	4.01941	3.27434	2.6066	4.01941		Cdh11		-1.97278			-1.97278		Mpzl2	2.16079	2.65523	2.29952	1.6335		Trit1	1.71179	Trit1	1.82152
Sat1	1.65683	2.09655			2.09655		Cdkal1		-1.56422			-1.56422		Pik3c2b	2.53996	1.82327				Tnfrsf1a	1.56564	2.29957	3.32383	5.08591	5.08591		Cdh7		-2.13537			-2.13537		Ms4a6d	1.60515	1.82028	2.60791	5.22997		Ttc38	1.61665	Ttc38	2.7718
Sertad1	2.34955	1.83555			2.34955		Clic5		-1.6906			-1.6906		Psme3	1.69038	1.60196				Tor3a	1.65856	1.63586	2.42556	4.34023	4.34023		Chtf18		-1.52131			-1.52131		Mt1	2.74721	3.35847	5.80903	3.75822		Ube4b	2.25337	Ube4b	2.29181
Sfrp4	2.09365	1.84315			2.09365		Cxxc4		-1.71777			-1.71777		Rasl11b	2.13654	1.99495				Trib3	2.28691	3.13675	2.21202	3.1489	3.1489		Cml5		-1.84634			-1.84634		Mt2	3.12336	4.67723	9.46289	4.01399		Vcl	1.87791	Vcl	2.02313
Sik2	1.83759	1.5486			1.83759		Dach1		-1.6158			-1.6158		Rln1	1.79497	1.50148				Tuba1c	1.70916	2.48702	3.68455	3.75075	3.75075		Dach1		-2.23077			-2.23077		Mtor	2.25319	2.56755	2.38236	1.80477		Vegfa	2.66646	Vegfa	2.54892
Slc10a1	1.70355	1.79709			1.79709		Dcaf17		-1.60802			-1.60802		Rsph4a	1.88392	1.81951				Tubb6	3.61816	4.65436	5.8606	6.63433	6.63433		Foxp2		-1.8301			-1.8301		Mxd1	2.12841	1.80794	1.7572	2.28574		Wdr33	1.54432	Wdr33	1.56739
Slc16a3	1.69604	1.53594			1.69604		Dio2		-1.51264			-1.51264		Sat1	1.65683	2.09655				Ubc	1.71639	1.92351	1.51914	1.54897	1.92351		Gm11677		-1.95897			-1.95897		Myo1e	1.65655	2.25596	2.08206	3.21918		Adam8	1.54405	Adam8	3.17715
Slc16a6	3.98668	3.08203			3.98668		Dsel		-1.64608			-1.64608		Sertad1	2.34955	1.83555				Ube2h	2.32351	1.6224	1.66132	1.58043	2.32351		Inpp4a		-1.78931			-1.78931		Nab2	1.69448	1.74042	1.60779	1.98219		Akap13	1.52163	Akap13	2.42147
Slc2a1	2.80541	2.44929			2.80541		Eml6		-1.61147			-1.61147		Sfrp4	2.09365	1.84315				Uck2	1.83775	1.76002	1.7902	2.03109	2.03109		Lrrtm3		-2.13869			-2.13869		Nav1	2.13343	1.59014	1.50205	1.57372		Anxa8	1.89506	Anxa8	2.50885
Snhg1	2.25839	2.06982			2.25839		Enc1		-1.5671			-1.5671		Sik2	1.83759	1.5486				Vegfa	2.54892	2.15859	1.73588	1.62256	2.54892		Ltn1		-1.91367			-1.91367		Ncam1	2.15943	2.40375	1.74929	2.21195		Apod	1.85881	Apod	2.01737
Snhg5	2.17265	2.36701			2.36701		Exoc6		-1.57812			-1.57812		Slc10a1	1.70355	1.79709				Vim	1.62579	2.76525	4.16352	7.20041	7.20041		Med14		-2.05127			-2.05127		Neat1	1.61903	3.48938	3.75647	4.78397		Aqp1	2.17419	Aqp1	2.16527
Sox7	1.93877	1.51678			1.93877		Fam120b		-1.6318			-1.6318		Slc16a3	1.69604	1.53594				Xist	3.44943	2.0633	2.49956	3.1999	3.44943		Mterf1b		-2.07542			-2.07542		Nefm	1.98971	1.85106	1.79069	1.72853		Ascl2	1.79329	Ascl2	3.92901
Suv420h1	2.40035	2.40063			2.40063		Fam210a		-1.57503			-1.57503		Slc16a6	3.98668	3.08203				Ier2	6.7792	5.27379	2.39503	2.08631	6.7792		Oxld1		-2.09176			-2.09176		Nfatc2	1.50855	2.15716	1.81198	2.48923		Casp4	2.62263	Casp4	2.6588
Syn3	2.09135	1.65818			2.09135		Foxa1		-1.52878			-1.52878		Slc2a1	2.80541	2.44929				Lilrb4	2.01667	5.23093	13.3099	23.7109	23.7109		Plcb4		-1.92632			-1.92632		Nfia	1.97293	2.29263	1.59685	1.52275		Casz1	1.57836	Casz1	1.61141
Tet2	2.87714	2.72674			2.87714		Foxb1		-1.70902			-1.70902		Snhg1	2.25839	2.06982				Serpine1	6.22568	5.17626	6.75616	6.07668	6.75616		Prickle1		-1.90071			-1.90071		Nfkbia	1.58759	1.81415	1.88599	1.50759		Ccl5	3.33219	Ccl5	2.48316
Tiparp	3.18055	1.87926			3.18055		Fras1		-1.50417			-1.50417		Snhg5	2.17265	2.36701				Actg1	1.88044	2.15126		1.7072	2.15126		Rd3l		-2.04646			-2.04646		Nr1d1	4.50626	3.54548	1.9336	1.81278		Ch25h	3.54293	Ch25h	4.51816
Tmcc3	3.16453	2.54894			3.16453		Fut9		-1.57749			-1.57749		Sox7	1.93877	1.51678				Ankrd50	1.72549	1.76583		2.62461	2.62461		Rgs13		-1.89819			-1.89819		Odc1	2.45896	2.4712	1.97207	1.67193		Clic4	1.65195	Clic4	2.00157
Tmem184a	1.65532	1.52322			1.65532		Gabra2		-1.58714			-1.58714		Suv420h1	2.40035	2.40063				Ap2m1	1.53654	1.64604		1.51536	1.64604		Sacs		-1.81008			-1.81008		Pcdh10	1.91644	2.03796	1.73135	1.6294		Cnn3	2.22737	Cnn3	2.91474
Trib1	2.28306	1.53663			2.28306		Gabrb2		-1.52558			-1.52558		Syn3	2.09135	1.65818				Bcl11b	1.63032	2.04447		1.89268	2.04447		Scn3a		-1.94749			-1.94749		Pfkfb3	2.53534	2.63408	2.45313	2.89608		Col4a1	1.58351	Col4a1	2.08781
Trib3	1.81467	1.95646			1.95646		Gemin8		-1.54728			-1.54728		Tet2	2.87714	2.72674				Chst11	1.61413	1.71481		2.58732	2.58732		Sebox		-1.86744			-1.86744		Phf2	1.80696	2.50174	2.00499	2.84176		Csf2rb2	2.75515	Csf2rb2	3.61422
Tspan18	2.80402	1.96094			2.80402		Gh		-3.12099			-3.12099		Tiparp	3.18055	1.87926				Cndp2	2.59471	1.80918		2.45137	2.59471		Slitrk5		-1.90177			-1.90177		Pip5k1a	2.12141	3.17263	5.5795	2.58783		Cyba	1.53701	Cyba	2.48944
Ttc38	1.53208	1.61665			1.61665		Gm10501		-1.53057			-1.53057		Tmcc3	3.16453	2.54894				Ehd4	3.98452	1.85648		1.9299	3.98452		Ssbp1		-1.90231			-1.90231		Plaur	2.8403	2.75051	2.90146	2.86017		Cyth4	1.85218	Cyth4	2.36839
Ube4b	1.79729	2.25337			2.25337		Gm13251		-1.50768			-1.50768		Tmem184a	1.65532	1.52322				Eno1b	1.99823	2.00435		1.63439	2.00435		St8sia4		-2.1616			-2.1616		Plcb1	1.83713	1.95317	1.61911	1.90141		Efna1	1.9422	Efna1	1.97252
Vasn	1.69503	1.60662			1.69503		Gm20939		-1.66565			-1.66565		Trib1	2.28306	1.53663				Gabrb1	1.69959	2.19314		1.71306	2.19314		Tle1		-2.03987			-2.03987		Plek	2.27791	2.62891	4.37553	8.00035		Eif4ebp1	1.94244	Eif4ebp1	2.29608
Vegfa	2.66646	1.95358			2.66646		Gm2379		-1.62427			-1.62427		Trib3	1.81467	1.95646				Gm5069	1.54978	1.83917		1.54448	1.83917		Txndc9		-1.58326			-1.58326		Plin2	1.65048	2.86554	4.99109	6.50548		Fhad1	1.79485	Fhad1	1.55924
Zfp133-ps	1.60337	1.63352			1.63352		Gm5602		-1.66505			-1.66505		Tspan18	2.80402	1.96094				H2afy	1.75988	2.00814		1.62407	2.00814		Vps13b		-1.9596			-1.9596		Plscr1	1.52925	1.59341	2.03371	1.72756		Gjb2	2.11653	Gjb2	2.56551
Adrb1	1.55279				1.55279		Gm7008		-1.74777			-1.74777		Ttc38	1.53208	1.61665				Metrnl	1.62936	1.72191		1.51949	1.72191		Wdr17		-2.07205			-2.07205		Pmaip1	2.38706	3.20329	4.69819	2.78604		Gna13	1.63955	Gna13	2.05913
Alkbh1	1.57187				1.57187		Gm7969		-1.70756			-1.70756		Ube4b	1.79729	2.25337				Pa2g4	1.59144	1.72614		1.73155	1.73155		Ydjc		-1.64033			-1.64033		Ppat	2.38687	2.16002	1.51049	2.11393		H19	1.87103	H19	4.56127
Amigo3	1.79				1.79		Grik2		-1.97751			-1.97751		Vasn	1.69503	1.60662				Pcdha12	1.80095	2.01391		1.61625	2.01391		Zc3h6		-2.04252			-2.04252		Prg4	1.58042	3.44851	2.88638	5.18335		Haus4	1.48047	Haus4	2.30444
Apln	1.78334				1.78334		Grk4		-1.52771			-1.52771		Vegfa	2.66646	1.95358				Pkm	1.48201	1.55957		1.66278	1.66278		Zfhx4		-2.00963			-2.00963		Prss23	1.57368	1.85982	2.60313	3.22956		Hba-a2	2.20859	Hba-a2	2.0203
Armcx5	1.75661				1.75661		Gucy1a2		-1.51314			-1.51314		Zfp133-ps	1.60337	1.63352				Pmm2	1.7207	1.63636		1.73584	1.73584		Zfp119a		-2.78758			-2.78758		Rara	3.09946	2.3382	1.68841	2.33433		Ifitm3	1.98574	Ifitm3	2.26779
Arrdc4	1.57753				1.57753		Herc3		-1.53079			-1.53079		Adrb1	1.55279					Prkar2a	1.64158	1.55724		2.08001	2.08001		Zfp786		-1.76161			-1.76161		Rrbp1	1.64235	1.69323	1.72656	4.1603		Igtp	2.27574	Igtp	3.96217
Asb4	1.51231				1.51231		Hes5		-1.6892			-1.6892		Alkbh1	1.57187					Rad23b	1.87346	1.57324		1.80776	1.87346		Zfp944		-2.07141			-2.07141		S100a8	2.51502	2.5926	3.11372	5.90533		Irgm1	2.92088	Irgm1	5.12853
Atoh7	1.53872				1.53872		Hs3st5		-1.54512			-1.54512		Amigo3	1.79					Sox9	1.52618	1.54074		2.22991	2.22991		Gm10778			-1.93388		-1.93388		S100a9	2.39158	3.09809	3.77819	5.11454		Isg15	3.44459	Isg15	3.01403
Atxn7l1	2.05112				2.05112		Htr1b		-1.75362			-1.75362		Apln	1.78334					Syn2	1.77108	1.69317		1.71856	1.77108		Olfm3			-1.95592		-1.95592		Saa3	1.93691	9.01824	19.6503	19.9593		Kiss1	3.04067	Kiss1	2.5671
Bdnf	1.58598				1.58598		Inpp4b		-1.58614			-1.58614		Armcx5	1.75661					Tha1	2.73358	1.60013		2.05476	2.73358		Opn3			-2.13205		-2.13205		Sbno2	1.68214	2.57221	2.07725	3.13147		Krt8	1.85228	Krt8	1.92119
Bmp2k	1.61552				1.61552		Kirrel3		-1.50715			-1.50715		Arrdc4	1.57753					Vgll4	1.63357	1.56418		1.93403	1.93403		Serpina9			-1.84924		-1.84924		Sec63	1.70892	1.50964	1.58267	2.11505		Lgi4	2.07775	Lgi4	2.28338
Bpifc	1.58751				1.58751		Klhdc1		-1.52577			-1.52577		Asb4	1.51231					Aqp1	1.74761		2.16527	2.10447	2.16527		Ccdc147		-2.32135	-2.18236	-1.53617	-2.32135		Serpina3f	1.7505	2.24563	3.44265	5.07607		Ly6c1	1.9374	Ly6c1	2.12902
Btg2	2.64327				2.64327		Klhl35		-1.61538			-1.61538		Atoh7	1.53872					Grrp1	1.61696		1.80233	2.62549	2.62549		Dhrs7c		-2.22889	-1.70985	-1.70106	-2.22889		Serpina3i	1.86449	2.60101	2.84833	2.85293		Mboat1	1.58452	Mboat1	2.39953
Ccno	2.23913				2.23913		Ldoc1		-1.57432			-1.57432		Atxn7l1	2.05112					Lrrfip1	1.80496		1.81585	2.97433	2.97433		Fundc2		-1.54108	-1.90625	-1.56502	-1.90625		Serpina3n	1.77868	2.29559	2.93656	4.83152		Mest	1.58038	Mest	2.20183
Cep112	1.55358				1.55358		Lgi1		-1.78284			-1.78284		Bdnf	1.58598					Pla1a	1.62171		1.85651	2.50076	2.50076		Gm16062		-1.77831	-1.69603	-1.55021	-1.77831		Sfrp4	2.13802	1.74179	1.61323	1.84349		Mocos	3.49921	Mocos	2.63161
Chac1	1.8953				1.8953		Lhx9		-1.59257			-1.59257		Bmp2k	1.61552					Plagl1	2.16182		1.52641	1.95481	2.16182		Hspb2		-1.61525	-1.84023	-2.06226	-2.06226		Sgpl1	1.50592	1.68448	1.76465	2.23857		Msi2	3.67726	Msi2	3.30954
Clk4	1.49965				1.49965		Lrrc4c		-1.62686			-1.62686		Bpifc	1.58751					Rora	1.58536		1.67185	2.20634	2.20634		Izumo4		-1.57412	-2.06845	-1.55843	-2.06845		Slc1a2	1.66498	3.52877	2.296	2.61071		Msn	1.93462	Msn	5.79832
Cnksr3	1.57559				1.57559		Lrrtm3		-1.71008			-1.71008		Btg2	2.64327					Stra6	2.26418		1.84813	2.54034	2.54034		Kbtbd7		-2.00577	-1.77291	-1.57264	-2.00577		Slc2a1	3.12889	2.82309	2.83599	2.13864		Nek6	1.68434	Nek6	2.09415
Coq10b	1.86029				1.86029		Lsm14b		-1.58367			-1.58367		Ccno	2.23913					Tnks2	1.68956		1.62737	2.32289	2.32289		Mroh2a		-1.69245	-1.50627	-1.5862	-1.69245		Slc3a2	1.65752	1.99179	1.86791	1.64896		Npl	1.53225	Npl	1.9952
Cry2	1.55342				1.55342		Mfsd9		-1.70071			-1.70071		Cep112	1.55358					Arl14ep	1.61185			1.64575	1.64575		Mup17		-1.51387	-1.70434	-2.95743	-2.95743		Slc7a5	1.52315	1.81038	2.08529	1.98039		Parp4	2.03664	Parp4	2.75192
D16Ertd472e	1.7762				1.7762		Mtif3		-1.56675			-1.56675		Chac1	1.8953					Cd3eap	1.4998			1.6605	1.6605		Omd		-1.8535	-1.67974	-1.87996	-1.87996		Slfn2	1.63792	2.32847	3.28013	3.70649		Parp9	2.20316	Parp9	2.87496
Ddit3	1.60852				1.60852		Mutyh		-1.51384			-1.51384		Clk4	1.49965					Cdon	1.5933			2.19464	2.19464		P2ry12		-1.80749	-2.55006	-1.91063	-2.55006		Snx30	1.73487	1.88885	1.4987	1.8579		Pdlim4	2.27662	Pdlim4	2.69022
Ddit4	1.62008				1.62008		Myadml2		-1.56928			-1.56928		Cnksr3	1.57559					Dyrk2	1.63684			1.75688	1.75688		Pcsk2		-2.17907	-1.7341	-1.66216	-2.17907		Socs3	3.41157	3.14431	3.32209	2.85211		Plagl1	1.72713	Plagl1	2.16182
Dmtn	1.65595				1.65595		Myom3		-1.53575			-1.53575		Coq10b	1.86029					Exoc3	1.56855			1.73358	1.73358		Qrfpr		-2.32164	-1.87053	-1.58023	-2.32164		Spp1	2.00616	3.08319	7.09596	8.82457		Plscr1	2.2573	Plscr1	2.03371
Dnaja4	1.55754				1.55754		Ntng1		-1.64292			-1.64292		Cry2	1.55342					Figf	1.56691			1.82521	1.82521		Rps25		-1.86008	-1.96709	-1.78543	-1.96709		Srgn	1.53074	2.08513	2.33524	2.71531		Ptrf	2.05471	Ptrf	2.83873
Dusp6	1.64415				1.64415		Nudt19		-1.64177			-1.64177		D16Ertd472e	1.7762					Luc7l3	1.71493			2.01734	2.01734		Slc2a5		-2.21642	-2.14767	-1.81441	-2.21642		Stfa1	2.63947	2.6377	2.66905	3.76993		Rnu1b6	2.54656	Rnu1b6	5.25535
Ehd4	1.51105				1.51105		Pcdhb18		-1.52359			-1.52359		Ddit3	1.60852					Mafb	1.78604			3.36607	3.36607		Sphkap		-1.86911	-1.68036	-1.59629	-1.86911		Stfa2l1	4.20774	5.70955	5.73965	8.81955		Rtp4	2.44901	Rtp4	5.06905
Elk1	1.53359				1.53359		Pclo		-1.68849			-1.68849		Ddit4	1.62008					Mfn2	1.53902			1.55091	1.55091		Spink8		-2.66709	-2.32038	-2.29986	-2.66709		Sv2a	1.80592	2.05384	1.79888	2.60231		S100a11	1.60373	S100a11	2.4702
Eva1a	1.5753				1.5753		Pipox		-1.59173			-1.59173		Dmtn	1.65595					Pde4d	1.69457			1.53638	1.69457		Synpr		-1.85593	-1.98584	-1.70011	-1.98584		Tacc1	1.61974	1.67266	1.52239	2.23041		Skor1	2.15243	Skor1	1.82146
Eva1c	1.79068				1.79068		Pld5		-1.5184			-1.5184		Dnaja4	1.55754					Pfas	2.00619			2.27471	2.27471		Tmsb15b1		-1.86492	-2.07716	-1.53184	-2.07716		Tagln2	1.72933	2.69766	2.84925	3.36173		Srgn	2.18431	Srgn	2.71531
F3	1.723				1.723		Pms1		-1.85279			-1.85279		Dusp6	1.64415					Ppap2a	1.78062			2.06593	2.06593		Tmsb15l		-2.01798	-1.79826	-1.82309	-2.01798		Tap2	1.54672	2.62847	2.35906	3.88627		Stat3	1.74859	Stat3	2.43802
Fam107b	1.53404				1.53404		Pou6f2		-1.8458			-1.8458		Ehd4	1.51105					Prpf38b	1.92406			1.63945	1.92406		Triqk		-1.57692	-1.63115	-1.59936	-1.63115		Tbc1d24	2.0672	2.42091	1.88454	1.67809		Steap1	1.72793	Steap1	2.62129
Fam219a	1.51864				1.51864		Pradc1		-1.5708			-1.5708		Elk1	1.53359					Psen1	1.67514			1.82673	1.82673		Gm11627			-2.18839	-2.1366	-2.18839		Tcf12	1.74366	1.92389	1.91721	3.26821		Stfa1	3.47664	Stfa1	3.76993
Fam46a	1.92159				1.92159		Prkdc		-1.55349			-1.55349		Eva1a	1.5753					Sh3bp2	1.60615			6.76565	6.76565		Gm13770			-1.64876	-2.45866	-2.45866		Tgif1	1.61934	2.87207	3.10944	3.31712		Tap2	1.87305	Tap2	3.88627
Farsa	1.50065				1.50065		Rabepk		-1.56877			-1.56877		Eva1c	1.79068					Tec	1.57229			1.88065	1.88065		Gzmk			-1.91838	-1.78678	-1.91838		Tgm2	1.57147	2.9332	4.23873	7.54171		Tcf12	1.63146	Tcf12	3.26821
Flt1	1.85959				1.85959		Rarb		-1.58578			-1.58578		F3	1.723					Trib1	2.08472			2.32009	2.32009		Ly6g6c			-1.84352	-1.6972	-1.84352		Thbs1	4.06763	1.82484	1.59664	6.68778		Tgfbi	2.80091	Tgfbi	5.91694
Frmpd3	1.7345				1.7345		Rhcg		-1.76503			-1.76503		Fam107b	1.53404					Usp19	1.63052			1.5764	1.63052		Nsdhl			-1.96309	-1.86737	-1.96309		Thumpd1	1.50916	1.99635	1.55916	2.13675		Tgm2	2.53903	Tgm2	7.54171
Fzd3	1.76222				1.76222		Rmnd1		-1.54014			-1.54014		Fam219a	1.51864					Usp36	1.52771			2.04626	2.04626		Agrp		-2.4916		-2.32243	-2.4916		Timp1	2.52673	5.13929	7.8234	9.31883		Tmem140	2.19459	Tmem140	2.64272
Gm10405	1.61252				1.61252		Rpgrip1l		-1.50306			-1.50306		Fam46a	1.92159					Arc	4.35131	2.66456	1.52028		4.35131		Gckr		-1.96463		-1.95826	-1.96463		Timp2	1.67799	1.92182	1.60073	1.72427		Tor3a	2.26115	Tor3a	4.34023
Gm13154	1.80611				1.80611		Rxrg		-1.81072			-1.81072		Farsa	1.50065					Atf4	2.29237	2.35217	1.9091		2.35217		Olfr1205		-1.82151		-1.60271	-1.82151		Tlr2	1.97212	3.32572	5.78961	6.43603		Ucp2	1.60574	Ucp2	2.48722
Gm13889	1.55493				1.55493		Sapcd2		-1.67081			-1.67081		Flt1	1.85959					Btg3	2.13642	2.02114	1.55758		2.13642		Zfp758		-1.66623		-1.56207	-1.66623		Tmem248	1.69439	1.87983	1.91946	1.69215		Vwf	2.09939	Vwf	3.05454
Golga7b	1.53334				1.53334		Sema5b		-1.76872			-1.76872		Frmpd3	1.7345					Cd86	1.55842	2.05441	1.61816		2.05441		Vmn1r24				-4.65031	-4.65031		Tnfaip6	4.34754	2.87709	1.83093	1.66315		Xaf1	2.80008	Xaf1	4.97524
Gpatch2	1.59562				1.59562		Sgca		-1.74022			-1.74022		Fzd3	1.76222					Chac1	2.12691	2.12835	1.58995		2.12835		Astx				-4.32004	-4.32004		Tnfrsf12a	2.86622	4.01941	3.27434	2.6066		Zbtb2	1.53877	Zbtb2	1.93462
Gtpbp4	1.50027				1.50027		Slc22a6		-1.53793			-1.53793		Gm10405	1.61252					Cited1	1.67297	2.56599	2.51059		2.56599		Idi2				-4.18928	-4.18928		Tnfrsf1a	1.56564	2.29957	3.32383	5.08591		Zc3hav1	1.98327	Zc3hav1	2.87298
Id1	1.91261				1.91261		Slc8a1		-1.53576			-1.53576		Gm13154	1.80611					Ctla2b	2.43177	3.6804	3.82909		3.82909		Far2os2				-3.83117	-3.83117		Tor3a	1.65856	1.63586	2.42556	4.34023		Zfp185	1.91699	Zfp185	2.8589
Ier5l	1.73035				1.73035		Slitrk1		-1.64985			-1.64985		Gm13889	1.55493					Dusp1	6.41939	2.94946	2.09743		6.41939		Ehf				-3.63268	-3.63268		Trib3	2.28691	3.13675	2.21202	3.1489		Abca1	2.19393	Abca1	2.96371
Il15ra	1.59013				1.59013		Sorcs3		-1.52251			-1.52251		Golga7b	1.53334					Elovl5	1.78274	1.85194	1.56634		1.85194		Klk1b7-ps				-3.62044	-3.62044		Tuba1c	1.70916	2.48702	3.68455	3.75075		Abcb1b	2.05576	Abcb1b	2.25708
Irs2	1.66911				1.66911		Srl		-1.54299			-1.54299		Gpatch2	1.59562					Epb4,1l4b	1.83119	3.00016	2.54006		3.00016		C87414				-3.61936	-3.61936		Tubb6	3.61816	4.65436	5.8606	6.63433		Ahnak	5.5466	Ahnak	7.61509
Kctd14	1.66486				1.66486		Ssbp1		-1.64791			-1.64791		Gtpbp4	1.50027					Fzd3	1.96345	1.97985	1.5628		1.97985		Slc46a2				-3.56504	-3.56504		Ubc	1.71639	1.92351	1.51914	1.54897		Apbb1ip	2.41743	Apbb1ip	2.8609
Kdm3a	1.50668				1.50668		St8sia4		-1.66213			-1.66213		Id1	1.91261					H3f3b	1.77566	1.91575	1.55238		1.91575		Vmn2r113				-3.55364	-3.55364		Ube2h	2.32351	1.6224	1.66132	1.58043		Arhgap9	2.08468	Arhgap9	2.27451
Klf6	1.52774				1.52774		Sun5		-1.60665			-1.60665		Ier5l	1.73035					Hbp1	1.64103	1.78591	1.92317		1.92317		Lrtm1				-3.50849	-3.50849		Uck2	1.83775	1.76002	1.7902	2.03109		Aspg	4.05344	Aspg	5.15036
Lpin1	1.53088				1.53088		Syndig1		-1.50584			-1.50584		Il15ra	1.59013					Hist1h1c	2.71919	2.81134	1.98909		2.81134		Fsip2				-3.48643	-3.48643		Vegfa	2.54892	2.15859	1.73588	1.62256		Bcl2a1c	3.06605	Bcl2a1c	2.29259
Lrrc32	1.68605				1.68605		Tbl1xr1		-1.51488			-1.51488		Irs2	1.66911					Hmgb2	1.52638	2.44037	2.35635		2.44037		Redrum				-3.39836	-3.39836		Vim	1.62579	2.76525	4.16352	7.20041		Bcl2a1d	3.22227	Bcl2a1d	2.4666
Mafk	1.69207				1.69207		Tfap2b		-1.72636			-1.72636		Kctd14	1.66486					Klf4	1.99715	1.9114	1.67559		1.99715		Olfr1500				-3.38746	-3.38746		Xist	3.44943	2.0633	2.49956	3.1999		Bst2	1.81946	Bst2	3.25432
Magel2	1.85475				1.85475		Tmeff2		-1.54829			-1.54829		Kdm3a	1.50668					Klf5	2.57403	1.67675	1.50444		2.57403		Gm10471				-3.38336	-3.38336		Ier2	6.7792	5.27379	2.39503	2.08631		C1qb	1.90191	C1qb	1.98862
Mapk1ip1l	1.51425				1.51425		Tubd1		-1.85129			-1.85129		Klf6	1.52774					Klhl15	2.13547	1.93022	1.599		2.13547		D5Ertd577e				-3.36253	-3.36253		Lilrb4	2.01667	5.23093	13.3099	23.7109		C1qc	1.97442	C1qc	2.97006
Medag	1.5839				1.5839		Tyk2		-1.72559			-1.72559		Lpin1	1.53088					Lamb3	1.69168	1.78134	2.05742		2.05742		Fmr1nb				-3.34085	-3.34085		Serpine1	6.22568	5.17626	6.75616	6.07668		C4b	2.485	C4b	3.01909
Mertk	1.64264				1.64264		Veph1		-1.50696			-1.50696		Lrrc32	1.68605					Mafk	2.02246	2.17657	1.52308		2.17657		Olfr1077-ps1				-3.322	-3.322		Actg1	1.88044	2.15126		1.7072		Ccl6	5.87543	Ccl6	4.23791
Mms22l	1.53617				1.53617		Wdr86		-1.51298			-1.51298		Mafk	1.69207					Mapt	1.71458	2.38419	1.92588		2.38419		Olfr39				-3.32031	-3.32031		Ankrd50	1.72549	1.76583		2.62461		Cd44	2.90278	Cd44	3.97883
Msantd1	1.69187				1.69187		Zbtb8b		-1.60947			-1.60947		Magel2	1.85475					Mbd1	1.58366	2.61502	2.44238		2.61502		Nr5a2				-3.27035	-3.27035		Ap2m1	1.53654	1.64604		1.51536		Cd52	2.94881	Cd52	4.67558
Nab2	1.56374				1.56374		Zc3h6		-1.61228			-1.61228		Mapk1ip1l	1.51425					Mlf1	1.98189	2.37549	1.64068		2.37549		Wfdc6b				-3.26735	-3.26735		Bcl11b	1.63032	2.04447		1.89268		Cd68	2.42432	Cd68	2.93826
Nedd9	1.62407				1.62407		Zc4h2		-1.53764			-1.53764		Medag	1.5839					Nfil3	3.71609	2.51415	1.83616		3.71609		Vmn2r35				-3.25042	-3.25042		Chst11	1.61413	1.71481		2.58732		Cntf	3.24671	Cntf	3.59537
Nr1d1	1.88016				1.88016		Zfhx3		-1.50994			-1.50994		Mertk	1.64264					Nr4a1	5.54106	3.07923	2.00284		5.54106		Trim12c				-3.24603	-3.24603		Cndp2	2.59471	1.80918		2.45137		Col5a3	2.85628	Col5a3	4.31327
Nuak2	1.58998				1.58998		Zfp114		-1.76746			-1.76746		Mms22l	1.53617					Odf2	1.75094	1.67352	1.55387		1.75094		Tbata				-3.2392	-3.2392		Ehd4	3.98452	1.85648		1.9299		Ctsc	2.56108	Ctsc	4.48974
P4ha2	1.51236				1.51236		Zfp27		-1.57691			-1.57691		Msantd1	1.69187					Pdk4	1.73396	2.02698	2.37919		2.37919		Slc5a12				-3.23828	-3.23828		Eno1b	1.99823	2.00435		1.63439		Ctsz	2.17833	Ctsz	4.15312
Pbld1	1.77042				1.77042		Zfp521		-1.62709			-1.62709		Nab2	1.56374					Pla2g7	1.68979	1.92033	1.57971		1.92033		Ceacam20				-3.22455	-3.22455		Gabrb1	1.69959	2.19314		1.71306		Dok2	2.34318	Dok2	2.95034
Pcdh10	1.64664				1.64664		Zfp60		-1.69702			-1.69702		Nedd9	1.62407					Ppp1r15a	2.31738	2.38453	2.18613		2.38453		Iqcf4				-3.17586	-3.17586		Gm5069	1.54978	1.83917		1.54448		Fcer1g	2.04942	Fcer1g	2.19309
Pcnp	1.95106				1.95106		Zfp879		-1.54778			-1.54778		Nr1d1	1.88016					Prok2	1.62465	2.03041	1.71566		2.03041		Cdh18				-3.15493	-3.15493		H2afy	1.75988	2.00814		1.62407		Gbp2	5.79776	Gbp2	4.90057
Per1	1.8831				1.8831		Zranb3		-1.6391			-1.6391		Nuak2	1.58998					Sema4b	1.87137	1.57657	1.58678		1.87137		Kctd11				-3.12224	-3.12224		Metrnl	1.62936	1.72191		1.51949		Gbp3	2.57048	Gbp3	4.19779
Per2	2.47798				2.47798		Mtmr14			-3.51412		-3.51412		P4ha2	1.51236					Slc10a1	1.64472	3.31011	3.31637		3.31637		Proser2				-3.10582	-3.10582		Pa2g4	1.59144	1.72614		1.73155		Gfap	4.54754	Gfap	4.72846
Phlda1	1.83359				1.83359		Myh6			-2.29892		-2.29892		Pbld1	1.77042					Slc16a6	1.56737	1.95353	1.75538		1.95353		Zfp42				-3.07061	-3.07061		Pcdha12	1.80095	2.01391		1.61625		Gja5	1.88343	Gja5	2.19579
Ppm1k	1.6505				1.6505		Spink8			-1.98279		-1.98279		Pcdh10	1.64664					Snhg1	1.88004	1.81057	1.52654		1.88004		Grhl2				-3.06614	-3.06614		Pkm	1.48201	1.55957		1.66278		Gpr84	8.15019	Gpr84	7.71403
Ppp1r3c	1.52674				1.52674		Hmgcr			-1.86809		-1.86809		Pcnp	1.95106					Suv420h1	1.76357	1.92475	1.81951		1.92475		Gm11783				-3.05557	-3.05557		Pmm2	1.7207	1.63636		1.73584		Hspb8	2.53684	Hspb8	2.60797
Prss28	1.54575				1.54575		Susd5			-1.85744		-1.85744		Per1	1.8831					Tet2	1.61452	2.04819	1.77752		2.04819		H2-M11				-3.02982	-3.02982		Prkar2a	1.64158	1.55724		2.08001		Ifi202b	12.3732	Ifi202b	16.882
Rabgap1l	1.64003				1.64003		Stard4			-1.81377		-1.81377		Per2	2.47798					Txnip	1.58088	1.87923	1.556		1.87923		Opn1sw				-3.02115	-3.02115		Rad23b	1.87346	1.57324		1.80776		Ifi204	5.48404	Ifi204	6.73008
Ralgps1	1.53186				1.53186		Cntn5			-1.81077		-1.81077		Phlda1	1.83359					Ube4b	1.62799	2.29181	2.18663		2.29181		Enam				-3.01109	-3.01109		Sox9	1.52618	1.54074		2.22991		Ifit3	3.68606	Ifit3	4.35549
Rasgef1b	1.92549				1.92549		Fdft1			-1.80203		-1.80203		Ppm1k	1.6505					Alkbh1	2.00709	1.7345			2.00709		Vps8				-2.97005	-2.97005		Syn2	1.77108	1.69317		1.71856		Ifitm1	3.11108	Ifitm1	2.82845
Rbm33	1.60826				1.60826		Atp2b3			-1.80093		-1.80093		Ppp1r3c	1.52674					Arl4d	2.85387	1.99163			2.85387		Vmn1r197				-2.96749	-2.96749		Tha1	2.73358	1.60013		2.05476		Igsf6	3.24663	Igsf6	3.36614
Rell1	1.50362				1.50362		Kalrn			-1.79484		-1.79484		Prss28	1.54575					Arrdc3	2.5098	2.01265			2.5098		Gm16505				-2.96737	-2.96737		Vgll4	1.63357	1.56418		1.93403		Il1r1	5.30141	Il1r1	3.92323
Rem2	1.79619				1.79619		Cntn6			-1.78695		-1.78695		Rabgap1l	1.64003					Atp6v0c	1.66038	1.76797			1.76797		Rxfp3				-2.9646	-2.9646		Aqp1	1.74761		2.16527	2.10447		Irf8	2.03727	Irf8	2.67529
Rhob	1.61119				1.61119		Mipep			-1.78292		-1.78292		Ralgps1	1.53186					Btg2	3.99719	1.85778			3.99719		Vmn2r43				-2.95725	-2.95725		Grrp1	1.61696		1.80233	2.62549		Krt85	2.63956	Krt85	5.30567
Rn18s	1.63264				1.63264		Sema3e			-1.7743		-1.7743		Rasgef1b	1.92549					Camk2b	1.53331	1.52297			1.53331		Srp54b				-2.94881	-2.94881		Lrrfip1	1.80496		1.81585	2.97433		Lgals1	2.07546	Lgals1	2.7745
Rnf138rt1	1.78804				1.78804		Crym			-1.76327		-1.76327		Rbm33	1.60826					Ccnl1	2.04084	1.82139			2.04084		Sec14l4				-2.92783	-2.92783		Pla1a	1.62171		1.85651	2.50076		Ly6a	3.81099	Ly6a	2.99111
Sema6d	1.53902				1.53902		Rprml			-1.7603		-1.7603		Rell1	1.50362					Ccno	3.41066	2.10484			3.41066		Rergl				-2.92764	-2.92764		Plagl1	2.16182		1.52641	1.95481		Ly86	2.48581	Ly86	2.45258
Sh2d3c	1.56195				1.56195		Ly6g6e			-1.75272		-1.75272		Rem2	1.79619					Cd200	1.64896	1.58494			1.64896		Syn3				-2.91404	-2.91404		Rora	1.58536		1.67185	2.20634		Lyz2	3.24608	Lyz2	2.62354
Sik1	1.79076				1.79076		Kcng1			-1.74994		-1.74994		Rhob	1.61119					Cd83	1.65419	1.62803			1.65419		Mrgprg				-2.88008	-2.88008		Stra6	2.26418		1.84813	2.54034		Mpeg1	2.05826	Mpeg1	2.61689
Sipa1l2	1.58116				1.58116		Serpina9			-1.73299		-1.73299		Rn18s	1.63264					Cdkn1a	1.64768	2.05077			2.05077		Zfp160				-2.87148	-2.87148		Tnks2	1.68956		1.62737	2.32289		Ms4a6c	2.26204	Ms4a6c	2.96682
Slc1a4	1.62183				1.62183		Bace2			-1.72024		-1.72024		Rnf138rt1	1.78804					Cited2	1.73656	1.83787			1.83787		Trim43b				-2.86567	-2.86567		Arl14ep	1.61185			1.64575		Ms4a6d	5.48615	Ms4a6d	5.22997
Slc25a25	1.52657				1.52657		Rgs7bp			-1.71806		-1.71806		Sema6d	1.53902					Ckb	1.51463	1.61738			1.61738		Greb1				-2.83213	-2.83213		Cd3eap	1.4998			1.6605		Myo1f	2.27034	Myo1f	4.26698
Slc27a5	1.54969				1.54969		Vipr1			-1.713		-1.713		Sh2d3c	1.56195					Coq10b	1.95935	1.54203			1.95935		Slc26a3				-2.81976	-2.81976		Cdon	1.5933			2.19464		Myo1g	1.97702	Myo1g	3.87093
Smim3	1.66573				1.66573		Gsg1l			-1.7026		-1.7026		Sik1	1.79076					Csmd3	2.67726	1.61171			2.67726		Pdc				-2.81729	-2.81729		Dyrk2	1.63684			1.75688		Ncf4	2.94197	Ncf4	4.5042
Spry1	1.58505				1.58505		Dhcr24			-1.70229		-1.70229		Sipa1l2	1.58116					D16Ertd472e	2.23471	1.66183			2.23471		Gm11033				-2.79801	-2.79801		Exoc3	1.56855			1.73358		Pdpn	2.47202	Pdpn	3.42828
Spty2d1	1.73339				1.73339		Cadps2			-1.70086		-1.70086		Slc1a4	1.62183					Dcaf10	1.93861	1.63266			1.93861		Slc26a1				-2.7897	-2.7897		Figf	1.56691			1.82521		Psmb8	1.81205	Psmb8	2.85982
Srf	1.59642				1.59642		Cbln1			-1.68754		-1.68754		Slc25a25	1.52657					Ddit4	2.16575	1.54901			2.16575		Klra1				-2.78641	-2.78641		Luc7l3	1.71493			2.01734		Ptpn6	1.99008	Ptpn6	2.368
Synpo2l	1.55781				1.55781		Necab1			-1.68255		-1.68255		Slc27a5	1.54969					Dusp14	1.93796	1.63051			1.93796		Olfr965				-2.78575	-2.78575		Mafb	1.78604			3.36607		Rac2	2.23144	Rac2	3.02438
Thbs1	1.94616				1.94616		Entpd3			-1.68073		-1.68073		Smim3	1.66573					Efnb3	1.49164	1.65578			1.65578		Chrm4				-2.78037	-2.78037		Mfn2	1.53902			1.55091		S100a4	3.47333	S100a4	4.18039
Thrsp	1.67916				1.67916		Atp6ap1l			-1.67881		-1.67881		Spry1	1.58505					Egr4	3.85473	1.90383			3.85473		Prkcq				-2.77889	-2.77889		Pde4d	1.69457			1.53638		S100a6	2.33936	S100a6	3.11074
Timp3	1.59744				1.59744		Fbxl2			-1.67789		-1.67789		Spty2d1	1.73339					Epc1	1.85668	2.04039			2.04039		Dnajb8				-2.77397	-2.77397		Pfas	2.00619			2.27471		S1pr3	2.7826	S1pr3	4.51398
Tmprss3	1.58389				1.58389		Scn4b			-1.67698		-1.67698		Srf	1.59642					Errfi1	2.32831	1.62215			2.32831		Trav6-3				-2.76133	-2.76133		Ppap2a	1.78062			2.06593		Scgb3a1	4.37493	Scgb3a1	4.09126
Tnfaip3	1.64865				1.64865		Epha1			-1.67627		-1.67627		Synpo2l	1.55781					Gm13889	2.19877	1.72801			2.19877		Tnfsf15				-2.74516	-2.74516		Prpf38b	1.92406			1.63945		Serpina3i	5.05704	Serpina3i	2.85293
Tnfrsf9	1.60769				1.60769		Dgkb			-1.66828		-1.66828		Thbs1	1.94616					Gprin3	1.53886	1.50089			1.53886		Cdcp1				-2.73893	-2.73893		Psen1	1.67514			1.82673		Serpina3n	3.15859	Serpina3n	4.83152
Trit1	1.71179				1.71179		Adra2c			-1.66592		-1.66592		Thrsp	1.67916					Grin1	1.64107	1.62808			1.64107		Ciita				-2.73138	-2.73138		Sh3bp2	1.60615			6.76565		Slc14a1	2.00433	Slc14a1	2.06414
Ube2i	1.57792				1.57792		Plxnb3			-1.66488		-1.66488		Timp3	1.59744					Hspa8	2.33385	1.93975			2.33385		Lefty2				-2.71923	-2.71923		Tec	1.57229			1.88065		Spp1	8.4021	Spp1	8.82457
Usp2	1.90401				1.90401		Sertm1			-1.65889		-1.65889		Tmprss3	1.58389					Insig1	2.11437	1.689			2.11437		Gbp6				-2.71741	-2.71741		Trib1	2.08472			2.32009		Tlr1	2.12598	Tlr1	2.62223
Vcl	1.87791				1.87791		Unc13a			-1.65806		-1.65806		Tnfaip3	1.64865					Malat1	2.69846	1.56596			2.69846		Angptl7				-2.70494	-2.70494		Usp19	1.63052			1.5764		Trim47	1.93405	Trim47	2.68206
Vmn1r48	1.62569				1.62569		Itgb3			-1.65294		-1.65294		Tnfrsf9	1.60769					Olfm2	1.87575	1.52208			1.87575		Sqstm1				-2.70131	-2.70131		Usp36	1.52771			2.04626		Usp18	3.52444	Usp18	6.45656
Wdr33	1.54432				1.54432		Syt1			-1.64831		-1.64831		Trit1	1.71179					Pik3r1	1.87585	1.69878			1.87585		Cd247				-2.6955	-2.6955		Arc	4.35131	2.66456	1.52028			Vav1	2.27982	Vav1	5.08515
Zfp266	1.61724				1.61724		Slc35d3			-1.6483		-1.6483		Ube2i	1.57792					Pja2	1.56256	1.65364			1.65364		Tdrd5				-2.69255	-2.69255		Atf4	2.29237	2.35217	1.9091			Vim	3.08215	Vim	7.20041
Zfp593	1.51948				1.51948		Cckbr			-1.64773		-1.64773		Usp2	1.90401					Plat	1.73594	1.90795			1.90795		Hrasls5				-2.69087	-2.69087		Btg3	2.13642	2.02114	1.55758
Zfp787	1.6066				1.6066		Klhl14			-1.64272		-1.64272		Vcl	1.87791					Rasl11b	2.64469	1.93698			2.64469		Catsperd				-2.68939	-2.68939		Cd86	1.55842	2.05441	1.61816
Abcc4		1.68207	1.95479		1.95479		Cacna1a			-1.63812		-1.63812		Vmn1r48	1.62569					Rgs16	2.24228	1.87362			2.24228		Agbl3				-2.67911	-2.67911		Chac1	2.12691	2.12835	1.58995
Akr1b8		1.61478	1.70938		1.70938		Cap2			-1.63789		-1.63789		Wdr33	1.54432					Sertad1	2.1701	2.00445			2.1701		Olfr1508				-2.66643	-2.66643		Cited1	1.67297	2.56599	2.51059			Median	2.34127	Median	2.86694	Median	-1.66086	Median	-2.07551
Aqp1		1.94874	2.17419		2.17419		Lurap1			-1.63736		-1.63736		Zfp266	1.61724					Srf	1.98836	1.70949			1.98836		Wfdc6a				-2.66302	-2.66302		Ctla2b	2.43177	3.6804	3.82909			Q3-median	1.05222	Q3-median	1.48751	Q3-median	0.0688368	Q3-median	0.121248
Car13		1.77089	2.16731		2.16731		Cdkl2			-1.63728		-1.63728		Zfp593	1.51948					Stam	1.88017	1.50823			1.88017		Cd300a				-2.66269	-2.66269		Dusp1	6.41939	2.94946	2.09743			Median - Q1	0.437015	Median - Q1	0.62096	Median - Q1	0.14423	Median - Q1	0.211413
Casp4		2.1007	2.62263		2.62263		Phactr3			-1.63427		-1.63427		Zfp787	1.6066					Stk32c	2.07044	2.22258			2.22258		Arhgap33os				-2.65347	-2.65347		Elovl5	1.78274	1.85194	1.56634			NB	306	NB	306	NB	80	NB	80
Cav1		1.5487	1.65844		1.65844		Dennd6a			-1.63043		-1.63043		Abcc4		1.68207	1.95479			Timp3	1.5666	1.63716			1.63716		Cpb2				-2.64875	-2.64875		Epb4,1l4b	1.83119	3.00016	2.54006
Cers3		2.2945	2.05917		2.2945		Adam23			-1.62956		-1.62956		Akr1b8		1.61478	1.70938			Tiparp	2.73962	2.19119			2.73962		Rcbtb1				-2.64312	-2.64312		Fzd3	1.96345	1.97985	1.5628
Clic1		1.58354	1.91262		1.91262		Ipcef1			-1.62732		-1.62732		Aqp1		1.94874	2.17419			Tmod1	1.64868	2.04165			2.04165		Slco1b2				-2.64252	-2.64252		H3f3b	1.77566	1.91575	1.55238
Cnn3		1.84238	2.22737		2.22737		Zp1			-1.62412		-1.62412		Car13		1.77089	2.16731			Trit1	1.82152	1.69455			1.82152		Cyct				-2.63104	-2.63104		Hbp1	1.64103	1.78591	1.92317
Crip1		1.80799	2.03012		2.03012		Kcna1			-1.6184		-1.6184		Casp4		2.1007	2.62263			Zbtb2	1.93462	1.71485			1.93462		Nlrp9c				-2.62766	-2.62766		Hist1h1c	2.71919	2.81134	1.98909
Csf2rb2		2.36802	2.75515		2.75515		Kcnj12			-1.618		-1.618		Cav1		1.5487	1.65844			Ccnt1	1.52075				1.52075		Fcrl5				-2.62335	-2.62335		Hmgb2	1.52638	2.44037	2.35635
Eif4ebp1		1.94244	1.6173		1.94244		Acsl4			-1.61654		-1.61654		Cers3		2.2945	2.05917			Cxcl5	1.63665				1.63665		Slc9b1				-2.61727	-2.61727		Klf4	1.99715	1.9114	1.67559
Gdf9		3.494	3.73198		3.73198		Tuba1b			-1.61353		-1.61353		Clic1		1.58354	1.91262			Cyp4f15	1.66052				1.66052		Vax2				-2.61554	-2.61554		Klf5	2.57403	1.67675	1.50444
Gjb2		2.11653	2.09426		2.11653		Pcdh11x			-1.61334		-1.61334		Cnn3		1.84238	2.22737			Dok5	1.7929				1.7929		Chil6				-2.61496	-2.61496		Klhl15	2.13547	1.93022	1.599
Hba-a2		1.94756	2.20859		2.20859		Tmem97			-1.61317		-1.61317		Crip1		1.80799	2.03012			DXBay18	1.94393				1.94393		Smarca5-ps				-2.61304	-2.61304		Lamb3	1.69168	1.78134	2.05742
Hbb-b1		1.9061	2.17569		2.17569		Narf			-1.61253		-1.61253		Csf2rb2		2.36802	2.75515			Gabra2	1.54819				1.54819		Olfr1499				-2.60232	-2.60232		Mafk	2.02246	2.17657	1.52308
Hist1h2bc		1.67648	1.78241		1.78241		Cpne4			-1.61062		-1.61062		Eif4ebp1		1.94244	1.6173			Ier5	1.72836				1.72836		Tfcp2l1				-2.59943	-2.59943		Mapt	1.71458	2.38419	1.92588
Insl6		1.75078	1.93433		1.93433		Ptprr			-1.60976		-1.60976		Gdf9		3.494	3.73198			Ifrd1	1.52138				1.52138		Tdgf1				-2.59763	-2.59763		Mbd1	1.58366	2.61502	2.44238
Irgm1		1.98268	2.92088		2.92088		Ncam2			-1.60975		-1.60975		Gjb2		2.11653	2.09426			Klf10	1.74131				1.74131		Erv3				-2.58628	-2.58628		Mlf1	1.98189	2.37549	1.64068
Krt18		1.95141	1.75861		1.95141		Slc27a2			-1.60878		-1.60878		Hba-a2		1.94756	2.20859			Klhl40	1.61523				1.61523		Gm10021				-2.58417	-2.58417		Nfil3	3.71609	2.51415	1.83616
Krt8		1.85228	1.74794		1.85228		Cyp51			-1.60694		-1.60694		Hbb-b1		1.9061	2.17569			Ldlr	2.07117				2.07117		Rhox3a				-2.58373	-2.58373		Nr4a1	5.54106	3.07923	2.00284
Lgi4		1.56763	2.07775		2.07775		Cdh8			-1.60668		-1.60668		Hist1h2bc		1.67648	1.78241			Mc4r	2.05597				2.05597		Nr1i3				-2.58332	-2.58332		Odf2	1.75094	1.67352	1.55387
Lrrn4cl		1.79652	2.03182		2.03182		Lct			-1.60619		-1.60619		Insl6		1.75078	1.93433			Med26	1.66022				1.66022		Glipr1l1				-2.57947	-2.57947		Pdk4	1.73396	2.02698	2.37919
Mocos		3.12011	3.49921		3.49921		Chrm2			-1.60489		-1.60489		Irgm1		1.98268	2.92088			Msantd1	1.72318				1.72318		Tbx22				-2.57108	-2.57108		Pla2g7	1.68979	1.92033	1.57971
Nek6		1.56086	1.68434		1.68434		Ly6g6c			-1.60469		-1.60469		Krt18		1.95141	1.75861			Nedd9	2.67014				2.67014		Rabgap1				-2.56687	-2.56687		Ppp1r15a	2.31738	2.38453	2.18613
Pawr		2.51884	1.74437		2.51884		Sipa1l1			-1.60184		-1.60184		Krt8		1.85228	1.74794			Plk2	1.83155				1.83155		Cdh15				-2.5623	-2.5623		Prok2	1.62465	2.03041	1.71566
Pdlim4		1.76207	2.27662		2.27662		Icam5			-1.59805		-1.59805		Lgi4		1.56763	2.07775			Prmt6	1.53944				1.53944		Nhlh1				-2.55324	-2.55324		Sema4b	1.87137	1.57657	1.58678
Plagl1		1.72607	1.72713		1.72713		Tepp			-1.59402		-1.59402		Lrrn4cl		1.79652	2.03182			Rasd1	1.84186				1.84186		Zfhx2				-2.55317	-2.55317		Slc10a1	1.64472	3.31011	3.31637
Ptrf		1.83759	2.05471		2.05471		Kcnv1			-1.5925		-1.5925		Mocos		3.12011	3.49921			Rasl11a	1.91307				1.91307		Serpina3m				-2.54913	-2.54913		Slc16a6	1.56737	1.95353	1.75538
Srgn		1.98012	2.18431		2.18431		Gpr98			-1.58969		-1.58969		Nek6		1.56086	1.68434			Rnf138rt1	1.76857				1.76857		Bcl2l14				-2.54695	-2.54695		Snhg1	1.88004	1.81057	1.52654
Stat3		1.6399	1.74859		1.74859		Rint1			-1.58942		-1.58942		Pawr		2.51884	1.74437			Sdcbp	1.46078				1.46078		Tex28				-2.546	-2.546		Suv420h1	1.76357	1.92475	1.81951
Stfa1		3.47664	3.28901		3.47664		Rab27b			-1.58908		-1.58908		Pdlim4		1.76207	2.27662			Stard4	1.74392				1.74392		Mup1				-2.534	-2.534		Tet2	1.61452	2.04819	1.77752
Tead1		1.62035	1.49557		1.62035		Wscd2			-1.58804		-1.58804		Plagl1		1.72607	1.72713			Tcap	1.51469				1.51469		Adamts5				-2.53305	-2.53305		Txnip	1.58088	1.87923	1.556
Tgfbi		2.02595	2.80091		2.80091		Gjd2			-1.58773		-1.58773		Ptrf		1.83759	2.05471			Thrsp	1.74549				1.74549		Catsper4				-2.53136	-2.53136		Ube4b	1.62799	2.29181	2.18663
Tgm2		1.59477	2.53903		2.53903		Ccdc159			-1.58666		-1.58666		Srgn		1.98012	2.18431			Tmem161b	1.63451				1.63451		Ighv14-2				-2.53132	-2.53132		Alkbh1	2.00709	1.7345
Tgtp2		1.63944	1.78147		1.78147		Cldn10			-1.58602		-1.58602		Stat3		1.6399	1.74859			Tmem198	1.56836				1.56836		Nrg4				-2.52922	-2.52922		Arl4d	2.85387	1.99163
Tmem140		2.16108	2.19459		2.19459		Kcnt2			-1.58516		-1.58516		Stfa1		3.47664	3.28901			Tob1	1.51822				1.51822		Lao1				-2.50424	-2.50424		Arrdc3	2.5098	2.01265
Vwf		1.69396	2.09939		2.09939		Neto1			-1.58451		-1.58451		Tead1		1.62035	1.49557			Tspyl4	1.58868				1.58868		Rfesd				-2.4972	-2.4972		Atp6v0c	1.66038	1.76797
Batf3			1.85969		1.85969		Nkain2			-1.58441		-1.58441		Tgfbi		2.02595	2.80091			Wdr33	1.56739				1.56739		G6pc				-2.49623	-2.49623		Btg2	3.99719	1.85778
Gata2			1.95686		1.95686		Slc12a5			-1.58441		-1.58441		Tgm2		1.59477	2.53903			Zcchc7	1.98261				1.98261		Mettl21c				-2.48929	-2.48929		Camk2b	1.53331	1.52297
Hrct1			2.37753		2.37753		Klk8			-1.58138		-1.58138		Tgtp2		1.63944	1.78147			Zfp184	1.50153				1.50153		Gsdma2				-2.48872	-2.48872		Ccnl1	2.04084	1.82139
Kiss1			3.04067		3.04067		Rnd1			-1.58108		-1.58108		Tmem140		2.16108	2.19459			Acvr2b		1.58352	1.63612		1.63612		Fbxo24				-2.48432	-2.48432		Ccno	3.41066	2.10484
Lrg1			3.17661		3.17661		Gabra5			-1.58012		-1.58012		Vwf		1.69396	2.09939			Arl6ip6		2.03259	1.93097		2.03259		Gm13084				-2.47173	-2.47173		Cd200	1.64896	1.58494
Msi2			3.67726		3.67726		Efcab4a			-1.57727		-1.57727		Batf3			1.85969			Btn1a1		1.96827	1.86003		1.96827		Gm12633				-2.46115	-2.46115		Cd83	1.65419	1.62803
Nhlh1			2.29548		2.29548		Pex5l			-1.5764		-1.5764		Gata2			1.95686			Camk2a		1.9224	1.71264		1.9224		Khdc3				-2.45425	-2.45425		Cdkn1a	1.64768	2.05077
Rnu1b6			2.54656		2.54656		Sfxn4			-1.57485		-1.57485		Hrct1			2.37753			Ccdc138		1.933	1.78119		1.933		Snrnp27				-2.45324	-2.45324		Cited2	1.73656	1.83787
Xaf1			2.80008		2.80008		Tmem63c			-1.57406		-1.57406		Kiss1			3.04067			Cep170b		2.08657	1.94338		2.08657		Pdik1l				-2.4528	-2.4528		Ckb	1.51463	1.61738
Agtrap		1.55286			1.55286		Gria3			-1.5737		-1.5737		Lrg1			3.17661			Chd7		1.94781	2.06483		2.06483		H2-T24				-2.45249	-2.45249		Coq10b	1.95935	1.54203
Akap13		1.52163			1.52163		Fhl2			-1.57193		-1.57193		Msi2			3.67726			Creb5		1.99178	1.82579		1.99178		Trim68				-2.45186	-2.45186		Csmd3	2.67726	1.61171
Alas2		1.51096			1.51096		Grin3a			-1.57098		-1.57098		Nhlh1			2.29548			Cyp2u1		2.01321	1.90483		2.01321		Cpne1				-2.4365	-2.4365		D16Ertd472e	2.23471	1.66183
Aldh1a2		1.7064			1.7064		Kcnip2			-1.57		-1.57		Rnu1b6			2.54656			Dennd4a		2.11124	1.93764		2.11124		Cd300lf				-2.4291	-2.4291		Dcaf10	1.93861	1.63266
Ankrd28		1.51256			1.51256		Slc4a10			-1.56856		-1.56856		Xaf1			2.80008			Dmtn		1.85975	1.695		1.85975		Limk2				-2.42694	-2.42694		Ddit4	2.16575	1.54901
Ascl2		1.79329			1.79329		Zfp318			-1.56711		-1.56711		Agtrap		1.55286				E		2.79871	3.00104		3.00104		Tenm3				-2.42113	-2.42113		Dusp14	1.93796	1.63051
Baz1a		1.58704			1.58704		Me3			-1.56488		-1.56488		Akap13		1.52163				Epha5		1.91886	1.80392		1.91886		Prr11				-2.41849	-2.41849		Efnb3	1.49164	1.65578
Bmf		1.51573			1.51573		Lingo2			-1.56334		-1.56334		Alas2		1.51096				Ephb3		1.99189	1.89892		1.99189		Cfh				-2.41171	-2.41171		Egr4	3.85473	1.90383
C5ar2		1.83065			1.83065		Pcdhb3			-1.56283		-1.56283		Aldh1a2		1.7064				Exosc2		2.01261	1.89922		2.01261		Tert				-2.4014	-2.4014		Epc1	1.85668	2.04039
Cacfd1		1.54526			1.54526		Hsd17b7			-1.56024		-1.56024		Ankrd28		1.51256				Eya1		1.97732	1.95858		1.97732		F7				-2.39859	-2.39859		Errfi1	2.32831	1.62215
Casz1		1.57836			1.57836		Fam19a2			-1.55934		-1.55934		Ascl2		1.79329				Glrx2		2.7357	2.96725		2.96725		Gm14420				-2.39773	-2.39773		Gm13889	2.19877	1.72801
Cbfa2t3		2.02289			2.02289		Rab40b			-1.55869		-1.55869		Baz1a		1.58704				Glul		1.86674	1.52557		1.86674		Bmp8a				-2.39669	-2.39669		Gprin3	1.53886	1.50089
Clca2		2.38552			2.38552		Tubb2b			-1.55595		-1.55595		Bmf		1.51573				Gm10405		1.84569	1.80288		1.84569		Ipcef1				-2.38678	-2.38678		Grin1	1.64107	1.62808
Clic4		1.65195			1.65195		Gabra4			-1.55525		-1.55525		C5ar2		1.83065				Gna13		1.72608	2.05913		2.05913		Proz				-2.38664	-2.38664		Hspa8	2.33385	1.93975
Col4a1		1.58351			1.58351		Dlgap1			-1.55439		-1.55439		Cacfd1		1.54526				Grin2b		2.12803	2.19507		2.19507		Otud7b				-2.35239	-2.35239		Insig1	2.11437	1.689
Cpeb1		1.59021			1.59021		Plb1			-1.55047		-1.55047		Casz1		1.57836				Hba-a2		1.53429	2.0203		2.0203		Top3b				-2.31007	-2.31007		Malat1	2.69846	1.56596
Csnk2a2		1.83106			1.83106		Abhd6			-1.54864		-1.54864		Cbfa2t3		2.02289				Hecw1		1.7905	1.66705		1.7905		Gm12216				-2.30914	-2.30914		Olfm2	1.87575	1.52208
Cstf2		1.57245			1.57245		Rab26			-1.54823		-1.54823		Clca2		2.38552				Hemgn		2.03031	1.95236		2.03031		Syde2				-2.29742	-2.29742		Pik3r1	1.87585	1.69878
Cyba		1.53701			1.53701		Stx3			-1.54477		-1.54477		Clic4		1.65195				Hmga2		2.22873	1.62496		2.22873		Bhmt				-2.29454	-2.29454		Pja2	1.56256	1.65364
Dopey2		1.66786			1.66786		Ubash3b			-1.54303		-1.54303		Col4a1		1.58351				Hnrnpa3		1.66925	1.87964		1.87964		Prm3				-2.29302	-2.29302		Plat	1.73594	1.90795
Efna1		1.9422			1.9422		Pappa2			-1.54287		-1.54287		Cpeb1		1.59021				Ifitm7		1.94694	1.95777		1.95777		Terc				-2.29272	-2.29272		Rasl11b	2.64469	1.93698
Eya2		1.50076			1.50076		Gcdh			-1.54139		-1.54139		Csnk2a2		1.83106				Igsf9		1.94717	1.83937		1.94717		Klk1b4				-2.28826	-2.28826		Rgs16	2.24228	1.87362
Fam101a		1.91045			1.91045		Galnt18			-1.53586		-1.53586		Cstf2		1.57245				Itsn1		2.02395	1.82259		2.02395		Gm10629				-2.28489	-2.28489		Sertad1	2.1701	2.00445
Fam46c		1.70235			1.70235		Ppp1r1b			-1.53007		-1.53007		Cyba		1.53701				Kiss1		2.5671	2.09006		2.5671		Ccdc144b				-2.27661	-2.27661		Srf	1.98836	1.70949
Fhad1		1.79485			1.79485		Pcdha11			-1.52839		-1.52839		Dopey2		1.66786				Krt8		1.92119	1.75943		1.92119		Kif14				-2.27603	-2.27603		Stam	1.88017	1.50823
Fkbp7		1.56284			1.56284		Cys1			-1.52766		-1.52766		Efna1		1.9422				Ldlrad3		2.03092	1.91828		2.03092		Klk1b22				-2.27352	-2.27352		Stk32c	2.07044	2.22258
Glod5		1.8842			1.8842		Spata2l			-1.52641		-1.52641		Eya2		1.50076				Luc7l2		2.04653	1.87804		2.04653		Cpped1				-2.26863	-2.26863		Timp3	1.5666	1.63716
Gm15645		1.60921			1.60921		Pgam2			-1.52639		-1.52639		Fam101a		1.91045				Madd		2.08863	1.91061		2.08863		Gm16523				-2.25785	-2.25785		Tiparp	2.73962	2.19119
Gpr182		1.54692			1.54692		Gda			-1.52584		-1.52584		Fam46c		1.70235				Medag		2.16572	2.09296		2.16572		Cox16				-2.23618	-2.23618		Tmod1	1.64868	2.04165
Hba-a1		1.64122			1.64122		Slc40a1			-1.52566		-1.52566		Fhad1		1.79485				Mms22l		1.98474	1.94363		1.98474		Elf4				-2.22624	-2.22624		Trit1	1.82152	1.69455
Hbb-bt		1.55739			1.55739		Rasgrp1			-1.52452		-1.52452		Fkbp7		1.56284				Ms4a4c		2.01057	1.85581		2.01057		Cd300ld				-2.22591	-2.22591		Zbtb2	1.93462	1.71485
Hbegf		1.55031			1.55031		Kcnh3			-1.52446		-1.52446		Glod5		1.8842				Mtfr2		2.02479	1.90601		2.02479		Prcp				-2.22569	-2.22569		Ccnt1	1.52075
Hecw2		1.64902			1.64902		Drd1a			-1.52176		-1.52176		Gm15645		1.60921				Neurl1b		1.98513	1.89833		1.98513		Krtap12-1				-2.22051	-2.22051		Cxcl5	1.63665
Hist1h4i		1.64456			1.64456		Ccdc167			-1.52144		-1.52144		Gpr182		1.54692				Ormdl3		1.58474	1.58061		1.58474		Amn1				-2.21606	-2.21606		Cyp4f15	1.66052
Hist2h2bb		1.57491			1.57491		Ydjc			-1.52063		-1.52063		Hba-a1		1.64122				Pak4		2.04456	1.95442		2.04456		Iigp1				-2.20786	-2.20786		Dok5	1.7929
Hspa5		1.52999			1.52999		Kndc1			-1.52027		-1.52027		Hbb-bt		1.55739				Pbld1		2.05063	2.03339		2.05063		Prap1				-2.20547	-2.20547		DXBay18	1.94393
Intu		1.9737			1.9737		Nrxn1			-1.51824		-1.51824		Hbegf		1.55031				Pdxk		2.36187	1.56712		2.36187		L3mbtl4				-2.20457	-2.20457		Gabra2	1.54819
Marveld2		1.60377			1.60377		Clmp			-1.51795		-1.51795		Hecw2		1.64902				Phyhd1		2.13434	2.12969		2.13434		Zfp53				-2.20134	-2.20134		Ier5	1.72836
Mbnl2		1.50209			1.50209		Tnfaip8l3			-1.51562		-1.51562		Hist1h4i		1.64456				Pirb		2.26944	2.32066		2.32066		Dppa2				-2.16474	-2.16474		Ifrd1	1.52138
Mboat1		1.58452			1.58452		Nanos1			-1.511		-1.511		Hist2h2bb		1.57491				Ppm1k		2.15126	2.04343		2.15126		Gm10866				-2.16416	-2.16416		Klf10	1.74131
Mest		1.58038			1.58038		Pcdh9			-1.50973		-1.50973		Hspa5		1.52999				Ptprs		2.68175	2.49798		2.68175		Dnaaf1				-2.13868	-2.13868		Klhl40	1.61523
Morc4		1.54105			1.54105		Elavl4			-1.50737		-1.50737		Intu		1.9737				Rbm47		1.59216	1.82575		1.82575		Adcy6				-2.11912	-2.11912		Ldlr	2.07117
Nrf1		1.5153			1.5153		Fam92b			-1.50666		-1.50666		Marveld2		1.60377				Rn4,5s		2.50503	2.85724		2.85724		Pdzd7				-2.11883	-2.11883		Mc4r	2.05597
Otud3		1.52563			1.52563		Cpxm2			-1.50161		-1.50161		Mbnl2		1.50209				Sema4c		1.8807	1.73908		1.8807		H1foo				-2.1159	-2.1159		Med26	1.66022
Ptpdc1		1.89165			1.89165		Doc2b			-1.50488		-1.50488		Mboat1		1.58452				Sept3		1.97664	1.94525		1.97664		Arntl2				-2.09699	-2.09699		Msantd1	1.72318
Rdh10		1.62171			1.62171		Anks1b		-1.87998	-1.82704	-1.60431	-1.87998		Mest		1.58038				Sgsh		1.99912	1.86359		1.99912		Mageb16				-2.09236	-2.09236		Nedd9	2.67014
Rlim		1.55897			1.55897		Kcnb2		-1.68855	-1.7541	-1.53614	-1.7541		Morc4		1.54105				Skint7		1.98626	1.81994		1.98626		Gm14149				-2.08198	-2.08198		Plk2	1.83155
Rnf125		5.13076			5.13076		Kcnh5		-2.02598	-1.5895	-1.64932	-2.02598		Nrf1		1.5153				Spag7		2.04681	1.85223		2.04681		Fcgbp				-2.07955	-2.07955		Prmt6	1.53944
Rps6kc1		1.84216			1.84216		Ldlr		-1.58023	-1.94334	-1.72093	-1.94334		Otud3		1.52563				Srek1		1.94111	1.93055		1.94111		Olfr161				-2.07396	-2.07396		Rasd1	1.84186
S1pr1		1.53234			1.53234		Msmo1		-1.53692	-2.15463	-1.65652	-2.15463		Ptpdc1		1.89165				Tmem239		1.99264	1.93058		1.99264		Sp110				-2.06915	-2.06915		Rasl11a	1.91307
Sdc1		1.76868			1.76868		Nsdhl		-2.03845	-2.87095	-1.73706	-2.87095		Rdh10		1.62171				Ubtf		2.01132	1.8041		2.01132		Psapl1				-2.05406	-2.05406		Rnf138rt1	1.76857
Sdpr		2.11843			2.11843		P2ry12		-2.03027	-2.72621	-2.22806	-2.72621		Rlim		1.55897				Ung		2.01982	2.00745		2.01982		Sgca				-2.0262	-2.0262		Sdcbp	1.46078
Slc6a20a		1.51399			1.51399		Slc2a5		-1.80874	-1.93443	-1.68741	-1.93443		Rnf125		5.13076				Wdr89		1.95691	1.90181		1.95691		Gm10791				-2.02615	-2.02615		Stard4	1.74392
Snrnp48		1.52131			1.52131		Slc6a4		-1.59227	-1.61214	-1.646	-1.646		Rps6kc1		1.84216				Zc3h13		1.7811	1.87124		1.87124		Lilra6				-2.01076	-2.01076		Tcap	1.51469
Srsf2		1.58305			1.58305		Sqle		-1.60678	-2.30825	-1.78682	-2.30825		S1pr1		1.53234				Zcchc9		2.05343	1.92678		2.05343		Bin3				-2.00124	-2.00124		Thrsp	1.74549
Steap1		1.72793			1.72793		Tubb3		-1.53397	-2.01334	-1.88133	-2.01334		Sdc1		1.76868				Zfp536		1.84866	1.77307		1.84866		Gm14858				-1.98174	-1.98174		Tmem161b	1.63451
Sult1a1		1.52992			1.52992		Tubb5		-1.61046	-1.84535	-1.61146	-1.84535		Sdpr		2.11843				Krtap21-1		2.28504			2.28504		Klk1b3				-1.94849	-1.94849		Tmem198	1.56836
Taf1d		1.58754			1.58754		Zcchc16		-1.72076	-1.73703	-1.56174	-1.73703		Slc6a20a		1.51399				Grifin		2.19279			2.19279		Rep15				-1.94812	-1.94812		Tob1	1.51822
Taf3		1.54994			1.54994		Espn		-2.76314		-2.57642	-2.76314		Snrnp48		1.52131				Arfgap1		1.9979			1.9979		Nsun7				-1.9126	-1.9126		Tspyl4	1.58868
Tfcp2l1		2.02608			2.02608		Wnt10a		-2.17136		-1.9591	-2.17136		Srsf2		1.58305				Rn45s		1.99116			1.99116		Hapln3				-1.91246	-1.91246		Wdr33	1.56739
Thbd		1.99791			1.99791		Rab30		-1.75335		-1.63984	-1.75335		Steap1		1.72793				Sertad2		1.8743			1.8743		Sun3				-1.89783	-1.89783		Zcchc7	1.98261
Tm4sf1		1.57071			1.57071		Adamts5		-1.95474		-1.57682	-1.95474		Sult1a1		1.52992				Cspp1		1.84872			1.84872		Zfp607				-1.89113	-1.89113		Zfp184	1.50153
Tmem43		1.52883			1.52883		Btbd9			-1.79218	-2.63977	-2.63977		Taf1d		1.58754				Vmn2r48		1.74904			1.74904		Catsperg2				-1.88848	-1.88848		Acvr2b		1.58352	1.63612
Upk1a		1.84006			1.84006		Cadm2			-1.80286	-1.59586	-1.80286		Taf3		1.54994				Olfr22-ps1		1.71589			1.71589		Gm10071				-1.88713	-1.88713		Arl6ip6		2.03259	1.93097
Vsig10		1.51647			1.51647		Camk2a			-1.74695	-1.98583	-1.98583		Tfcp2l1		2.02608				Tmem181b-ps		1.54937			1.54937		Sgms1				-1.8752	-1.8752		Btn1a1		1.96827	1.86003
Whamm		1.53627			1.53627		Camk4			-1.63384	-1.68079	-1.68079		Thbd		1.99791				Zpbp2			2.0953		2.0953		Trp63				-1.85851	-1.85851		Camk2a		1.9224	1.71264
Zbtb2		1.53877			1.53877		Car4			-1.89867	-1.76514	-1.89867		Tm4sf1		1.57071				Nmb			1.90765		1.90765		Etl4				-1.83298	-1.83298		Ccdc138		1.933	1.78119
Zbtb7b		1.81288			1.81288		Cldn26			-1.80352	-1.73437	-1.80352		Tmem43		1.52883				Ifi47			1.75196		1.75196		Nlrp4e				-1.82316	-1.82316		Cep170b		2.08657	1.94338
Zfp451		1.50449			1.50449		Cplx3			-1.61227	-1.51826	-1.61227		Upk1a		1.84006				Cry2			1.73982		1.73982		Gm10523				-1.80401	-1.80401		Chd7		1.94781	2.06483
Zfp655		2.0079			2.0079		Crhr1			-1.66062	-1.61822	-1.66062		Vsig10		1.51647				Gbp5			1.73057		1.73057		Sord				-1.7591	-1.7591		Creb5		1.99178	1.82579
Nup50			1.48645		1.48645		Crybb1			-1.94604	-2.18208	-2.18208		Whamm		1.53627				Ago2		1.94023	1.6441	2.7128	2.7128		Pou5f2				-1.75286	-1.75286		Cyp2u1		2.01321	1.90483
Aldh1a3			1.60109		1.60109		Dhcr7			-1.85418	-1.52354	-1.85418		Zbtb2		1.53877				Airn		1.88939	1.53293	1.861	1.88939		Agfg2				-1.71564	-1.71564		Dennd4a		2.11124	1.93764
Angpt1			1.65888		1.65888		Dhrs7c			-1.5253	-1.57841	-1.57841		Zbtb7b		1.81288				Akap2		1.94977	2.1695	1.89181	2.1695		Tyw1				-1.65785	-1.65785		Dmtn		1.85975	1.695
Ankk1			1.73073		1.73073		Fdps			-1.70298	-1.55848	-1.70298		Zfp451		1.50449				Ankrd11		1.77646	1.79429	2.63547	2.63547		Trav12-1				-1.63202	-1.63202		Elk1		2.79871	3.00104
Anxa8			1.89506		1.89506		Fst			-1.52446	-1.68354	-1.68354		Zfp655		2.0079				Apbb1ip		1.52232	1.61242	2.8609	2.8609		Sipa1l2				-1.62979	-1.62979		Epha5		1.91886	1.80392
Apod			1.85881		1.85881		Gabrd			-1.88703	-1.646	-1.88703		Nup50			1.48645			Aqp4		1.8335	1.52277	1.9199	1.9199		Olfr713				-1.59456	-1.59456		Ephb3		1.99189	1.89892
Asgr1			1.97775		1.97775		Glp2r			-2.23087	-1.69231	-2.23087		Aldh1a3			1.60109			Aspg		2.07428	3.37709	5.15036	5.15036		Cd79b	-1.70027	-1.50784			-1.70027		Exosc2		2.01261	1.89922
Bicc1			1.55587		1.55587		Gm5741			-1.78253	-1.69916	-1.78253		Angpt1			1.65888			Atp1b2		2.09491	1.98893	2.11437	2.11437		Fignl1	-1.79414	-2.01984			-2.01984		Eya1		1.97732	1.95858
Ccl17			1.8046		1.8046		Hapln1			-1.6694	-1.64379	-1.6694		Ankk1			1.73073			ATP8		1.70531	1.76584	1.68577	1.76584		Plscr2	-2.26612	-1.73714			-2.26612		Glrx2		2.7357	2.96725
Ccl5			3.33219		3.33219		Hmgcs1			-1.72416	-1.74574	-1.74574		Anxa8			1.89506			B3gnt5		2.11559	2.19926	1.51459	2.19926		Cd84	-1.85805				-1.85805		Glul		1.86674	1.52557
Cd63			1.70168		1.70168		Hs3st4			-1.52199	-1.5038	-1.52199		Apod			1.85881			Bag3		3.0495	2.49069	3.61491	3.61491		Ifit1	-1.50308				-1.50308		Gm10405		1.84569	1.80288
Cdt1			1.50726		1.50726		Idh1			-1.68189	-1.77319	-1.77319		Asgr1			1.97775			Bcl2a1c		1.88228	2.29259	2.02782	2.29259		Nfam1	-1.59345				-1.59345		Gna13		1.72608	2.05913
Ch25h			3.54293		3.54293		Idi1			-2.27101	-1.8017	-2.27101		Bicc1			1.55587			Bcl2a1d		1.75554	2.4666	2.41554	2.4666		Pycard	-1.54774				-1.54774		Grin2b		2.12803	2.19507
Colec11			3.50573		3.50573		Il1rapl2			-1.79685	-1.57764	-1.79685		Ccl17			1.8046			C1qb		1.54843	1.93974	1.98862	1.98862		Rtp4	-1.77049				-1.77049		Hba-a2		1.53429	2.0203
Cp			1.73401		1.73401		Itpka			-1.58862	-1.60614	-1.60614		Ccl5			3.33219			C1qc		1.62437	2.10534	2.97006	2.97006		Sox17	-2.16216				-2.16216		Hecw1		1.7905	1.66705
Cystm1			1.56797		1.56797		Macrod2			-1.77535	-1.63893	-1.77535		Cd63			1.70168			C3ar1		2.4358	1.87062	1.85878	2.4358		Tlr1	-1.69599				-1.69599		Hemgn		2.03031	1.95236
Cyth4			1.85218		1.85218		Mvk			-2.00534	-1.69156	-2.00534		Cdt1			1.50726			Casp4		2.19121	2.6588	1.82996	2.6588		Trim30a	-1.57255				-1.57255		Hmga2		2.22873	1.62496
Dap			1.54039		1.54039		N28178			-1.80919	-1.56852	-1.80919		Ch25h			3.54293			Ccl12		3.85112	10.8331	12.5702	12.5702		Ajuba		-1.66664			-1.66664		Hnrnpa3		1.66925	1.87964
Ecm1			1.53803		1.53803		Ocm			-1.72978	-1.57879	-1.72978		Colec11			3.50573			Ccl6		2.30106	4.156	4.23791	4.23791		Exo1		-1.53934			-1.53934		Ifitm7		1.94694	1.95777
Elovl1			1.60113		1.60113		Opcml			-1.63311	-1.55648	-1.63311		Cp			1.73401			Cd44		2.16492	1.78959	3.97883	3.97883		Nom1		-1.85684			-1.85684		Igsf9		1.94717	1.83937
En2			1.58014		1.58014		Oprm1			-1.9839	-1.50779	-1.9839		Cystm1			1.56797			Cd68		1.514	2.43277	2.93826	2.93826		Pla2g5		-1.77092			-1.77092		Itsn1		2.02395	1.82259
Erbb2ip			1.47611		1.47611		Oxct1			-1.58789	-1.57966	-1.58789		Cyth4			1.85218			Cdh5		1.54447	2.21311	3.77599	3.77599		Echdc3				-3.98148	-3.98148		Kiss1		2.5671	2.09006
Fat2			1.78335		1.78335		Pde6c			-1.90569	-2.10263	-2.10263		Dap			1.54039			Cdk8		1.70217	1.55551	1.77717	1.77717		Chrna9				-3.85749	-3.85749		Krt8		1.92119	1.75943
Fut7			2.89708		2.89708		Pnpla3			-1.54243	-1.63404	-1.63404		Ecm1			1.53803			Chd2		2.07945	1.84126	2.16704	2.16704		Synpo				-3.81811	-3.81811		Ldlrad3		2.03092	1.91828
Gm10536			1.60157		1.60157		Prim2			-1.6584	-1.63458	-1.6584		Elovl1			1.60113			Clic4		1.8978	2.00157	1.71319	2.00157		Gm10614				-3.65122	-3.65122		Luc7l2		2.04653	1.87804
Gm10693			2.21178		2.21178		Rasl10a			-1.63109	-1.70356	-1.70356		En2			1.58014			Cnn3		2.20764	2.84936	2.91474	2.91474		Ggt5				-3.61041	-3.61041		Madd		2.08863	1.91061
Gm5068			1.64138		1.64138		Rxfp1			-1.70107	-1.50591	-1.70107		Erbb2ip			1.47611			Col5a3		1.99844	2.08567	4.31327	4.31327		Glt1d1				-3.34108	-3.34108		Medag		2.16572	2.09296
Gm7827			1.99264		1.99264		Selplg			-1.88953	-1.57845	-1.88953		Fat2			1.78335			Csf2rb2		1.65886	2.57132	3.61422	3.61422		Crxos				-3.1727	-3.1727		Mms22l		1.98474	1.94363
Gna13			1.63955		1.63955		Slc2a6			-1.99821	-1.56169	-1.99821		Fut7			2.89708			Csnk1d		1.74481	1.75745	2.09381	2.09381		Tgm5				-3.15447	-3.15447		Ms4a4c		2.01057	1.85581
Gngt2			1.57749		1.57749		Srebf2			-1.65258	-1.68578	-1.68578		Gm10536			1.60157			Cxcl16		2.17269	1.94151	1.64413	2.17269		Sfi1				-2.91065	-2.91065		Mtfr2		2.02479	1.90601
Golt1a			1.56601		1.56601		Tm7sf2			-1.77045	-1.70834	-1.77045		Gm10693			2.21178			Ddx21		1.58702	2.48631	3.93873	3.93873		Fgf6				-2.87879	-2.87879		Neurl1b		1.98513	1.89833
Gpihbp1			1.66175		1.66175		Trpc3			-1.67237	-1.51223	-1.67237		Gm5068			1.64138			Dnajc2		1.7	1.60774	2.47225	2.47225		Gm10845				-2.83978	-2.83978		Ormdl3		1.58474	1.58061
H19			1.87103		1.87103		Tuba1a			-1.77679	-1.75918	-1.77679		Gm7827			1.99264			Ednrb		2.15833	1.50003	1.62575	2.15833		Atxn7l1os2				-2.82888	-2.82888		Pak4		2.04456	1.95442
Haus4			1.48047		1.48047		Tuba4a			-1.68123	-1.62298	-1.68123		Gna13			1.63955			Efna1		1.73586	1.97252	1.7147	1.97252		Tssk5				-2.78966	-2.78966		Pbld1		2.05063	2.03339
Hbb-b2			1.95037		1.95037		Ackr2				-1.64849	-1.64849		Gngt2			1.57749			Eif3c		1.54569	1.56633	1.89252	1.89252		Gm16508				-2.61855	-2.61855		Pdxk		2.36187	1.56712
Hpgd			1.59606		1.59606		Rgs13				-1.52467	-1.52467		Golt1a			1.56601			Eif4ebp1		2.00646	2.29608	1.9238	2.29608		Bcas3os2				-2.52697	-2.52697		Phyhd1		2.13434	2.12969
Ifitm3			1.98574		1.98574		Rtp4	-1.62835				-1.62835		Gpihbp1			1.66175			Emp3		1.50952	1.78901	2.23554	2.23554		Casz1				-2.49475	-2.49475		Pirb		2.26944	2.32066
Igtp			2.27574		2.27574		Adam8	-1.61101				-1.61101		H19			1.87103			Epas1		1.5149	1.85411	2.0344	2.0344		Krt75				-2.42559	-2.42559		Ppm1k		2.15126	2.04343
Isg15			3.44459		3.44459		Epha5		-1.70626			-1.70626		Haus4			1.48047			Fyb		3.68043	2.50525	4.38864	4.38864		Gm13403				-2.38144	-2.38144		Ptprs		2.68175	2.49798
Isg20			1.98033		1.98033		Egr4			-2.14027	-1.52578	-2.14027		Hbb-b2			1.95037			Gbp2		2.04484	4.90057	4.89085	4.90057		Wwox				-2.32813	-2.32813		Rbm47		1.59216	1.82575
Lamp2			1.74124		1.74124		Insig1			-1.68974	-1.59881	-1.68974		Hpgd			1.59606			Gbp3		1.66442	2.57797	4.19779	4.19779		Tbx3				-2.29344	-2.29344		Rn4,5s		2.50503	2.85724
Lsm14a			1.55063		1.55063									Ifitm3			1.98574			Gfap		2.17327	2.12016	4.72846	4.72846		H2-Q4				-2.16295	-2.16295		Sema4c		1.8807	1.73908
Ly6c1			1.9374		1.9374									Igtp			2.27574			Gjb2		2.10392	2.56551	1.93508	2.56551		Ibsp				-2.15609	-2.15609		Sept3		1.97664	1.94525
Mal			1.66425		1.66425									Isg15			3.44459			Glg1		2.23396	2.28251	1.83503	2.28251		Syce1l				-2.13204	-2.13204		Sgsh		1.99912	1.86359
Mgst1			1.62018		1.62018									Isg20			1.98033			Gp49a		3.84316	5.70549	6.72283	6.72283		Gm13154				-2.12126	-2.12126		Skint7		1.98626	1.81994
Msn			1.93462		1.93462									Lamp2			1.74124			Gpr84		3.8256	7.71403	6.61784	7.71403		D8Ertd158e				-2.10796	-2.10796		Spag7		2.04681	1.85223
Mx2			2.48808		2.48808									Lsm14a			1.55063			Grn		1.51632	1.63187	2.69822	2.69822		Wscd2				-2.0953	-2.0953		Srek1		1.94111	1.93055
Npl			1.53225		1.53225									Ly6c1			1.9374			Hgs		1.7435	1.80362	1.96227	1.96227		Tslp				-2.04514	-2.04514		Tmem239		1.99264	1.93058
Parp14			3.27865		3.27865									Mal			1.66425			Ifi204		2.54893	3.49243	6.73008	6.73008		Ap5z1				-2.02982	-2.02982		Ubtf		2.01132	1.8041
Parp4			2.03664		2.03664									Mgst1			1.62018			Ifitm3		1.56257	1.85022	2.26779	2.26779		Myo1c				-2.01787	-2.01787		Ung		2.01982	2.00745
Parp9			2.20316		2.20316									Msn			1.93462			Igsf6		2.15793	2.36742	3.36614	3.36614		Lingo4				-1.99575	-1.99575		Wdr89		1.95691	1.90181
Pf4			1.72393		1.72393									Mx2			2.48808			Igtp		1.59147	3.01039	3.96217	3.96217		Ccr7				-1.98218	-1.98218		Zc3h13		1.7811	1.87124
Plscr1			2.2573		2.2573									Npl			1.53225			Il11		1.69224	2.45002	2.14848	2.45002		Gm1305				-1.9696	-1.9696		Zcchc9		2.05343	1.92678
Prr5l			1.87434		1.87434									Parp14			3.27865			Isg15		1.90051	3.01403	2.84396	3.01403		Eif2ak4				-1.94561	-1.94561		Zfp536		1.84866	1.77307
Prrx2			1.98979		1.98979									Parp4			2.03664			Jak3		1.65145	1.74292	1.99226	1.99226		Fhad1				-1.86019	-1.86019		Krtap21-1		2.28504
Psph			1.55888		1.55888									Parp9			2.20316			Krt85		2.40582	2.32492	5.30567	5.30567		Cep112				-1.83599	-1.83599		Grifin		2.19279
Rps14			1.47627		1.47627									Pf4			1.72393			Lbp		1.50175	2.26185	1.75695	2.26185		Gm17821				-1.83415	-1.83415		Arfgap1		1.9979
Rsad2			3.89797		3.89797									Plscr1			2.2573			Lcn2		2.07279	2.22931	1.90212	2.22931		Gm13128				-1.791	-1.791		Rn45s		1.99116
S100a11			1.60373		1.60373									Prr5l			1.87434			Lcp1		2.04823	2.5897	3.89299	3.89299		Kcnj8				-1.74133	-1.74133		Sertad2		1.8743
Serpinb1a			1.72389		1.72389									Prrx2			1.98979			Lgals9		1.58303	1.88418	3.69836	3.69836		Cxcl11				-1.72924	-1.72924		Cspp1		1.84872
Skor1			2.15243		2.15243									Psph			1.55888			Luzp1		1.68174	1.80779	2.47622	2.47622		Nyap2				-1.71861	-1.71861		Vmn2r48		1.74904
Stat5a			1.84989		1.84989									Rps14			1.47627			Mgea5		1.62614	1.97507	1.91184	1.97507		Hccs				-1.65219	-1.65219		Olfr22-ps1		1.71589
Stfa3			2.96179		2.96179									Rsad2			3.89797			Mocos		1.67085	2.63161	2.42121	2.63161		Skor1				-1.62418	-1.62418		Tmem181b-ps		1.54937
Tap2			1.87305		1.87305									S100a11			1.60373			Mpeg1		1.75096	2.21898	2.61689	2.61689		Smad6				-1.62055	-1.62055		Zpbp2			2.0953
Tcf12			1.63146		1.63146									Serpinb1a			1.72389			Msi2		2.41307	3.30954	3.17121	3.30954		Oprm1				-1.61189	-1.61189		Nmb			1.90765
Tfap2a			2.00695		2.00695									Skor1			2.15243			Msn		1.82233	3.05085	5.79832	5.79832		Ndor1				-1.57178	-1.57178		Ifi47			1.75196
Tor3a			2.26115		2.26115									Stat5a			1.84989			Mta3		1.54328	1.52401	1.89991	1.89991		Tmem184a				-1.56976	-1.56976		Cry2			1.73982
Tsc22d4			2.21604		2.21604									Stfa3			2.96179			Myd88		1.64827	1.72965	2.19077	2.19077		Med16				-1.56953	-1.56953		Gbp5			1.73057
Ucp2			1.60574		1.60574									Tap2			1.87305			Ncl		1.57535	1.91427	2.86282	2.86282		Gm10204				-1.5583	-1.5583		Ago2		1.94023	1.6441	2.7128
Wnt5b			1.51728		1.51728									Tcf12			1.63146			ND2		1.82321	2.03151	2.16803	2.16803		Ttc38				-1.53729	-1.53729		Airn		1.88939	1.53293	1.861
Zc3hav1			1.98327		1.98327									Tfap2a			2.00695			ND4L		1.88818	2.11094	2.35624	2.35624		Ptx4				-1.52714	-1.52714		Akap2		1.94977	2.1695	1.89181
Zfp185			1.91699		1.91699									Tor3a			2.26115			Nek6		1.56733	1.82341	2.09415	2.09415		Palmd	-1.5589			-2.94918	-2.94918		Ankrd11		1.77646	1.79429	2.63547
Ahnak		4.55388	5.5466	3.23938	5.5466									Tsc22d4			2.21604			Nfib		2.05283	2.00648	1.86164	2.05283		Pde6a	-1.608			-2.71265	-2.71265		Apbb1ip		1.52232	1.61242	2.8609
Aspg		1.61382	4.05344	2.63394	4.05344									Ucp2			1.60574			Nfix		1.83156	1.57011	1.91346	1.91346		Scd3	-1.662			-2.66134	-2.66134		Aqp4		1.8335	1.52277	1.9199
Bcl2a1d		2.10184	3.13056	3.22227	3.22227									Wnt5b			1.51728			Ntrk2		1.79767	1.72337	2.18084	2.18084									Aspg		2.07428	3.37709	5.15036
Ccl6		2.72828	5.87543	4.00273	5.87543									Zc3hav1			1.98327			Osmr		2.08344	2.87474	3.12021	3.12021									Atp1b2		2.09491	1.98893	2.11437
Cd44		2.47998	2.90278	2.69405	2.90278									Zfp185			1.91699			Parp12		1.78301	2.63571	3.34702	3.34702									ATP8		1.70531	1.76584	1.68577
Cd52		1.59716	2.7737	2.94881	2.94881									Ahnak		4.55388	5.5466	3.23938		Pbxip1		1.9765	1.66161	2.00554	2.00554									B3gnt5		2.11559	2.19926	1.51459
Gbp2		3.4597	5.79776	3.83936	5.79776									Aspg		1.61382	4.05344	2.63394		Pdlim4		1.68694	2.64935	2.69022	2.69022									Bag3		3.0495	2.49069	3.61491
Gpr84		4.85816	8.15019	3.59912	8.15019									Bcl2a1d		2.10184	3.13056	3.22227		Pdpn		1.86446	2.32755	3.42828	3.42828									Bcl2a1c		1.88228	2.29259	2.02782
Hspb8		2.49327	2.53684	2.42755	2.53684									Ccl6		2.72828	5.87543	4.00273		Plekhg2		1.52622	2.027	3.22912	3.22912									Bcl2a1d		1.75554	2.4666	2.41554
Ifi202b		4.2756	12.3732	4.99968	12.3732									Cd44		2.47998	2.90278	2.69405		Plekho2		1.7167	1.63783	2.11918	2.11918									C1qb		1.54843	1.93974	1.98862
Ifitm1		1.70425	3.11108	2.87877	3.11108									Cd52		1.59716	2.7737	2.94881		Pnpla2		1.5151	1.61884	2.1206	2.1206									C1qc		1.62437	2.10534	2.97006
Il1r1		3.84318	3.7047	5.30141	5.30141									Gbp2		3.4597	5.79776	3.83936		Ppp1r12a		2.12833	2.1473	2.38269	2.38269									C3ar1		2.4358	1.87062	1.85878
Krt85		1.99623	2.23534	2.63956	2.63956									Gpr84		4.85816	8.15019	3.59912		Ptrf		1.55358	2.52765	2.83873	2.83873									Casp4		2.19121	2.6588	1.82996
Ly6a		2.33363	3.81099	2.66996	3.81099									Hspb8		2.49327	2.53684	2.42755		Qk		2.13305	1.86705	2.03094	2.13305									Ccl12		3.85112	10.8331	12.5702
Ncf4		1.79344	2.60895	2.94197	2.94197									Ifi202b		4.2756	12.3732	4.99968		Rnu1b6		4.44598	5.25535	4.19904	5.25535									Ccl6		2.30106	4.156	4.23791
Bcl2a1c		2.09432	2.03121	3.06605	3.06605									Ifitm1		1.70425	3.11108	2.87877		S1pr3		1.57408	2.36611	4.51398	4.51398									Cd44		2.16492	1.78959	3.97883
Pdpn		1.69726	2.27361	2.47202	2.47202									Il1r1		3.84318	3.7047	5.30141		Samd4b		2.01885	2.16562	2.5637	2.5637									Cd68		1.514	2.43277	2.93826
S1pr3		2.03113	2.72369	2.7826	2.7826									Krt85		1.99623	2.23534	2.63956		Scgb3a1		1.67303	2.8026	4.09126	4.09126									Cdh5		1.54447	2.21311	3.77599
Spp1		2.65697	5.19924	8.4021	8.4021									Ly6a		2.33363	3.81099	2.66996		Sdc4		2.35793	2.23745	2.2547	2.35793									Cdk8		1.70217	1.55551	1.77717
Trim47		1.83232	1.93405	1.74049	1.93405									Ncf4		1.79344	2.60895	2.94197		Slc14a1		2.06414	1.93169	1.93985	2.06414									Chd2		2.07945	1.84126	2.16704
Vim		2.29413	3.08215	2.91722	3.08215									Bcl2a1c		2.09432	2.03121	3.06605		Slc43a2		1.84512	2.16144	2.90599	2.90599									Clic4		1.8978	2.00157	1.71319
Dok2		1.76826		2.34318	2.34318									Pdpn		1.69726	2.27361	2.47202		Snx33		1.86505	2.06449	2.20763	2.20763									Cnn3		2.20764	2.84936	2.91474
Slc14a1		1.81665		2.00433	2.00433									S1pr3		2.03113	2.72369	2.7826		Stat3		1.78972	2.08974	2.43802	2.43802									Col5a3		1.99844	2.08567	4.31327
Abca1			1.59349	2.19393	2.19393									Spp1		2.65697	5.19924	8.4021		Taf15		1.72029	1.65886	2.56126	2.56126									Csf2rb2		1.65886	2.57132	3.61422
Adh1			2.04667	2.1044	2.1044									Trim47		1.83232	1.93405	1.74049		Tcf4		1.98128	1.79872	1.71919	1.98128									Csnk1d		1.74481	1.75745	2.09381
Apbb1ip			2.16616	2.41743	2.41743									Vim		2.29413	3.08215	2.91722		Tcof1		1.50345	1.61454	2.53333	2.53333									Cxcl16		2.17269	1.94151	1.64413
Apobec1			1.97034	2.15814	2.15814									Dok2		1.76826		2.34318		Tgfbi		1.71224	2.7799	5.91694	5.91694									Ddx21		1.58702	2.48631	3.93873
Cd68			1.8163	2.42432	2.42432									Slc14a1		1.81665		2.00433		Tmbim1		2.03306	1.99162	2.19656	2.19656									Dnajc2		1.7	1.60774	2.47225
Cela1			2.37103	2.6768	2.6768									Abca1			1.59349	2.19393		Tmem140		1.85363	2.64272	2.10084	2.64272									Ednrb		2.15833	1.50003	1.62575
Clec4n			2.66953	1.75925	2.66953									Adh1			2.04667	2.1044		Tnip2		1.85693	1.73162	1.94291	1.94291									Efna1		1.73586	1.97252	1.7147
Cntf			1.93477	3.24671	3.24671									Apbb1ip			2.16616	2.41743		Trim47		1.8574	2.68206	2.55836	2.68206									Eif3c		1.54569	1.56633	1.89252
Col5a3			2.85628	2.42278	2.85628									Apobec1			1.97034	2.15814		Ttc28		3.52011	2.13566	1.98719	3.52011									Eif4ebp1		2.00646	2.29608	1.9238
Gbp3			2.57048	2.52622	2.57048									Cd68			1.8163	2.42432		Ucp2		2.03187	2.36487	2.48722	2.48722									Emp3		1.50952	1.78901	2.23554
Gfap			2.89365	4.54754	4.54754									Cela1			2.37103	2.6768		Ucp3		1.85961	2.18703	2.41891	2.41891									Epas1		1.5149	1.85411	2.0344
Ifi203			5.93696	4.92525	5.93696									Clec4n			2.66953	1.75925		Usp18		1.90962	6.31015	6.45656	6.45656									Fyb		3.68043	2.50525	4.38864
Ifi204			5.48404	3.13282	5.48404									Cntf			1.93477	3.24671		Wfdc17		2.0093	2.82616	4.6687	4.6687									Gbp2		2.04484	4.90057	4.89085
Ifit3			3.68606	1.92853	3.68606									Col5a3			2.85628	2.42278		Xaf1		2.35869	2.57251	4.97524	4.97524									Gbp3		1.66442	2.57797	4.19779
Irf8			2.03727	2.02547	2.03727									Gbp3			2.57048	2.52622		Zc3hav1		1.54627	2.20128	2.87298	2.87298									Gfap		2.17327	2.12016	4.72846
Lilra6			1.72744	1.29863	1.72744									Gfap			2.89365	4.54754		B4galt1		1.53669		2.09788	2.09788									Gjb2		2.10392	2.56551	1.93508
Mpeg1			1.92634	2.05826	2.05826									Ifi203			5.93696	4.92525		Cdca8		1.57581		1.57672	1.57672									Glg1		2.23396	2.28251	1.83503
Ms4a6d			4.37324	5.48615	5.48615									Ifi204			5.48404	3.13282		Cyb5r3		1.57929		2.10865	2.10865									Gp49a		3.84316	5.70549	6.72283
Eif2ak2			2.01596	2.01632	2.01632									Ifit3			3.68606	1.92853		Ddx54		1.50804		1.78619	1.78619									Gpr84		3.8256	7.71403	6.61784
Oas1a			2.53901	2.09686	2.53901									Irf8			2.03727	2.02547		Dennd1c		1.53283		3.04143	3.04143									Grn		1.51632	1.63187	2.69822
Serpina3g			4.27796	2.06628	4.27796									Lilra6			1.72744	1.29863		Diap2		1.60103		2.18639	2.18639									Hgs		1.7435	1.80362	1.96227
Tnfaip2			3.0278	2.3793	3.0278									Mpeg1			1.92634	2.05826		Dnajc21		1.6406		2.51702	2.51702									Ifi204		2.54893	3.49243	6.73008
Usp18			3.52444	2.33194	3.52444									Ms4a6d			4.37324	5.48615		Efhd2		1.67771		2.97217	2.97217									Ifitm3		1.56257	1.85022	2.26779
Oasl2			3.56629	3.33204	3.56629									Eif2ak2			2.01596	2.01632		Flywch1		1.69905		1.79427	1.79427									Igsf6		2.15793	2.36742	3.36614
Pros1			2.14268	1.91862	2.14268									Oas1a			2.53901	2.09686		Galnt4		1.60487		2.02393	2.02393									Igtp		1.59147	3.01039	3.96217
Ptx3			3.51708	3.96391	3.96391									Serpina3g			4.27796	2.06628		Hnrnpa0		1.81867		2.17738	2.17738									Il11		1.69224	2.45002	2.14848
Rac2			1.81796	2.23144	2.23144									Tnfaip2			3.0278	2.3793		Il1r2		1.59437		2.75404	2.75404									Isg15		1.90051	3.01403	2.84396
Ripk3			2.07014	2.25165	2.25165									Usp18			3.52444	2.33194		Kcnc1		1.60522		2.00884	2.00884									Jak3		1.65145	1.74292	1.99226
Rnf213			2.53133	2.46638	2.53133									Oasl2			3.56629	3.33204		Ms4a6c		1.74252		2.96682	2.96682									Krt85		2.40582	2.32492	5.30567
S100a4			2.68737	3.47333	3.47333									Pros1			2.14268	1.91862		Myo18a		1.6327		3.29224	3.29224									Lbp		1.50175	2.26185	1.75695
S100a6			2.25937	2.33936	2.33936									Ptx3			3.51708	3.96391		Nav3		1.86278		2.13711	2.13711									Lcn2		2.07279	2.22931	1.90212
Scgb3a1			4.37493	3.9358	4.37493									Rac2			1.81796	2.23144		Nop14		1.57791		1.77604	1.77604									Lcp1		2.04823	2.5897	3.89299
Serpina3i			5.05704	3.36073	5.05704									Ripk3			2.07014	2.25165		Rrp1		1.65801		1.64399	1.65801									Lgals9		1.58303	1.88418	3.69836
Serpina3n			2.6485	3.15859	3.15859									Rnf213			2.53133	2.46638		Slc4a4		1.84443		1.64265	1.84443									Luzp1		1.68174	1.80779	2.47622
Tlr13			1.77436	1.91176	1.91176									S100a4			2.68737	3.47333		Sp5		2.0352		1.81948	2.0352									Mgea5		1.62614	1.97507	1.91184
Vav1			2.06209	2.27982	2.27982									S100a6			2.25937	2.33936		Tpx2		1.69643		1.97893	1.97893									Mocos		1.67085	2.63161	2.42121
Abcb1b				2.05576	2.05576									Scgb3a1			4.37493	3.9358		Vcl		2.02313		1.82807	2.02313									Mpeg1		1.75096	2.21898	2.61689
Arhgap9				2.08468	2.08468									Serpina3i			5.05704	3.36073		Abcb1b			1.56049	2.25708	2.25708									Msi2		2.41307	3.30954	3.17121
Bst2				1.81946	1.81946									Serpina3n			2.6485	3.15859		Adamts4			1.91374	2.90737	2.90737									Msn		1.82233	3.05085	5.79832
C1qb				1.90191	1.90191									Tlr13			1.77436	1.91176		Aff1			1.76228	1.87185	1.87185									Mta3		1.54328	1.52401	1.89991
C1qc				1.97442	1.97442									Vav1			2.06209	2.27982		Ank3			1.51379	2.21786	2.21786									Myd88		1.64827	1.72965	2.19077
C1ra				2.43815	2.43815									Abcb1b				2.05576		Anp32b			1.8143	2.28293	2.28293									Ncl		1.57535	1.91427	2.86282
C4b				2.485	2.485									Arhgap9				2.08468		Anxa4			2.20791	4.15986	4.15986									ND2		1.82321	2.03151	2.16803
Cpne3				1.52839	1.52839									Bst2				1.81946		Anxa5			1.60029	2.09765	2.09765									ND4L		1.88818	2.11094	2.35624
Ctsc				2.56108	2.56108									C1qb				1.90191		Anxa8			2.19417	2.50885	2.50885									Nek6		1.56733	1.82341	2.09415
Ctsz				2.17833	2.17833									C1qc				1.97442		Apod			1.82869	2.01737	2.01737									Nfib		2.05283	2.00648	1.86164
Defa-rs2				2.36108	2.36108									C1ra				2.43815		Arhgef11			1.5238	2.32485	2.32485									Nfix		1.83156	1.57011	1.91346
Defa-rs7				2.59101	2.59101									C4b				2.485		Blnk			1.53223	2.40973	2.40973									Ntrk2		1.79767	1.72337	2.18084
Fcer1g				2.04942	2.04942									Cpne3				1.52839		Brd4			1.91416	1.80247	1.91416									Osmr		2.08344	2.87474	3.12021
Folr2				1.91566	1.91566									Ctsc				2.56108		Bst2			1.9647	3.25432	3.25432									Parp12		1.78301	2.63571	3.34702
Gja5				1.88343	1.88343									Ctsz				2.17833		C1qa			1.5473	2.03661	2.03661									Pbxip1		1.9765	1.66161	2.00554
Gldn				2.83276	2.83276									Defa-rs2				2.36108		C4b			1.66734	3.01909	3.01909									Pdlim4		1.68694	2.64935	2.69022
Igsf6				3.24663	3.24663									Defa-rs7				2.59101		Ccl5			2.29498	2.48316	2.48316									Pdpn		1.86446	2.32755	3.42828
Lgals1				2.07546	2.07546									Fcer1g				2.04942		Cd52			1.94397	4.67558	4.67558									Plekhg2		1.52622	2.027	3.22912
Ly86				2.48581	2.48581									Folr2				1.91566		Cd72			1.77204	3.11886	3.11886									Plekho2		1.7167	1.63783	2.11918
Lyz2				3.24608	3.24608									Gja5				1.88343		Cd93			1.66848	3.11344	3.11344									Pnpla2		1.5151	1.61884	2.1206
Ms4a6c				2.26204	2.26204									Gldn				2.83276		Cdc42ep1			1.51935	2.16025	2.16025									Ppp1r12a		2.12833	2.1473	2.38269
Myo1f				2.27034	2.27034									Igsf6				3.24663		Ch25h			2.40086	4.51816	4.51816									Ptrf		1.55358	2.52765	2.83873
Myo1g				1.97702	1.97702									Lgals1				2.07546		Clec7a			2.73209	3.4866	3.4866									Qk		2.13305	1.86705	2.03094
Pla2g4a				2.17763	2.17763									Ly86				2.48581		Cntf			2.35688	3.59537	3.59537									Rnu1b6		4.44598	5.25535	4.19904
Psmb8				1.81205	1.81205									Lyz2				3.24608		Col4a1			1.82142	2.08781	2.08781									S1pr3		1.57408	2.36611	4.51398
Ptpn6				1.99008	1.99008									Ms4a6c				2.26204		Col4a2			1.50839	2.0689	2.0689									Samd4b		2.01885	2.16562	2.5637
Rab32				2.05551	2.05551									Myo1f				2.27034		COX1			1.68927	4.03614	4.03614									Scgb3a1		1.67303	2.8026	4.09126
Slpi				3.46671	3.46671									Myo1g				1.97702		Cpt1a			1.62274	2.25869	2.25869									Sdc4		2.35793	2.23745	2.2547
Tagln				1.5174	1.5174									Pla2g4a				2.17763		Csf2rb			2.06529	2.60045	2.60045									Slc14a1		2.06414	1.93169	1.93985
Tlr1				2.12598	2.12598									Psmb8				1.81205		Csn3			1.66572	3.02826	3.02826									Slc43a2		1.84512	2.16144	2.90599
Was				1.81549	1.81549									Ptpn6				1.99008		Ctnna1			1.81813	2.5067	2.5067									Snx33		1.86505	2.06449	2.20763
Epha5	1.53761	1.50987	1.6836		1.6836									Rab32				2.05551		Ctsc			1.66656	4.48974	4.48974									Stat3		1.78972	2.08974	2.43802
Egr4	2.32091				2.32091									Slpi				3.46671		Ctss			1.88465	2.5724	2.5724									Taf15		1.72029	1.65886	2.56126
Insig1	1.81472				1.81472									Tagln				1.5174		Cx3cr1			1.70166	2.23266	2.23266									Tcf4		1.98128	1.79872	1.71919
Adam8			1.54405		1.54405									Tlr1				2.12598		Cyba			1.96063	2.48944	2.48944									Tcof1		1.50345	1.61454	2.53333
Rtp4			2.44901		2.44901									Was				1.81549		Cybrd1			2.05794	3.79395	3.79395									Tgfbi		1.71224	2.7799	5.91694
														Tmsb15b1	-2.00822		-2.06856	-1.50442		Cyth4			1.7667	2.36839	2.36839									Tmbim1		2.03306	1.99162	2.19656
														Actg2	-2.03023	-1.78297	-2.06465			Dab2			1.95551	3.03113	3.03113									Tmem140		1.85363	2.64272	2.10084
Median	1.88163	1.9422	2.24632	2.48296	2.00533		Median	-1.61775	-1.60735	-1.63405	-1.64182	-1.63246		P2ry13	-2.27339	-1.6466	-2.03166			Defa-rs4			1.54801	2.5322	2.5322									Tnip2		1.85693	1.73162	1.94291
Q3-median	0.565365	0.584836	0.891958	0.763533	0.676411		Q3-median	0.0586117	0.056213	0.0600812	0.0643788	0.0629963		Mas1	-1.50752	-1.69397	-1.73438			Fcgr4			2.08623	2.87454	2.87454									Trim47		1.8574	2.68206	2.55836
Median - Q1	0.25998	0.315173	0.392487	0.352319	0.356494		Median - Q1	0.0504194	0.100215	0.126986	0.0824759	0.101569		Kcns3	-2.0434	-1.9162	-1.64823			Fn1			1.75894	3.55652	3.55652									Ttc28		3.52011	2.13566	1.98719
NB	308	327	274	130	587		NB	116	201	244	64	466		Slc22a8	-2.03428	-2.27247	-1.645			Gaa			1.55753	1.89199	1.89199									Ucp2		2.03187	2.36487	2.48722
														Tlr12	-1.66631	-1.6892	-1.60645			Gatad2a			1.50075	2.30456	2.30456									Ucp3		1.85961	2.18703	2.41891
														Lrrc55	-2.6291	-2.68614	-1.60055			Gkn1			1.78111	2.71044	2.71044									Usp18		1.90962	6.31015	6.45656
														Baiap2l1	-2.29084		-2.17046			Gm16442			1.63284	2.87402	2.87402									Wfdc17		2.0093	2.82616	4.6687
														Hs3st6	-1.5934		-1.79617			Gpr116			1.82049	2.26273	2.26273									Xaf1		2.35869	2.57251	4.97524
														Bbs12	-1.61889	-1.67051				H19			2.42367	4.56127	4.56127									Zc3hav1		1.54627	2.20128	2.87298
														Bcl11b	-1.57997	-1.56961				Hck			1.56358	2.66511	2.66511									B4galt1		1.53669		2.09788
														Cks1b	-1.49561	-1.58807				Hcls1			1.63679	3.16038	3.16038									Cdca8		1.57581		1.57672
														Gmpr	-1.68753	-1.79875				Hspb6			1.79729	2.71042	2.71042									Cyb5r3		1.57929		2.10865
														Kif16b	-1.53898	-1.72227				Ifitm1			2.22719	2.82845	2.82845									Ddx54		1.50804		1.78619
														Mamdc4	-1.66053	-1.59506				Irg1			1.89246	1.79046	1.89246									Dennd1c		1.53283		3.04143
														Mcf2l	-1.53587	-1.54461				Itpripl2			1.56903	2.71126	2.71126									Diap2		1.60103		2.18639
														Nckap5	-1.51456	-1.80922				Kank2			1.75669	2.17494	2.17494									Dnajc21		1.6406		2.51702
														Pars2	-1.58065	-1.56534				Laptm5			1.99234	3.09483	3.09483									Efhd2		1.67771		2.97217
														Pikfyve	-1.59084	-1.59284				Lat2			1.98746	5.41256	5.41256									Flywch1		1.69905		1.79427
														Pole	-1.55426	-1.62403				Lgals3bp			2.27217	4.22453	4.22453									Galnt4		1.60487		2.02393
														Rsl1	-1.87353	-1.53321				Lgi4			1.63165	2.28338	2.28338									Hnrnpa0		1.81867		2.17738
														Six5	-1.6361	-1.55199				Lmnb1			1.5218	2.01805	2.01805									Il1r2		1.59437		2.75404
														Slc22a18	-1.59198	-1.70058				Ly6c1			2.12902	1.55625	2.12902									Kcnc1		1.60522		2.00884
														Slitrk6	-1.6659	-1.56157				Ly86			1.83542	2.45258	2.45258									Ms4a6c		1.74252		2.96682
														Sqrdl	-1.54043	-1.5012				Map1b			1.63423	2.04574	2.04574									Myo18a		1.6327		3.29224
														Thoc2	-1.59512	-2.07914				Mboat1			1.81717	2.39953	2.39953									Nav3		1.86278		2.13711
														Tmem204	-1.83683	-1.60006				Myh9			1.54776	2.76214	2.76214									Nop14		1.57791		1.77604
														Tnfaip8	-1.59058	-1.57476				Myo1f			1.57539	4.26698	4.26698									Rrp1		1.65801		1.64399
														Tnfrsf13b	-1.80321	-1.63103				Myo1h			1.50982	2.56367	2.56367									Slc4a4		1.84443		1.64265
														Trhde	-1.49676	-1.68764				Ncf4			2.5245	4.5042	4.5042									Sp5		2.0352		1.81948
														Wnt6	-2.09217	-1.51826				Nipal3			1.54425	2.01902	2.01902									Tpx2		1.69643		1.97893
														Zfp882	-1.64963	-1.63816				P2ry6			2.29032	4.16966	4.16966									Vcl		2.02313		1.82807
														Sphk1	-2.31516					Parp4			2.43335	2.75192	2.75192									Abcb1b			1.56049	2.25708
														Osr1	-2.09961					Parp9			1.96842	2.87496	2.87496									Adamts4			1.91374	2.90737
														Nudt7	-2.08546					Phactr4			1.95198	3.41932	3.41932									Aff1			1.76228	1.87185
														Homez	-1.83569					Phf11a			2.24265	2.54636	2.54636									Ank3			1.51379	2.21786
														Foxd2	-1.80648					Phf11d			2.86451	3.10551	3.10551									Anp32b			1.8143	2.28293
														Crk	-1.8026					Psmb8			1.5795	2.85982	2.85982									Anxa4			2.20791	4.15986
														Stard8	-1.7661					Pvrl2			1.76181	2.69319	2.69319									Anxa5			1.60029	2.09765
														Flrt2	-1.75918					Rac2			1.88332	3.02438	3.02438									Anxa8			2.19417	2.50885
														Gbp11	-1.7157					Rbm14			1.78872	2.24806	2.24806									Apod			1.82869	2.01737
														Gdpgp1	-1.71206					Rbm45			1.51444	2.29754	2.29754									Arhgef11			1.5238	2.32485
														Ddx26b	-1.6975					Renbp			1.54065	2.29768	2.29768									Blnk			1.53223	2.40973
														Arhgef39	-1.69275					S100a11			1.94049	2.4702	2.4702									Brd4			1.91416	1.80247
														Bbs10	-1.69126					S100a4			2.03323	4.18039	4.18039									Bst2			1.9647	3.25432
														Ddit4l	-1.68243					S100a6			1.89341	3.11074	3.11074									C1qa			1.5473	2.03661
														Ccnf	-1.67182					Scara3			1.50009	1.70186	1.70186									C4b			1.66734	3.01909
														Senp8	-1.67004					Sh2b3			1.63945	2.1533	2.1533									Ccl5			2.29498	2.48316
														Cd209f	-1.6682					Specc1			1.70485	2.35061	2.35061									Cd52			1.94397	4.67558
														Hspa12b	-1.66816					Spef2			1.65517	2.6201	2.6201									Cd72			1.77204	3.11886
														Tescl	-1.66304					Spidr			2.0565	3.34134	3.34134									Cd93			1.66848	3.11344
														Mrgprf	-1.66165					Steap1			1.74777	2.62129	2.62129									Cdc42ep1			1.51935	2.16025
														Cbr3	-1.66122					Syde1			1.5982	2.64484	2.64484									Ch25h			2.40086	4.51816
														Zfp429	-1.65959					Tgfbr2			1.72292	2.0632	2.0632									Clec7a			2.73209	3.4866
														Sox17	-1.65558					Tmc6			1.6518	2.12502	2.12502									Cntf			2.35688	3.59537
														Snx9	-1.65164					Trim25			1.89909	1.64458	1.89909									Col4a1			1.82142	2.08781
														Efna4	-1.65104					Ugt1a6b			1.57594	2.75875	2.75875									Col4a2			1.50839	2.0689
														Bhlhe22	-1.64299					Vav1			2.26748	5.08515	5.08515									COX1			1.68927	4.03614
														Arid2	-1.64293					Vwa5a			1.6681	2.27292	2.27292									Cpt1a			1.62274	2.25869
														Pml	-1.6425					Vwf			1.94486	3.05454	3.05454									Csf2rb			2.06529	2.60045
														Fignl1	-1.64017					Wnk1			1.54298	3.32794	3.32794									Csn3			1.66572	3.02826
														Ttc21b	-1.63933					Zbp1			1.82748	1.91506	1.91506									Ctnna1			1.81813	2.5067
														Bche	-1.63899					Zfp185			1.53373	2.8589	2.8589									Ctsc			1.66656	4.48974
														Asf1b	-1.63699					Zfp703			1.61685	2.2034	2.2034									Ctss			1.88465	2.5724
														Olig2	-1.63595					Zmiz1			1.9165	1.95745	1.95745									Cx3cr1			1.70166	2.23266
														Tnfrsf25	-1.63571					Wdfy4				3.92725	3.92725									Cyba			1.96063	2.48944
														Gemin4	-1.62991					Plbd1				3.92076	3.92076									Cybrd1			2.05794	3.79395
														Tbx2	-1.62782					Myo1g				3.87093	3.87093									Cyth4			1.7667	2.36839
														Neb	-1.62721					Lyz1				3.67737	3.67737									Dab2			1.95551	3.03113
														Samd9l	-1.62629					Mcm3				3.34147	3.34147									Defa-rs4			1.54801	2.5322
														Ttc30a1	-1.61959					Slc11a1				3.19493	3.19493									Fcgr4			2.08623	2.87454
														Heyl	-1.61662					Adam8				3.17715	3.17715									Fn1			1.75894	3.55652
														Bcl11a	-1.61628					Mcm2				3.16683	3.16683									Gaa			1.55753	1.89199
														Rgs3	-1.60824					Ifitm6				3.10338	3.10338									Gatad2a			1.50075	2.30456
														B3galnt2	-1.60063					Abca1				2.96371	2.96371									Gkn1			1.78111	2.71044
														Zbed4	-1.59678					Brix1				2.88662	2.88662									Gm16442			1.63284	2.87402
														Zfp592	-1.59667					Samhd1				2.87177	2.87177									Gpr116			1.82049	2.26273
														Cxcl12	-1.59316					Fli1				2.8678	2.8678									H19			2.42367	4.56127
														Zfp518b	-1.58985					Cd48				2.78893	2.78893									Hck			1.56358	2.66511
														Zfp78	-1.58852					Adssl1				2.77963	2.77963									Hcls1			1.63679	3.16038
														Gm5878	-1.58639					Lgals1				2.7745	2.7745									Hspb6			1.79729	2.71042
														Zfp54	-1.58592					Padi2				2.77159	2.77159									Ifitm1			2.22719	2.82845
														Hmgcs2	-1.58573					Bms1				2.74692	2.74692									Irg1			1.89246	1.79046
														Zbtb3	-1.5849					Rcc2				2.74265	2.74265									Itpripl2			1.56903	2.71126
														Zfp354b	-1.58436					Pde5a				2.74215	2.74215									Kank2			1.75669	2.17494
														Cnr1	-1.57278					Inpp5d				2.66811	2.66811									Laptm5			1.99234	3.09483
														Atr	-1.57071					Fermt3				2.64261	2.64261									Lat2			1.98746	5.41256
														Pop1	-1.56912					Zfp217				2.63468	2.63468									Lgals3bp			2.27217	4.22453
														Tia1	-1.56837					Lyz2				2.62354	2.62354									Lgi4			1.63165	2.28338
														Gm9804	-1.56434					Ccdc80				2.61461	2.61461									Lmnb1			1.5218	2.01805
														Lrrk1	-1.5598					Gpr137b				2.52344	2.52344									Ly6c1			2.12902	1.55625
														Slc11a2	-1.5592					Oas1f				2.51023	2.51023									Ly86			1.83542	2.45258
														Eomes	-1.55897					Mlec				2.50427	2.50427									Map1b			1.63423	2.04574
														Tbxa2r	-1.55747					Mfsd1				2.49319	2.49319									Mboat1			1.81717	2.39953
														Zcchc7	-1.55542					Srgap1				2.49293	2.49293									Myh9			1.54776	2.76214
														Tfrc	-1.55505					Prelid2				2.49193	2.49193									Myo1f			1.57539	4.26698
														Hmgxb4	-1.55146					Olfr173				2.4872	2.4872									Myo1h			1.50982	2.56367
														S100a5	-1.54856					St6gal1				2.48012	2.48012									Ncf4			2.5245	4.5042
														Ntf3	-1.54538					Ddr1				2.47256	2.47256									Nipal3			1.54425	2.01902
														Cdhr1	-1.54457					Ccnd1				2.44115	2.44115									P2ry6			2.29032	4.16966
														Ptger3	-1.54314					Pdlim5				2.42953	2.42953									Parp4			2.43335	2.75192
														Slc10a3	-1.54034					Akap13				2.42147	2.42147									Parp9			1.96842	2.87496
														Fbxo27	-1.53764					Stx2				2.4204	2.4204									Phactr4			1.95198	3.41932
														Ppp1r10	-1.53705					Vps13d				2.40305	2.40305									Phf11a			2.24265	2.54636
														Kcne2	-1.53088					Rab3il1				2.39141	2.39141									Phf11d			2.86451	3.10551
														Serpind1	-1.52455					Gm17244				2.38529	2.38529									Psmb8			1.5795	2.85982
														Sox8	-1.51826					Stat6				2.3802	2.3802									Pvrl2			1.76181	2.69319
														Tmem100	-1.5164					Tuba3a				2.37448	2.37448									Rac2			1.88332	3.02438
														Mrpl15	-1.51458					Ptpn6				2.368	2.368									Rbm14			1.78872	2.24806
														Kctd21	-1.51239					Syk				2.35514	2.35514									Rbm45			1.51444	2.29754
														Lrrc42	-1.50377					Cyp4v3				2.35238	2.35238									Renbp			1.54065	2.29768
														Snx14	-1.49974					Ptpn13				2.34025	2.34025									S100a11			1.94049	2.4702
														Trpm6	-1.4964					Rasgrp3				2.33619	2.33619									S100a4			2.03323	4.18039
														Acvr1c		-1.6698	-1.51057			Grik3				2.31783	2.31783									S100a6			1.89341	3.11074
														Asph		-1.69442	-1.78615			Haus4				2.30444	2.30444									Scara3			1.50009	1.70186
														Cdh12		-1.56773	-1.66245			Dnmt3b				2.27977	2.27977									Sh2b3			1.63945	2.1533
														Cntn4		-1.964	-1.69559			Arhgap9				2.27451	2.27451									Specc1			1.70485	2.35061
														Dock9		-1.51107	-1.70993			Gusb				2.21941	2.21941									Spef2			1.65517	2.6201
														Elovl6		-1.5269	-1.72302			Tug1				2.21373	2.21373									Spidr			2.0565	3.34134
														Erbb4		-1.82119	-1.6954			Kif13a				2.20011	2.20011									Steap1			1.74777	2.62129
														Etl4		-1.60735	-1.71667			Gja5				2.19579	2.19579									Syde1			1.5982	2.64484
														Fam19a1		-1.63212	-1.93169			Fcer1g				2.19309	2.19309									Tgfbr2			1.72292	2.0632
														Fat3		-1.79535	-1.61976			Atp11a				2.19067	2.19067									Tmc6			1.6518	2.12502
														Fert2		-1.53861	-1.79795			Klhl6				2.18613	2.18613									Trim25			1.89909	1.64458
														Fzd10		-1.50512	-1.54217			Anxa3				2.18026	2.18026									Ugt1a6b			1.57594	2.75875
														Galntl6		-1.53152	-2.03935			Btk				2.15188	2.15188									Vav1			2.26748	5.08515
														Gm9866		-1.58243	-1.561			Tbxas1				2.14604	2.14604									Vwa5a			1.6681	2.27292
														Gpr88		-1.55114	-1.58823			Pdcd6ip				2.14502	2.14502									Vwf			1.94486	3.05454
														Gria1		-1.50863	-1.58267			Hnrnpa2b1				2.12912	2.12912									Wnk1			1.54298	3.32794
														Gria2		-1.65836	-1.75428			Pou3f2				2.11747	2.11747									Zbp1			1.82748	1.91506
														Grik1		-1.53044	-1.56659			Casp8				2.1159	2.1159									Zfp185			1.53373	2.8589
														Grm7		-1.89977	-1.82654			Ifit2				2.11223	2.11223									Zfp703			1.61685	2.2034
														Grm8		-1.62739	-1.58798			Hip1				2.0991	2.0991									Zmiz1			1.9165	1.95745
														Hs3st1		-1.61523	-1.59571			Aldh3b1				2.08696	2.08696									Wdfy4				3.92725
														Il1rapl1		-1.54756	-1.86995			Serping1				2.06037	2.06037									Plbd1				3.92076
														Izumo4		-1.63057	-1.90498			Rbpms2				2.04503	2.04503									Myo1g				3.87093
														Lrrtm4		-1.64995	-1.54782			Hpgds				2.04139	2.04139									Lyz1				3.67737
														Masp2		-1.59282	-1.6747			Kcng2				2.03679	2.03679									Mcm3				3.34147
														Mctp1		-1.52738	-1.53341			Dagla				2.03658	2.03658									Slc11a1				3.19493
														Mvd		-1.74127	-2.14905			Vat1				2.02061	2.02061									Adam8				3.17715
														Nrxn3		-1.61621	-1.78141			Safb2				2.01939	2.01939									Mcm2				3.16683
														Palm2		-1.541	-1.5353			Pole				2.01043	2.01043									Ifitm6				3.10338
														Pcdh7		-1.65291	-1.54844			Kif5b				2.00601	2.00601									Abca1				2.96371
														Pfkp		-1.64672	-1.56562			Zfp106				2.0053	2.0053									Brix1				2.88662
														Rgs2		-1.58225	-1.6613			Slc25a24				1.99993	1.99993									Samhd1				2.87177
														Robo2		-1.57279	-2.18333			Npl				1.9952	1.9952									Fli1				2.8678
														Slc16a7		-1.89487	-2.02327			Larp7				1.9921	1.9921									Cd48				2.78893
														Slc24a2		-1.70816	-1.66076			Map3k9				1.97867	1.97867									Adssl1				2.77963
														Stxbp5l		-1.56524	-1.60661			Uap1l1				1.96188	1.96188									Lgals1				2.7745
														Synpr		-1.57964	-1.9295			Brpf3				1.95845	1.95845									Padi2				2.77159
														Tbc1d32		-2.19233	-1.55478			Naa50				1.94818	1.94818									Bms1				2.74692
														Tmem40		-1.51509	-1.59164			Ctdp1				1.9457	1.9457									Rcc2				2.74265
														Tmem74b		-1.52902	-1.50834			Endou				1.93148	1.93148									Pde5a				2.74215
														Tubb4b		-1.56425	-1.56302			Abi3				1.92536	1.92536									Inpp5d				2.66811
														Vps13a		-1.58427	-1.60889			Sardh				1.92486	1.92486									Fermt3				2.64261
														Wars2		-1.74624	-1.63344			Ttf2				1.92449	1.92449									Zfp217				2.63468
														Ypel1		-1.58313	-1.68153			Wdr43				1.92028	1.92028									Lyz2				2.62354
														Adam12		-1.58321				Upf2				1.9164	1.9164									Ccdc80				2.61461
														Adamtsl1		-1.95212				Meg3				1.90407	1.90407									Gpr137b				2.52344
														Ank2		-1.5592				Tmod3				1.89818	1.89818									Oas1f				2.51023
														Ankle1		-1.79699				Specc1l				1.89698	1.89698									Mlec				2.50427
														Ankrd27		-1.60695				Slc38a1				1.89541	1.89541									Mfsd1				2.49319
														Arhgap15		-1.57088				Ago1				1.83887	1.83887									Srgap1				2.49293
														Bbs9		-1.59801				Ppp6r3				1.8376	1.8376									Prelid2				2.49193
														Bola1		-1.55307				Ccdc6				1.83379	1.83379									Olfr173				2.4872
														Brinp3		-1.85396				Oxsr1				1.82613	1.82613									St6gal1				2.48012
														Cacna1d		-2.32894				Sept9				1.82295	1.82295									Ddr1				2.47256
														Calb1		-1.66261				Fgr				1.81456	1.81456									Ccnd1				2.44115
														Caps2		-1.78911				Asrgl1				1.78449	1.78449									Pdlim5				2.42953
														Cbx7		-1.59479				Setd8				1.7787	1.7787									Akap13				2.42147
														Cdh2		-1.5885				Hook3				1.75613	1.75613									Stx2				2.4204
														Cdh7		-1.51926				Zcchc2				1.75439	1.75439									Vps13d				2.40305
														Cdkal1		-1.56422				Slc35a4				1.71945	1.71945									Rab3il1				2.39141
														Clic5		-1.6906				Cwc22				1.70471	1.70471									Gm17244				2.38529
														Cxxc4		-1.71777				Riok1				1.70145	1.70145									Stat6				2.3802
														Dach1		-1.6158				Tgfb1				1.68301	1.68301									Tuba3a				2.37448
														Dcaf17		-1.60802				Atp6v0a2				1.6753	1.6753									Ptpn6				2.368
														Dio2		-1.51264				Tmem170b				1.58685	1.58685									Syk				2.35514
														Dsel		-1.64608				Hmgb1				1.52748	1.52748									Cyp4v3				2.35238
														Eml6		-1.61147				Gm13154	1.67871				1.67871									Ptpn13				2.34025
														Enc1		-1.5671				Cep112	1.9439				1.9439									Rasgrp3				2.33619
														Exoc6		-1.57812				Cd84		1.99103	2.37058	3.90989	3.90989									Grik3				2.31783
														Fam120b		-1.6318				Rtp4		1.81955	3.59012	5.06905	5.06905									Haus4				2.30444
														Fam210a		-1.57503				Ap5z1		1.79809	1.79952		1.79952									Dnmt3b				2.27977
														Foxa1		-1.52878				Bcas3os2		1.61181	1.96227		1.96227									Arhgap9				2.27451
														Foxb1		-1.70902				Casz1		1.52176	1.61141		1.61141									Gusb				2.21941
														Fras1		-1.50417				Ccr7		1.56632	2.42197		2.42197									Tug1				2.21373
														Fut9		-1.57749				Cxcl11		2.11581	2.45576		2.45576									Kif13a				2.20011
														Gabra2		-1.58714				Eif2ak4		1.55981	2.13257		2.13257									Gja5				2.19579
														Gabrb2		-1.52558				Fhad1		1.55924	1.52163		1.55924									Fcer1g				2.19309
														Gemin8		-1.54728				Gm10204		1.71386	1.63624		1.71386									Atp11a				2.19067
														Gh		-3.12099				Gm10614		1.60234	1.59979		1.60234									Klhl6				2.18613
														Gm10501		-1.53057				Gm10845		1.5913	1.94226		1.94226									Anxa3				2.18026
														Gm13251		-1.50768				Gm1305		1.85567	1.8974		1.8974									Btk				2.15188
														Gm20939		-1.66565				Gm17821		2.47505	1.75487		2.47505									Tbxas1				2.14604
														Gm2379		-1.62427				H2-Q4		2.16057	1.6442		2.16057									Pdcd6ip				2.14502
														Gm5602		-1.66505				Hccs		2.14508	2.312		2.312									Hnrnpa2b1				2.12912
														Gm7008		-1.74777				Ibsp		1.55865	1.86667		1.86667									Pou3f2				2.11747
														Gm7969		-1.70756				Ifit1		1.7495	1.91371		1.91371									Casp8				2.1159
														Grik2		-1.97751				Krt75		1.64466	1.762		1.762									Ifit2				2.11223
														Grk4		-1.52771				Med16		2.25378	2.54966		2.54966									Hip1				2.0991
														Gucy1a2		-1.51314				Ndor1		2.3651	2.72372		2.72372									Aldh3b1				2.08696
														Herc3		-1.53079				Nyap2		1.94149	1.77841		1.94149									Serping1				2.06037
														Hes5		-1.6892				Oprm1		1.85889	1.68446		1.85889									Rbpms2				2.04503
														Hs3st5		-1.54512				Ptx4		1.53322	1.61296		1.61296									Hpgds				2.04139
														Htr1b		-1.75362				Sfi1		1.52512	1.6465		1.6465									Kcng2				2.03679
														Inpp4b		-1.58614				Skor1		1.82146	1.6017		1.82146									Dagla				2.03658
														Kirrel3		-1.50715				Smad6		2.20367	1.70222		2.20367									Vat1				2.02061
														Klhdc1		-1.52577				Synpo		1.50799	1.96374		1.96374									Safb2				2.01939
														Klhl35		-1.61538				Tbx3		1.74265	1.8131		1.8131									Pole				2.01043
														Ldoc1		-1.57432				Tmem184a		1.57753	1.74504		1.74504									Kif5b				2.00601
														Lgi1		-1.78284				Ttc38		2.55838	2.7718		2.7718									Zfp106				2.0053
														Lhx9		-1.59257				Wwox		1.55252	1.69237		1.69237									Slc25a24				1.99993
														Lrrc4c		-1.62686				Gm13128		2.71213			2.71213									Npl				1.9952
														Lrrtm3		-1.71008				Tslp		2.36143			2.36143									Larp7				1.9921
														Lsm14b		-1.58367				Gm16508		2.03389			2.03389									Map3k9				1.97867
														Mfsd9		-1.70071				Gm13403		1.7947			1.7947									Uap1l1				1.96188
														Mtif3		-1.56675				Chrna9		1.74518			1.74518									Brpf3				1.95845
														Mutyh		-1.51384				Trim30a			2.03976	4.96906	4.96906									Naa50				1.94818
														Myadml2		-1.56928				D8Ertd158e			2.63987		2.63987									Ctdp1				1.9457
														Myom3		-1.53575				Lingo4			2.14269		2.14269									Endou				1.93148
														Ntng1		-1.64292				Myo1c			2.1303		2.1303									Abi3				1.92536
														Nudt19		-1.64177				Ggt5			2.11046		2.11046									Sardh				1.92486
														Pcdhb18		-1.52359				Wscd2			2.07224		2.07224									Ttf2				1.92449
														Pclo		-1.68849				Atxn7l1os2			1.99879		1.99879									Wdr43				1.92028
														Pipox		-1.59173				Tgm5			1.945		1.945									Upf2				1.9164
														Pld5		-1.5184				Echdc3			1.92684		1.92684									Meg3				1.90407
														Pms1		-1.85279				Crxos			1.88589		1.88589									Tmod3				1.89818
														Pou6f2		-1.8458				Fgf6			1.83414		1.83414									Specc1l				1.89698
														Pradc1		-1.5708				Syce1l			1.76221		1.76221									Slc38a1				1.89541
														Prkdc		-1.55349				Kcnj8			1.72461		1.72461									Ago1				1.83887
														Rabepk		-1.56877				Tssk5			1.64579		1.64579									Ppp6r3				1.8376
														Rarb		-1.58578				Glt1d1			1.53934		1.53934									Ccdc6				1.83379
														Rhcg		-1.76503				Exo1				2.63739	2.63739									Oxsr1				1.82613
														Rmnd1		-1.54014				Tlr1				2.62223	2.62223									Sept9				1.82295
														Rpgrip1l		-1.50306				Nfam1				2.25846	2.25846									Fgr				1.81456
														Rxrg		-1.81072				Cd79b				2.00169	2.00169									Asrgl1				1.78449
														Sapcd2		-1.67081				Plscr2				2.90175	2.90175									Setd8				1.7787
														Sema5b		-1.76872				Pycard				2.2253	2.2253									Hook3				1.75613
														Sgca		-1.74022				Sox17				1.96528	1.96528									Zcchc2				1.75439
														Slc22a6		-1.53793				Ajuba				1.80046	1.80046									Slc35a4				1.71945
														Slc8a1		-1.53576				Nom1				1.78556	1.78556									Cwc22				1.70471
														Slitrk1		-1.64985				Pla2g5				1.65452	1.65452									Riok1				1.70145
														Sorcs3		-1.52251				Fignl1				1.51712	1.51712									Tgfb1				1.68301
														Srl		-1.54299				Pde6a		1.591	1.89095		1.89095									Atp6v0a2				1.6753
														Ssbp1		-1.64791				Palmd		2.23433			2.23433									Tmem170b				1.58685
														St8sia4		-1.66213				Scd3			1.50479		1.50479									Hmgb1				1.52748
														Sun5		-1.60665																		Ccdc167	-1.66052	-2.12543	-2.24499	-1.60627
														Syndig1		-1.50584																		Dsel	-1.64148	-2.48367	-1.58326	-1.54566
														Tbl1xr1		-1.51488				Median	1.80696	1.99159	1.94282	2.33433	2.26185		Median	-1.70763	-2.00416	-1.73276	-2.46115	-2.21029		Gm13861	-1.66819	-2.79191	-2.24502	-1.59519
														Tfap2b		-1.72636				Q3-median	0.365953	0.113434	0.480427	0.696799	0.676414		Q3-median	4.06268	4.42741	0.113892	0.434945	0.261983		Mad2l1	-1.54374	-1.90437	-1.56195	-1.58459
														Tmeff2		-1.54829				Median - Q1	3.32245	0.26675	0.33502	0.394478	0.296563		Median - Q1	-3.43247	0.164329	-3.67261	0.328554	0.40762		Mup-ps12	-2.16848	-3.15699	-3.84041	-2.09067
														Tubd1		-1.85129				NB	351	531	558	597	837		NB	95	221	156	297	499		Olfr911-ps1	-1.86472	-1.97382		-2.7304
														Tyk2		-1.72559																		Tescl	-2.44401	-5.62243		-2.58359
														Veph1		-1.50696																		Skint4	-1.79488		-1.73143	-3.0675
														Wdr86		-1.51298																		Sly	-1.92441		-1.61889	-2.69988
														Zbtb8b		-1.60947																		Cass4	-1.88237			-3.29881
														Zc3h6		-1.61228																		Defb26	-2.2505			-2.58285
														Zc4h2		-1.53764																		Dsg1c	-1.8668			-2.73528
														Zfhx3		-1.50994																		Epgn	-1.85274			-2.47014
														Zfp114		-1.76746																		Gm16982	-1.81138			-2.99278
														Zfp27		-1.57691																		Kif12	-1.82373			-2.91689
														Zfp521		-1.62709																		Nfya	-1.80886			-2.20788
														Zfp60		-1.69702																		Orly	-2.31171			-5.25213
														Zfp879		-1.54778																		Oxct2b	-1.87272			-3.06319
														Zranb3		-1.6391																		Papln	-1.84932			-3.06659
														Mtmr14			-3.51412																	Ptprj	-1.58859			-3.16846
														Myh6			-2.29892																	Rmnd5a	-1.82169			-2.6657
														Spink8			-1.98279																	Ssty1	-1.99753			-4.35349
														Hmgcr			-1.86809																	Acyp2	-1.66515	-2.02368	-1.83749
														Susd5			-1.85744																	Bola1	-1.67233	-2.13498	-1.59954
														Stard4			-1.81377																	Caps2	-1.70836	-2.93401	-1.64654
														Cntn5			-1.81077																	Ccdc107	-1.9423	-2.60811	-1.95173
														Fdft1			-1.80203																	Cttnbp2	-2.37392	-2.37616	-1.51803
														Atp2b3			-1.80093																	Frmpd4	-1.78113	-2.36723	-2.03219
														Kalrn			-1.79484																	Fzd10	-1.6991	-2.06859	-2.02385
														Cntn6			-1.78695																	Gpr34	-1.70562	-2.21029	-1.51792
														Mipep			-1.78292																	Hist2h2ab	-1.6293	-2.42865	-1.79625
														Sema3e			-1.7743																	Kcne2	-1.85364	-2.28107	-1.57309
														Crym			-1.76327																	Kcns3	-2.38659	-2.22151	-1.83101
														Rprml			-1.7603																	Mkks	-1.63142	-2.43712	-1.6477
														Ly6g6e			-1.75272																	Myh10	-1.55006	-1.78646	-1.5104
														Kcng1			-1.74994																	P2ry13	-1.64096	-1.9843	-2.22691
														Serpina9			-1.73299																	Rhcg	-1.50023	-2.30449	-1.55133
														Bace2			-1.72024																	Rsl1	-1.89017	-2.05138	-2.32132
														Rgs7bp			-1.71806																	Slc40a1	-1.99357	-2.43715	-1.92539
														Vipr1			-1.713																	Slitrk6	-1.95172	-2.83683	-1.65153
														Gsg1l			-1.7026																	Tctex1d4	-1.98038	-2.09246	-1.69031
														Dhcr24			-1.70229																	Tia1	-1.61839	-1.8974	-1.57905
														Cadps2			-1.70086																	Tmem107	-1.56263	-2.1673	-1.64279
														Cbln1			-1.68754																	Tmem212	-1.53906	-1.64548	-1.98262
														Necab1			-1.68255																	Tnfaip8	-1.64857	-2.0062	-1.84263
														Entpd3			-1.68073																	Tnfrsf13b	-2.1221	-1.56297	-1.70465
														Atp6ap1l			-1.67881																	Tnfrsf25	-1.80818	-2.02266	-1.58941
														Fbxl2			-1.67789																	Tnfsf12Tnfsf13	-1.72097	-2.38148	-1.76235
														Scn4b			-1.67698																	Traf3ip3	-1.59565	-2.46025	-2.02657
														Epha1			-1.67627																	Zbtbd6	-1.55489	-2.03982	-1.54877
														Dgkb			-1.66828																	Zfp273	-1.52144	-2.2404	-1.84463
														Adra2c			-1.66592																	Zfp455	-1.83017	-2.61011	-1.58482
														Plxnb3			-1.66488																	Zfp85	-1.70707	-2.26962	-1.80131
														Sertm1			-1.65889																	Zfp945	-1.50284	-2.04391	-1.55912
														Unc13a			-1.65806																	Zfp950	-1.58307	-2.60143	-1.72095
														Itgb3			-1.65294																	Zfp961	-1.67055	-1.99995	-1.50668
														Syt1			-1.64831																	B3galnt2	-1.68863	-1.956
														Slc35d3			-1.6483																	Bbs10	-1.50353	-2.43332
														Cckbr			-1.64773																	Bbs12	-1.70136	-2.45184
														Klhl14			-1.64272																	Cd209f	-2.04274	-1.70167
														Cacna1a			-1.63812																	Cd40	-1.57483	-1.76559
														Cap2			-1.63789																	Crebzf	-1.58572	-2.05786
														Lurap1			-1.63736																	Cyb5rl	-1.51914	-1.83011
														Cdkl2			-1.63728																	Dennd6a	-1.9112	-2.01612
														Phactr3			-1.63427																	Ercc6l2	-1.70763	-2.07656
														Dennd6a			-1.63043																	Gm12371	-1.59712	-2.54316
														Adam23			-1.62956																	Homez	-1.71569	-1.99229
														Ipcef1			-1.62732																	Krcc1	-1.99879	-1.88314
														Zp1			-1.62412																	Lrif1	-1.60089	-2.08679
														Kcna1			-1.6184																	Map2k3os	-1.69237	-1.94688
														Kcnj12			-1.618																	Nat2	-1.80977	-1.5785
														Acsl4			-1.61654																	Nudt7	-2.11213	-2.48907
														Tuba1b			-1.61353																	Rb1cc1	-1.50757	-2.10447
														Pcdh11x			-1.61334																	Sec24b	-1.61235	-1.85676
														Tmem97			-1.61317																	Ttc21b	-1.95594	-2.07387
														Narf			-1.61253																	Uba7	-1.81194	-1.97968
														Cpne4			-1.61062																	Zfp429	-2.04568	-1.93137
														Ptprr			-1.60976																	Zfp521	-1.51328	-2.07238
														Ncam2			-1.60975																	Zfp960	-1.80526	-2.16215
														Slc27a2			-1.60878																	Zmym1	-1.50396	-2.11662
														Cyp51			-1.60694																	Gm12680	-2.78854
														Cdh8			-1.60668																	Abhd14a		-1.73825	-1.74502
														Lct			-1.60619																	Acn9		-2.08797	-2.11
														Chrm2			-1.60489																	Adamts13		-2.35052	-1.82766
														Ly6g6c			-1.60469																	Ankrd32		-1.93792	-1.52908
														Sipa1l1			-1.60184																	Anks1b		-1.70596	-1.85372
														Icam5			-1.59805																	Ccdc74a		-1.75716	-1.8959
														Tepp			-1.59402																	Ccnh		-1.96044	-1.78352
														Kcnv1			-1.5925																	Cntn3		-2.13857	-1.51057
														Gpr98			-1.58969																	Cntn6		-1.55297	-1.94906
														Rint1			-1.58942																	Col11a1		-3.26125	-1.85565
														Rab27b			-1.58908																	Csmd1		-2.27607	-1.58228
														Wscd2			-1.58804																	Cst6		-1.59172	-1.51404
														Gjd2			-1.58773																	Diap3		-1.74355	-1.70241
														Ccdc159			-1.58666																	Dock9		-1.854	-1.61881
														Cldn10			-1.58602																	Efcab1		-1.63052	-1.86923
														Kcnt2			-1.58516																	Fancb		-2.03119	-1.74482
														Neto1			-1.58451																	Fancl		-1.64752	-1.57266
														Nkain2			-1.58441																	Fdxacb1		-1.66039	-1.56181
														Slc12a5			-1.58441																	Fut9		-2.18616	-1.57386
														Klk8			-1.58138																	Gabra4		-2.01399	-1.91883
														Rnd1			-1.58108																	Gabrg2		-1.68763	-1.7686
														Gabra5			-1.58012																	Gpr21		-3.2501	-1.65696
														Efcab4a			-1.57727																	Gria2		-2.93557	-2.40184
														Pex5l			-1.5764																	Gucy1a2		-2.23591	-1.69545
														Sfxn4			-1.57485																	Herc4		-1.8757	-1.59214
														Tmem63c			-1.57406																	Hes5		-2.84015	-1.67937
														Gria3			-1.5737																	Il1rapl1		-1.70115	-1.88793
														Fhl2			-1.57193																	Inpp4b		-2.26418	-1.69609
														Grin3a			-1.57098																	Itpr1		-2.00416	-1.54169
														Kcnip2			-1.57																	Kbtbd3		-2.66502	-1.65118
														Slc4a10			-1.56856																	Kcns2		-1.63063	-1.84636
														Zfp318			-1.56711																	Kcnv1		-2.35656	-1.88525
														Me3			-1.56488																	Kctd14		-1.71978	-2.44898
														Lingo2			-1.56334																	Klhl14		-1.81897	-1.68135
														Pcdhb3			-1.56283																	Lekr1		-1.59163	-1.66523
														Hsd17b7			-1.56024																	Lrrtm4		-1.53047	-1.7973
														Fam19a2			-1.55934																	Lyplal1		-1.59863	-1.85602
														Rab40b			-1.55869																	Mctp1		-2.13122	-1.82928
														Tubb2b			-1.55595																	Mgat4c		-1.51187	-1.8923
														Gabra4			-1.55525																	Mrpl41		-1.52884	-1.64581
														Dlgap1			-1.55439																	Ndst3		-1.9614	-1.52647
														Plb1			-1.55047																	Nlgn1		-1.90223	-1.5658
														Abhd6			-1.54864																	Npvf		-2.10098	-1.72196
														Rab26			-1.54823																	Nrxn3		-1.94489	-1.87817
														Stx3			-1.54477																	Ntng1		-2.42409	-1.91557
														Ubash3b			-1.54303																	Pcdh20		-2.4681	-1.68317
														Pappa2			-1.54287																	Pclo		-2.15167	-1.53832
														Gcdh			-1.54139																	Pds5b		-1.83962	-1.80015
														Galnt18			-1.53586																	Pelp1		-1.66642	-2.11309
														Ppp1r1b			-1.53007																	Pgam2		-1.90727	-1.70992
														Pcdha11			-1.52839																	Pgr		-2.53494	-1.69491
														Cys1			-1.52766																	Phactr3		-1.71561	-2.01471
														Spata2l			-1.52641																	Ppp1r3fos		-1.92797	-1.53954
														Pgam2			-1.52639																	Prkdc		-1.6828	-1.72816
														Gda			-1.52584																	Ptger2		-1.77585	-1.88213
														Slc40a1			-1.52566																	Ptprg		-2.11942	-1.64987
														Rasgrp1			-1.52452																	Pvalb		-1.99038	-1.56161
														Kcnh3			-1.52446																	Rasa1		-1.9948	-1.5699
														Drd1a			-1.52176																	Rasl10b		-1.65281	-2.09594
														Ccdc167			-1.52144																	Rpgrip1l		-2.12317	-1.56402
														Ydjc			-1.52063																	Rpsa		-1.73066	-1.68523
														Kndc1			-1.52027																	Rxrg		-2.0559	-1.83981
														Nrxn1			-1.51824																	Ryr3		-1.84063	-1.50395
														Clmp			-1.51795																	Saysd1		-2.69813	-1.90469
														Tnfaip8l3			-1.51562																	Scai		-1.69394	-1.77307
														Nanos1			-1.511																	Sema3a		-2.10177	-1.65205
														Pcdh9			-1.50973																	Ska1		-2.23339	-1.84149
														Elavl4			-1.50737																	Slc16a7		-1.93907	-1.94054
														Fam92b			-1.50666																	Slc35g2		-1.51373	-1.81626
														Cpxm2			-1.50161																	Slit2		-2.04215	-1.63623
														Doc2b			-1.50488																	Srpk3		-2.50871	-1.67725
														Anks1b		-1.87998	-1.82704	-1.60431																Stxbp5		-2.21843	-1.56021
														Kcnb2		-1.68855	-1.7541	-1.53614																Tep1		-2.04333	-1.76027
														Kcnh5		-2.02598	-1.5895	-1.64932																Thoc2		-1.94001	-1.56938
														Ldlr		-1.58023	-1.94334	-1.72093																Tmem17		-1.59538	-1.6301
														Msmo1		-1.53692	-2.15463	-1.65652																Trhde		-2.31772	-2.03341
														Nsdhl		-2.03845	-2.87095	-1.73706																Tspear		-1.66435	-1.86562
														P2ry12		-2.03027	-2.72621	-2.22806																Uba3		-2.00747	-1.82836
														Slc2a5		-1.80874	-1.93443	-1.68741																Ubr1		-1.89157	-1.66136
														Slc6a4		-1.59227	-1.61214	-1.646																Usp28		-1.75225	-1.53594
														Sqle		-1.60678	-2.30825	-1.78682																Wdr44		-1.86858	-1.7135
														Tubb3		-1.53397	-2.01334	-1.88133																Zfp40		-2.16219	-1.55295
														Tubb5		-1.61046	-1.84535	-1.61146																Zfp748		-2.16849	-1.5478
														Zcchc16		-1.72076	-1.73703	-1.56174																Zfp759		-2.41785	-1.63051
														Espn		-2.76314		-2.57642																Zfp943		-2.08608	-1.53439
														Wnt10a		-2.17136		-1.9591																Abhd14b		-2.05379
														Rab30		-1.75335		-1.63984																Akap1		-1.93797
														Adamts5		-1.95474		-1.57682																Asxl3		-1.7094
														Btbd9			-1.79218	-2.63977																B3galt2		-2.03222
														Cadm2			-1.80286	-1.59586																Birc6		-1.9543
														Camk2a			-1.74695	-1.98583																Brinp3		-2.03939
														Camk4			-1.63384	-1.68079																Cdh11		-1.97278
														Car4			-1.89867	-1.76514																Cdh7		-2.13537
														Cldn26			-1.80352	-1.73437																Chtf18		-1.52131
														Cplx3			-1.61227	-1.51826																Cml5		-1.84634
														Crhr1			-1.66062	-1.61822																Dach1		-2.23077
														Crybb1			-1.94604	-2.18208																Foxp2		-1.8301
														Dhcr7			-1.85418	-1.52354																Gm11677		-1.95897
														Dhrs7c			-1.5253	-1.57841																Inpp4a		-1.78931
														Fdps			-1.70298	-1.55848																Lrrtm3		-2.13869
														Fst			-1.52446	-1.68354																Ltn1		-1.91367
														Gabrd			-1.88703	-1.646																Med14		-2.05127
														Glp2r			-2.23087	-1.69231																Mterf1b		-2.07542
														Gm5741			-1.78253	-1.69916																Oxld1		-2.09176
														Hapln1			-1.6694	-1.64379																Plcb4		-1.92632
														Hmgcs1			-1.72416	-1.74574																Prickle1		-1.90071
														Hs3st4			-1.52199	-1.5038																Rd3l		-2.04646
														Idh1			-1.68189	-1.77319																Rgs13		-1.89819
														Idi1			-2.27101	-1.8017																Sacs		-1.81008
														Il1rapl2			-1.79685	-1.57764																Scn3a		-1.94749
														Itpka			-1.58862	-1.60614																Sebox		-1.86744
														Macrod2			-1.77535	-1.63893																Slitrk5		-1.90177
														Mvk			-2.00534	-1.69156																Ssbp1		-1.90231
														N28178			-1.80919	-1.56852																St8sia4		-2.1616
														Ocm			-1.72978	-1.57879																Tle1		-2.03987
														Opcml			-1.63311	-1.55648																Txndc9		-1.58326
														Oprm1			-1.9839	-1.50779																Vps13b		-1.9596
														Oxct1			-1.58789	-1.57966																Wdr17		-2.07205
														Pde6c			-1.90569	-2.10263																Ydjc		-1.64033
														Pnpla3			-1.54243	-1.63404																Zc3h6		-2.04252
														Prim2			-1.6584	-1.63458																Zfhx4		-2.00963
														Rasl10a			-1.63109	-1.70356																Zfp119a		-2.78758
														Rxfp1			-1.70107	-1.50591																Zfp786		-1.76161
														Selplg			-1.88953	-1.57845																Zfp944		-2.07141
														Slc2a6			-1.99821	-1.56169																Gm10778			-1.93388
														Srebf2			-1.65258	-1.68578																Olfm3			-1.95592
														Tm7sf2			-1.77045	-1.70834																Opn3			-2.13205
														Trpc3			-1.67237	-1.51223																Serpina9			-1.84924
														Tuba1a			-1.77679	-1.75918																Ccdc147		-2.32135	-2.18236	-1.53617
														Tuba4a			-1.68123	-1.62298																Dhrs7c		-2.22889	-1.70985	-1.70106
														Ackr2				-1.64849																Fundc2		-1.54108	-1.90625	-1.56502
														Rgs13				-1.52467																Gm16062		-1.77831	-1.69603	-1.55021
																																		Hspb2		-1.61525	-1.84023	-2.06226
																																		Izumo4		-1.57412	-2.06845	-1.55843
																			#NUM!															Kbtbd7		-2.00577	-1.77291	-1.57264
																			#NUM!															Mroh2a		-1.69245	-1.50627	-1.5862
																			#NUM!															Mup17		-1.51387	-1.70434	-2.95743
																																		Omd		-1.8535	-1.67974	-1.87996
																																		P2ry12		-1.80749	-2.55006	-1.91063
																																		Pcsk2		-2.17907	-1.7341	-1.66216
																																		Qrfpr		-2.32164	-1.87053	-1.58023
																																		Rps25		-1.86008	-1.96709	-1.78543
																																		Slc2a5		-2.21642	-2.14767	-1.81441
																																		Sphkap		-1.86911	-1.68036	-1.59629
																																		Spink8		-2.66709	-2.32038	-2.29986
																																		Synpr		-1.85593	-1.98584	-1.70011
																																		Tmsb15b1		-1.86492	-2.07716	-1.53184
																																		Tmsb15l		-2.01798	-1.79826	-1.82309
																																		Triqk		-1.57692	-1.63115	-1.59936
																																		Gm11627			-2.18839	-2.1366
																																		Gm13770			-1.64876	-2.45866
																																		Gzmk			-1.91838	-1.78678
																																		Ly6g6c			-1.84352	-1.6972
																																		Nsdhl			-1.96309	-1.86737
																																		Agrp		-2.4916		-2.32243
																																		Gckr		-1.96463		-1.95826
																																		Olfr1205		-1.82151		-1.60271
																																		Zfp758		-1.66623		-1.56207
																																		Vmn1r24				-4.65031
																																		Astx				-4.32004
																																		Idi2				-4.18928
																																		Far2os2				-3.83117
																																		Ehf				-3.63268
																																		Klk1b7-ps				-3.62044
																																		C87414				-3.61936
																																		Slc46a2				-3.56504
																																		Vmn2r113				-3.55364
																																		Lrtm1				-3.50849
																																		Fsip2				-3.48643
																																		Redrum				-3.39836
																																		Olfr1500				-3.38746
																																		Gm10471				-3.38336
																																		D5Ertd577e				-3.36253
																																		Fmr1nb				-3.34085
																																		Olfr1077-ps1				-3.322
																																		Olfr39				-3.32031
																																		Nr5a2				-3.27035
																																		Wfdc6b				-3.26735
																																		Vmn2r35				-3.25042
																																		Trim12c				-3.24603
																																		Tbata				-3.2392
																																		Slc5a12				-3.23828
																																		Ceacam20				-3.22455
																																		Iqcf4				-3.17586
																																		Cdh18				-3.15493
																																		Kctd11				-3.12224
																																		Proser2				-3.10582
																																		Zfp42				-3.07061
																																		Grhl2				-3.06614
																																		Gm11783				-3.05557
																																		H2-M11				-3.02982
																																		Opn1sw				-3.02115
																																		Enam				-3.01109
																																		Vps8				-2.97005
																																		Vmn1r197				-2.96749
																																		Gm16505				-2.96737
																																		Rxfp3				-2.9646
																																		Vmn2r43				-2.95725
																																		Srp54b				-2.94881
																																		Sec14l4				-2.92783
																																		Rergl				-2.92764
																																		Syn3				-2.91404
																																		Mrgprg				-2.88008
																																		Zfp160				-2.87148
																																		Trim43b				-2.86567
																																		Greb1				-2.83213
																																		Slc26a3				-2.81976
																																		Pdc				-2.81729
																																		Gm11033				-2.79801
																																		Slc26a1				-2.7897
																																		Klra1				-2.78641
																																		Olfr965				-2.78575
																																		Chrm4				-2.78037
																																		Prkcq				-2.77889
																																		Dnajb8				-2.77397
																																		Trav6-3				-2.76133
																																		Tnfsf15				-2.74516
																																		Cdcp1				-2.73893
																																		Ciita				-2.73138
																																		Lefty2				-2.71923
																																		Gbp6				-2.71741
																																		Angptl7				-2.70494
																																		Sqstm1				-2.70131
																																		Cd247				-2.6955
																																		Tdrd5				-2.69255
																																		Hrasls5				-2.69087
																																		Catsperd				-2.68939
																																		Agbl3				-2.67911
																																		Olfr1508				-2.66643
																																		Wfdc6a				-2.66302
																																		Cd300a				-2.66269
																																		Arhgap33os				-2.65347
																																		Cpb2				-2.64875
																																		Rcbtb1				-2.64312
																																		Slco1b2				-2.64252
																																		Cyct				-2.63104
																																		Nlrp9c				-2.62766
																																		Fcrl5				-2.62335
																																		Slc9b1				-2.61727
																																		Vax2				-2.61554
																																		Chil6				-2.61496
																																		Smarca5-ps				-2.61304
																																		Olfr1499				-2.60232
																																		Tfcp2l1				-2.59943
																																		Tdgf1				-2.59763
																																		Erv3				-2.58628
																																		Gm10021				-2.58417
																																		Rhox3a				-2.58373
																																		Nr1i3				-2.58332
																																		Glipr1l1				-2.57947
																																		Tbx22				-2.57108
																																		Rabgap1				-2.56687
																																		Cdh15				-2.5623
																																		Nhlh1				-2.55324
																																		Zfhx2				-2.55317
																																		Serpina3m				-2.54913
																																		Bcl2l14				-2.54695
																																		Tex28				-2.546
																																		Mup1				-2.534
																																		Adamts5				-2.53305
																																		Catsper4				-2.53136
																																		Ighv14-2				-2.53132
																																		Nrg4				-2.52922
																																		Lao1				-2.50424
																																		Rfesd				-2.4972
																																		G6pc				-2.49623
																																		Mettl21c				-2.48929
																																		Gsdma2				-2.48872
																																		Fbxo24				-2.48432
																																		Gm13084				-2.47173
																																		Gm12633				-2.46115
																																		Khdc3				-2.45425
																																		Snrnp27				-2.45324
																																		Pdik1l				-2.4528
																																		H2-T24				-2.45249
																																		Trim68				-2.45186
																																		Cpne1				-2.4365
																																		Cd300lf				-2.4291
																																		Limk2				-2.42694
																																		Tenm3				-2.42113
																																		Prr11				-2.41849
																																		Cfh				-2.41171
																																		Tert				-2.4014
																																		F7				-2.39859
																																		Gm14420				-2.39773
																																		Bmp8a				-2.39669
																																		Ipcef1				-2.38678
																																		Proz				-2.38664
																																		Otud7b				-2.35239
																																		Top3b				-2.31007
																																		Gm12216				-2.30914
																																		Syde2				-2.29742
																																		Bhmt				-2.29454
																																		Prm3				-2.29302
																																		Terc				-2.29272
																																		Klk1b4				-2.28826
																																		Gm10629				-2.28489
																																		Ccdc144b				-2.27661
																																		Kif14				-2.27603
																																		Klk1b22				-2.27352
																																		Cpped1				-2.26863
																																		Gm16523				-2.25785
																																		Cox16				-2.23618
																																		Elf4				-2.22624
																																		Cd300ld				-2.22591
																																		Prcp				-2.22569
																																		Krtap12-1				-2.22051
																																		Amn1				-2.21606
																																		Iigp1				-2.20786
																																		Prap1				-2.20547
																																		L3mbtl4				-2.20457
																																		Zfp53				-2.20134
																																		Dppa2				-2.16474
																																		Gm10866				-2.16416
																																		Dnaaf1				-2.13868
																																		Adcy6				-2.11912
																																		Pdzd7				-2.11883
																																		H1foo				-2.1159
																																		Arntl2				-2.09699
																																		Mageb16				-2.09236
																																		Gm14149				-2.08198
																																		Fcgbp				-2.07955
																																		Olfr161				-2.07396
																																		Sp110				-2.06915
																																		Psapl1				-2.05406
																																		Sgca				-2.0262
																																		Gm10791				-2.02615
																																		Lilra6				-2.01076
																																		Bin3				-2.00124
																																		Gm14858				-1.98174
																																		Klk1b3				-1.94849
																																		Rep15				-1.94812
																																		Nsun7				-1.9126
																																		Hapln3				-1.91246
																																		Sun3				-1.89783
																																		Zfp607				-1.89113
																																		Catsperg2				-1.88848
																																		Gm10071				-1.88713
																																		Sgms1				-1.8752
																																		Trp63				-1.85851
																																		Etl4				-1.83298
																																		Nlrp4e				-1.82316
																																		Gm10523				-1.80401
																																		Sord				-1.7591
																																		Pou5f2				-1.75286
																																		Agfg2				-1.71564
																																		Tyw1				-1.65785
																																		Trav12-1				-1.63202
																																		Sipa1l2				-1.62979
																																		Olfr713				-1.59456
[truncated: 7 more columns]

## Sheet: Sup Tab 1B Regulation Index
593 P5 inductions		Specific to P5		812 P10 inductions		Specific to P10		Common : distribution at P5		Common : distribution at P10			466 P5 repressions		Specific to P5		473 P10 repressions		Specific to P10		Common : distribution at P5		Common : distribution at P10
decile min thresholds				decile min thresholds									decile max thresholds				decile max thresholds
Threshold	module	N / décile	% of module	Threshold	module	N / décile	% of module	N / décile	% of module	N / décile	% of module		Threshold	module	N / décile	% of module	Threshold	module	N / décile	% of module	N / décile	% of module	N / décile	% of module
22.5	59	6	0.101695	25.88	81	12	0.148148	51	0.864407	68	0.839506		-25.38	47	37	0.787234	-12	43	18	0.418605	10	0.212766	25	0.581395
15	59	7	0.118644	19	81	22	0.271605	52	0.881356	59	0.728395		-9.8	46	39	0.847826	-9.92	43	30	0.697674	7	0.152174	22	0.511628
10.75	60	22	0.366667	15.76	82	43	0.52439	38	0.633333	39	0.47561		-7.71	47	36	0.765957	-7.98	44	25	0.568182	11	0.234043	19	0.431818
8.19	59	16	0.271186	13.39	81	47	0.580247	43	0.728814	34	0.419753		-6.25	46	35	0.76087	-6.65	43	40	0.930233	8	0.173913	3	0.0697674
6.5	59	37	0.627119	10.98	81	48	0.592593	21	0.355932	33	0.407407		-4.85	47	37	0.787234	-5.34	43	39	0.906977	9	0.191489	4	0.0930233
4.91	60	34	0.566667	9.15	81	61	0.753086	26	0.433333	20	0.246914		-4.35	46	39	0.847826	-4.8	43	41	0.953488	7	0.152174	2	0.0465116
4.33	59	33	0.559322	6.96	81	60	0.740741	24	0.40678	21	0.259259		-4.03	47	38	0.808511	-4.11	43	42	0.976744	6	0.12766	1	0.0232558
3.78	59	37	0.627119	4.94	82	64	0.780488	22	0.372881	17	0.207317		-3.67	46	37	0.804348	-3	43	39	0.906977	8	0.173913	5	0.116279
3.26	60	43	0.716667	3.59	81	72	0.888889	17	0.283333	9	0.111111		-3.44	47	34	0.723404	-2.93	43	42	0.976744	5	0.106383	1	0.0232558
1.55	59	50	0.847458	1.5	81	79	0.975309	8	0.135593	2	0.0246914		-3.15	47	41	0.87234	-1.39	43	43	1	1	0.0212766	0	0
	593	285			812	508		302		302				466				431
	Chi2 = 53,11 df 9, p < 0,0001				Chi2 = 56,32 df 9, p < 0,0001			Chi2 = 138,5 df 9, p < 0,0001		Chi2 = 235,6 df 9, p < 0,0001					Chi2 vs spé P5 0,3617				Chi2 vs spé P100,219		Chi2 = 0,3617 (NS)		Chi2 = 119,5 df 9, p<0,0001
ranking by index													ranking by index
GeneSymbol	INDEX	GeneSymbol	INDEX	GeneSymbol	INDEX	GeneSymbol	INDEX	GeneSymbol	INDEX	GeneSymbol	INDEX		GeneSymbol	INDEX	GeneSymbol	INDEX	GeneSymbol	INDEX	GeneSymbol	INDEX	GeneSymbol	INDEX	GeneSymbol	INDEX
Lilrb4	60.9632	Lilrb4	60.9632	Ccl4	425.811	Saa3	67.4164	Ccl4	191.069	Ccl4	425.811		Tubb3	-25.3802	Tubb3	-25.3802	Dsel	-20.9029	Tescl	-18.134	P2ry12	-17.8982	Dsel	-20.9029
Ecm1	34.5349	Ecm1	34.5349	Fos	151.291	Stfa2l1	38.083	Fos	152.468	Fos	151.291		Tubb5	-25.24	Tubb5	-25.24	Ccdc167	-20.8527	Pcsk2	-18.1227	Anks1b	-14.7907	Ccdc167	-20.8527
Gdf15	31.6478	Gdf15	31.6478	Atf3	128.962	Actb	36.048	Ccl2	94.3675	Atf3	128.962		Sqle	-23.3236	Sqle	-23.3236	Tmsb15b1	-18.24	Mkks	-17.2659	Tmsb15b1	-14.1863	Tmsb15b1	-18.24
Bcl3	27.631	Bcl3	27.631	Ccl2	113.317	Glrx2	30.548	Ccl12	67.5112	Ccl2	113.317		Msmo1	-21.3655	Msmo1	-21.3655	Hes5	-18.2291	Frmpd4	-16.6268	Nsdhl	-13.7886	Hes5	-18.2291
Hspa1a	27.3221	Hspa1a	27.3221	Ccl3	94.0116	Ctsb	30.4793	Atf3	57.3729	Ccl3	94.0116		Tuba1a	-18.7308	Tuba1a	-18.7308	Tescl	-18.134	Tmem107	-15.9464	Slc2a5	-12.7912	Slc40a1	-16.9557
Wdr92	24.2184	Wdr92	24.2184	Ccl7	88.3369	Dpysl3	29.3437	Ccl7	56.5521	Ccl7	88.3369		Lrrc55	-18.2615	Lrrc55	-18.2615	Pcsk2	-18.1227	Sphkap	-15.7686	Slc16a7	-12.6853	P2ry12	-16.0626
Ccl4	191.069	Slc15a3	20.3689	Mt2	81.2051	Rn4,5s	28.926	Ccl3	55.5336	Mt2	81.2051		P2ry12	-17.8982	Tuba4a	-15.9877	Mkks	-17.2659	Myh10	-15.7419	Kcns3	-12.2369	Slitrk6	-15.6709
Fos	152.468	Npas4	19.8838	Ifi202b	75.65	Actg1	28.0462	Lgals1	52.7823	Ifi202b	75.65		Tuba4a	-15.9877	Hmgcs1	-15.5543	Slc40a1	-16.9557	Cttnbp2	-15.689	Nrxn3	-12.1535	Izumo4	-14.8287
Ccl2	94.3675	Snhg12	17.4716	Maff	70.3591	Ndor1	26.9369	Mt2	51.24	Maff	70.3591		Hmgcs1	-15.5543	Idi1	-14.8722	Frmpd4	-16.6268	Zfp950	-15.1075	P2ry13	-12.0837	Rhcg	-14.6367
Ccl12	67.5112	Galnt15	17.2445	Ccl12	69.6429	Eno1	26.8382	Cebpd	48.2755	Ccl12	69.6429		Idi1	-14.8722	Mvk	-14.6331	P2ry12	-16.0626	Zfp961	-14.9008	Izumo4	-10.0802	Slc2a5	-14.5529
Atf3	57.3729	Cnn1	17.1641	Saa3	67.4164	ND2	26.7654	Mt1	48.139	Mt1	65.3923		Anks1b	-14.7907	Btbd9	-14.5241	Tmem107	-15.9464	Zfp273	-13.9232	Il1rapl1	-8.91669	Fzd10	-14.4109
Ccl7	56.5521	Mgp	17.1012	Mt1	65.3923	ND4L	26.6624	Maff	46.2888	Lgals3	61.0929		Mvk	-14.6331	Ldlr	-14.0624	Sphkap	-15.7686	Kbtbd7	-13.4961	Thoc2	-8.82375	Bola1	-14.298
Ccl3	55.5336	Stfa2	16.6073	Lgals3	61.0929	Il1b	25.4005	Tnfrsf12a	45.7998	Emp1	58.8527		Btbd9	-14.5241	Tubb4b	-13.8918	Myh10	-15.7419	Zfp945	-13.1979	Etl4	-8.6698	Rxrg	-14.2699
Lgals1	52.7823	Ifi203	14.8816	Emp1	58.8527	Med16	24.7751	Ctla2a	40.9167	Ctla2a	57.3634		Tmsb15b1	-14.1863	Oxct1	-13.8039	Cttnbp2	-15.689	Tmem212	-12.7549	Bbs12	-8.19348	Kcns3	-14.0508
Mt2	51.24	Anxa1	14.8341	Ctla2a	57.3634	Pirb	24.342	Cd14	40.9155	Rnu1b6	57.1118		Ldlr	-14.0624	Fdps	-13.378	Slitrk6	-15.6709	Gpr34	-12.6631	Tnfaip8	-8.0467	Tnfaip8	-13.9751
Cebpd	48.2755	Hbb-b1	14.5167	Rnu1b6	57.1118	Slc3a2	24.1375	Ccl9	38.7647	Cyr61	56.8761		Tubb4b	-13.8918	Slc22a8	-13.2793	Zfp950	-15.1075	Tmsb15l	-12.6203	Gria2	-7.8847	Kcne2	-13.9569
Mt1	48.139	Ola1	13.9088	Cyr61	56.8761	Cxcl11	23.5003	Fosb	38.6833	Jun	54.0374		Oxct1	-13.8039	Mvd	-12.4842	Zfp961	-14.9008	Krcc1	-12.1609	Slitrk6	-7.85353	Nrxn3	-13.6754
Maff	46.2888	Prrx2	13.7432	Jun	54.0374	Pfkfb3	23.4633	Timp1	37.0691	Cebpd	51.4341		Nsdhl	-13.7886	Grm7	-12.2506	Izumo4	-14.8287	Tnfrsf25	-12.0501	Mctp1	-7.61829	Rsl1	-13.5573
Tnfrsf12a	45.7998	Ptx3	13.3435	Cebpd	51.4341	Hccs	23.1052	Serpina3f	36.4935	Ccl9	50.8725		Fdps	-13.378	Robo2	-12.1724	Rhcg	-14.6367	Hspb2	-11.8048	Dock9	-7.59736	Ntng1	-13.0701
Ctla2a	40.9167	Rem2	13.3025	Ccl9	50.8725	Ctsd	22.8302	Cyr61	35.9122	Tubb6	47.4942		Slc22a8	-13.2793	Itpka	-11.3839	Slc2a5	-14.5529	Crebzf	-11.6558	Fzd10	-7.58249	Spink8	-12.9489
Cd14	40.9155	Rasgef1b	13.1977	Tubb6	47.4942	Mapt	22.7322	Pip5k1a	35.7764	Timp1	47.2479		Slc2a5	-12.7912	Elovl6	-11.1675	Fzd10	-14.4109	Pcdh20	-11.6306	Rsl1	-7.37459	Slc16a7	-12.5606
Ccl9	38.7647	Crip1	12.3336	Timp1	47.2479	Kcne3	22.2683	Ahnak	34.3866	Pip5k1a	46.289		Slc16a7	-12.6853	Erbb4	-10.9408	Bola1	-14.298	Itpr1	-11.6065	Lrrtm4	-7.02366	Gucy1a2	-12.5167
Fosb	38.6833	Acp5	12.3092	Pip5k1a	46.289	Xist	22.1781	Jun	34.1656	Vim	44.4449		Mvd	-12.4842	Tm7sf2	-10.8324	Rxrg	-14.2699	Tctex1d4	-11.5665	Tnfrsf13b	-6.8997	Pclo	-12.4101
Eno1b	37.6853	Csrp1	12.2063	Vim	44.4449	Eno1b	22.1073	Fas	33.9839	Slc10a1	44.363		Grm7	-12.2506	Actg2	-10.788	Kcns3	-14.0508	Mad2l1	-11.558	Hes5	-6.81322	Gria2	-12.3318
Timp1	37.0691	Clic1	11.8567	Slc10a1	44.363	Phyhd1	21.9086	Spp1	33.9396	Ahnak	43.4		Kcns3	-12.2369	Kcnh5	-10.6774	Tnfaip8	-13.9751	Rps25	-11.5498	Synpr	-6.68049	Caps2	-12.0057
Serpina3f	36.4935	Ppp1r3c	11.7773	Lilrb4	44.2684	Irf2bp2	21.8268	Ifi202b	33.6221	Cd14	41.9221		Robo2	-12.1724	Tlr12	-10.6262	Kcne2	-13.9569	Zfp455	-11.3789	Rxrg	-6.63263	Fut9	-11.9959
Cyr61	35.9122	Hspa14	11.4938	Ahnak	43.4	Btg1	21.3734	Tubb6	32.9112	Spp1	41.7514		Nrxn3	-12.1535	Kcnb2	-10.5868	Zfp273	-13.9232	Zfp943	-11.28	Trhde	-6.55688	P2ry13	-11.8817
Pip5k1a	35.7764	Fdxacb1	11.4899	Cd14	41.9221	Exosc2	21.1674	Gpr84	31.2742	Tgm2	41.3962		P2ry13	-12.0837	Gabrd	-10.5362	Nrxn3	-13.6754	Mup-ps12	-11.2565	Dhrs7c	-6.32934	Dhrs7c	-11.5012
Ahnak	34.3866	Icosl	11.3339	Spp1	41.7514	Nfkbia	20.7489	Nr4a1	30.695	Plin2	39.9904		Itpka	-11.3839	Fam19a1	-10.3954	Rsl1	-13.5573	Gm11627	-11.1059	Adamts5	-5.67887	Kcnv1	-11.3278
Jun	34.1656	Crispld2	11.3119	Tgm2	41.3962	H2-K1	20.5501	Tuba1c	29.7437	Gem	39.8785		Elovl6	-11.1675	Zcchc16	-10.3788	Kbtbd7	-13.4961	Gabrg2	-11.0767	Pclo	-5.67871	Nsdhl	-11.2141
Fas	33.9839	Oasl2	11.1848	Plin2	39.9904	Uck2	20.1313	Hspb1	29.6858	S100a9	38.48		Erbb4	-10.9408	Egr4	-10.2674	Zfp945	-13.1979	Tia1	-10.8997	Ydjc	-5.57553	Dennd6a	-11.0224
Spp1	33.9396	Hist1h2bc	11.0213	Gem	39.8785	H2-Q4	19.8382	Emp1	29.6751	Gadd45g	37.9921		Tm7sf2	-10.8324	Slc6a4	-10.1981	Ntng1	-13.0701	Fundc2	-10.8602	St8sia4	-5.49615	Ttc21b	-10.8665
Ifi202b	33.6221	Sat1	10.8842	S100a9	38.48	Ntrk2	19.2144	Gadd45b	29.214	Plek	36.4112		Actg2	-10.788	Bcl11b	-10.1261	Spink8	-12.9489	Herc4	-10.8054	Brinp3	-5.43458	Tnfrsf13b	-10.8284
Tubb6	32.9112	Rhob	10.8342	Stfa2l1	38.083	Sh3bp2	19.0156	Egr1	28.8902	Anxa2	36.3652		Kcnh5	-10.6774	Idh1	-10.0433	Tmem212	-12.7549	Hist2h2ab	-10.6954	Fut9	-5.03276	Synpr	-10.5503
Gpr84	31.2742	Epha2	10.6188	Gadd45g	37.9921	Slc1a2	18.9036	Gem	28.7733	Tuba1c	36.084		Tlr12	-10.6262	Palm2	-9.9944	Gpr34	-12.6631	Zfp85	-10.694	Ntng1	-4.9481	Bbs12	-10.3451
Nr4a1	30.695	Olfr224	10.4129	Plek	36.4112	Atp1b2	18.8429	Vim	28.4792	Tnfrsf12a	35.2567		Kcnb2	-10.5868	Crhr1	-9.97641	Tmsb15l	-12.6203	Col11a1	-10.6634	Homez	-4.86289	Gabra4	-10.2423
Tuba1c	29.7437	Tmcc3	10.163	Anxa2	36.3652	Csnk1d	18.8191	Ctla2b	28.116	Gpr84	35.1087		Gabrd	-10.5362	Tmem74b	-9.89204	Slc16a7	-12.5606	Agrp	-10.5588	Rhcg	-4.82338	Nudt7	-10.0036
Hspb1	29.6858	Serpina3g	9.88375	Tuba1c	36.084	Slfn2	18.793	Neat1	28.0669	Lonrf3	33.741		Fam19a1	-10.3954	Dhcr7	-9.78562	Gucy1a2	-12.5167	Pds5b	-10.5243	Cntn6	-4.82085	Anks1b	-9.91282
Emp1	29.6751	Il6ra	9.86889	Actb	36.048	Sgpl1	18.6713	Ccl6	26.9274	S100a8	33.7345		Zcchc16	-10.3788	Cks1b	-9.77952	Pclo	-12.4101	Ercc6l2	-10.5048	Gucy1a2	-4.81754	Mctp1	-9.85765
Gadd45b	29.214	Rnf213	9.82738	Tnfrsf12a	35.2567	Ncam1	18.2873	Plin2	25.9072	Ctla2b	33.6971		Egr4	-10.2674	Gpr88	-9.72627	Gria2	-12.3318	Zmym1	-10.384	Lrrtm3	-4.78874	Homez	-9.82272
Egr1	28.8902	Gdf9	9.44914	Gpr84	35.1087	Thumpd1	18.2329	Anxa2	25.655	Jund	33.2549		Slc6a4	-10.1981	Camk2a	-9.60097	Krcc1	-12.1609	Rb1cc1	-10.3692	Dsel	-4.74324	Zfp521	-9.74256
Gem	28.7733	Snhg5	9.34622	Lonrf3	33.741	Prg4	18.1298	S100a9	25.4781	Nr4a1	32.6829		Bcl11b	-10.1261	Rasl10a	-9.46035	Tnfrsf25	-12.0501	Gpr21	-10.3673	Dennd6a	-4.57594	Cd209f	-9.60454
Vim	28.4792	Apobec1	9.33513	S100a8	33.7345	Nfib	17.8375	Ier3	24.8031	Serpine1	32.5862		Izumo4	-10.0802	Espn	-9.36846	Caps2	-12.0057	Sly	-10.2137	Nudt7	-4.53407	Cntn6	-9.44782
Ctla2b	28.116	Krt18	9.31795	Ctla2b	33.6971	Htatsf1	17.8169	Mbd1	24.7303	Gadd45b	32.0555		Idh1	-10.0433	Mas1	-9.33707	Fut9	-11.9959	Zfp960	-10.192	Zfp521	-4.42095	Il1rapl1	-9.36432
Neat1	28.0669	Tspan18	9.23881	Jund	33.2549	Qk	17.7847	Cyp1b1	24.6394	Elk1	31.3593		Palm2	-9.9944	Pars2	-9.22901	P2ry13	-11.8817	Nlgn1	-10.0576	Ttc21b	-4.4205	Phactr3	-9.26156
Ccl6	26.9274	Crem	8.72805	Nr4a1	32.6829	Hspa8	17.6015	Cited1	24.2319	Fas	30.8745		Crhr1	-9.97641	Gria1	-9.12399	Hspb2	-11.8048	Cntn3	-9.99426	Cd209f	-4.27898	Inpp4b	-9.01553
Plin2	25.9072	Cdkn2b	8.52548	Serpine1	32.5862	Alkbh5	17.3695	Lonrf3	23.5871	Tlr2	30.7396		Tmem74b	-9.89204	Crybb1	-9.03351	Crebzf	-11.6558	Ptprg	-9.98897	Kcnv1	-4.2528	Trhde	-8.95924
Anxa2	25.655	Tlr13	8.4106	Gadd45b	32.0555	Glg1	17.3555	Serpine1	23.2638	Egr2	30.682		Dhcr7	-9.78562	Cadm2	-9.03186	Pcdh20	-11.6306	Ccnh	-9.93268	Ccdc167	-4.15417	Rpgrip1l	-8.8778
S100a9	25.4781	Kctd14	8.40187	Elk1	31.3593	Tcf4	17.2096	Osmr	22.9115	Fosb	30.6598		Cks1b	-9.77952	Trpc3	-8.96486	Itpr1	-11.6065	Ssty1	-9.87521	Bola1	-4.10697	Zfp429	-8.73514
Ier3	24.8031	Sik2	8.34578	Fas	30.8745	Dennd4a	17.1759	Plaur	22.7776	Egr1	30.6433		Gpr88	-9.72627	Baiap2l1	-8.9546	Tctex1d4	-11.5665	Zfp40	-9.79685	Slc40a1	-4.06989	B3galnt2	-8.65269
Mbd1	24.7303	Clec4n	8.338	Tlr2	30.7396	Wfdc17	17.1464	Klf4	22.7164	Tagln2	30.5842		Camk2a	-9.60097	Tbc1d32	-8.7914	Mad2l1	-11.558	Rasa1	-9.77551	Phactr3	-4.05752	Thoc2	-8.4278
Cyp1b1	24.6394	Oas1a	8.16244	Egr2	30.682	Lcp1	17.103	Gbp2	22.6022	Cebpb	30.4702		Rasl10a	-9.46035	Camk4	-8.70539	Rps25	-11.5498	Ptprj	-9.67083	Gabra4	-4.05035	Pgam2	-8.40107
Cited1	24.2319	Hbb-b2	8.11988	Fosb	30.6598	Ncl	17.0893	Adamts1	22.0602	Neat1	29.9991		Espn	-9.36846	Gmpr	-8.69989	Dhrs7c	-11.5012	Usp28	-9.59084	Ipcef1	-3.88417	Ly6g6c	-8.39456
Lonrf3	23.5871	Cers3	8.11608	Egr1	30.6433	Oprm1	17.0618	Tnfrsf1a	21.7514	Ctsz	29.4387		Mas1	-9.33707	Wnt10a	-8.67366	Zfp455	-11.3789	Csmd1	-9.58408	Ly6g6c	-3.8045	Dock9	-8.1913
Serpine1	23.2638	Akr1b8	8.07536	Tagln2	30.5842	Pla2g7	17.0186	Socs3	21.7245	Ier3	29.0934		Pars2	-9.22901	Stxbp5l	-8.56841	Kcnv1	-11.3278	Sec24b	-9.45526	Klhl14	-3.80233	Klhl14	-8.10205
Osmr	22.9115	Pcsk1	7.99772	Glrx2	30.548	Hgs	17.0064	Csf1	21.4972	Slc2a1	29.0891		Gria1	-9.12399	Wars2	-8.46232	Zfp943	-11.28	Nfya	-9.43403	B3galnt2	-3.80003	Bbs10	-8.07021
Ppp1r12a	22.7897	Tead1	7.97227	Ctsb	30.4793	Tnfaip6	16.8632	S100a8	21.3696	Hmox1	29.0672		Crybb1	-9.03351	Opcml	-8.43886	Mup-ps12	-11.2565	Ryr3	-9.32632	Cdh7	-3.76094	Prkdc	-7.62179
Plaur	22.7776	Abcc4	7.94877	Cebpb	30.4702	Nefm	16.7477	Plek	21.2977	Ttc38	28.4822		Cadm2	-9.03186	Grm8	-8.40237	Nsdhl	-11.2141	Omd	-9.25139	Kcne2	-3.74335	Lrrtm4	-7.30921
Klf4	22.7164	Slc16a3	7.93565	Neat1	29.9991	Batf	16.4305	Gfap	21.288	Socs3	28.2959		Trpc3	-8.96486	Prim2	-8.37958	Gm11627	-11.1059	Lrif1	-9.17401	Zfp429	-3.6451	St8sia4	-7.14777
Slc15a3	20.3689	Chka	7.89432	Ctsz	29.4387	Luc7l2	16.4191	Cebpb	21.2554	Odc1	28.1854		Baiap2l1	-8.9546	Cdh12	-8.32785	Gabrg2	-11.0767	Slc35g2	-9.12542	Rpgrip1l	-3.61899	Ydjc	-6.01445
Npas4	19.8838	Oaf	7.81171	Dpysl3	29.3437	Itprip	16.3965	Odc1	20.7626	Hspb1	27.9463		Il1rapl1	-8.91669	Hapln1	-8.30811	Dennd6a	-11.0224	Stxbp5	-9.00955	Inpp4b	-3.61084	Lrrtm3	-5.98897
Snhg12	17.4716	Vasn	7.76867	Ier3	29.0934	Spag7	16.3479	Tlr2	20.7476	Atf4	27.2233		Thoc2	-8.82375	Srebf2	-8.27146	Tia1	-10.8997	Slit2	-9.00911	Dach1	-3.60604	Brinp3	-5.97815
Galnt15	17.2445	C2cd4b	7.74438	Slc2a1	29.0891	Samd4b	16.2855	Angptl4	20.7055	Adamts1	27.2207		Tbc1d32	-8.7914	Tuba1b	-8.23467	Ttc21b	-10.8665	Tep1	-8.83362	Pgam2	-3.54509	Ipcef1	-5.69691
Cnn1	17.1641	Tnfaip2	7.7095	Hmox1	29.0672	Gp49a	16.2715	Sdc4	20.7046	Cnn3	27.0797		Camk4	-8.70539	Slc2a6	-8.18355	Fundc2	-10.8602	Traf3ip3	-8.79716	Spink8	-3.52323	Cdh7	-5.28612
Mgp	17.1012	Lactb2	7.68193	Rn4,5s	28.926	Cd84	16.2679	Slc16a6	20.5854	Gfap	26.8123		Gmpr	-8.69989	Fat3	-8.12197	Tnfrsf13b	-10.8284	Qrfpr	-8.62526	Prkdc	-3.47126	Dach1	-4.9785
Stfa2	16.6073	Grem1	7.66299	Ttc38	28.4822	Pbxip1	16.1592	Hba-a2	20.4043	Ccl6	26.7187		Wnt10a	-8.67366	Hs3st4	-8.07974	Herc4	-10.8054	Fancb	-8.56504	Bbs10	-3.46695	Etl4	-4.78084
Gbp2	22.6022	Dusp10	7.55301	Socs3	28.2959	Plcb1	16.1391	Btg3	20.3806	Ier2	26.0362		Etl4	-8.6698	Wnt6	-8.03911	Hist2h2ab	-10.6954	Ndst3	-8.39675	Caps2	-3.41545	Adamts5	-4.07323
Adamts1	22.0602	Rsph4a	7.51345	Odc1	28.1854	Pak4	16.1159	Bcl2a1d	20.2653	Adm	25.8778		Stxbp5l	-8.56841	Gm9866	-7.97113	Zfp85	-10.694	Npvf	-8.33667	Serpina9	-3.36467	Zc3h6	-4.05487
Tnfrsf1a	21.7514	Eif2ak2	7.41488	Actg1	28.0462	Ap5z1	16.0644	Flnc	20.2475	Angptl4	25.8058		Wars2	-8.46232	Hs3st1	-7.96714	Col11a1	-10.6634	Gm13861	-8.30031	Sgca	-3.21211	Sgca	-3.73998
Socs3	21.7245	Syn3	7.39882	Hspb1	27.9463	Ppp1r12a	16.0642	Tagln2	20.1734	Tnfrsf1a	25.4916		Opcml	-8.43886	Nckap5	-7.94949	Agrp	-10.5588	Uba3	-8.04356	Zc3h6	-3.20076	Ssbp1	-3.61971
Csf1	21.4972	Rabgap1l	7.38106	Atf4	27.2233	Elovl5	16.0422	Gadd45g	19.9479	Dusp1	25.338		Grm8	-8.40237	Insig1	-7.87591	Synpr	-10.5503	Scai	-8.00285	Ssbp1	-3.13563	Serpina9	-3.59038
S100a8	21.3696	Rps14	7.36138	Adamts1	27.2207	Cep170b	16.0348	Aspg	19.4277	Litaf	25.3374		Prim2	-8.37958	Tubb2b	-7.83157	Pds5b	-10.5243	Ska1	-7.98838	Rgs13	-2.83499	Rgs13	-3.52952
Plek	21.2977	Hba-a1	7.35945	Cnn3	27.0797	Zcchc9	15.9678	Lmna	19.3847	Csrnp1	24.7761		Cdh12	-8.32785	Macrod2	-7.8121	Ercc6l2	-10.5048	Oxct2b	-7.98804
Gfap	21.288	Cela1	7.2646	Ndor1	26.9369	Cyp2u1	15.9299	Pdpn	19.2237	Msn	24.4103		Hapln1	-8.30811	Car4	-7.77624	Sema3a	-10.4108	Ubr1	-7.96692
Cebpb	21.2554	Sox7	6.92941	Eno1	26.8382	Madd	15.9164	Ifitm1	19.2052	Stfa1	23.675		Srebf2	-8.27146	Pole	-7.73257	Zmym1	-10.384	Saysd1	-7.94003
Odc1	20.7626	Morf4l2	6.86015	Gfap	26.8123	Ms4a4c	15.7983	Hist1h1c	18.8261	Serpina3f	23.6564		Tuba1b	-8.23467	Galntl6	-7.71828	Rb1cc1	-10.3692	Uba7	-7.85168
Tlr2	20.7476	Cd63	6.84139	ND2	26.7654	Ubtf	15.7828	Hmgb2	18.7114	Tgfbi	23.5909		Bbs12	-8.19348	Masp2	-7.71321	Gpr21	-10.3673	Mgat4c	-7.83971
Angptl4	20.7055	Gadd45a	6.83567	Ccl6	26.7187	Nav1	15.7341	Egr2	18.1288	Irgm1	23.0751		Slc2a6	-8.18355	Hs3st6	-7.71242	Bbs12	-10.3451	Papln	-7.76436
Sdc4	20.7046	Hbb-bt	6.80295	ND4L	26.6624	Aqp4	15.7125	Hmox1	17.8961	Lmna	23.0687		Fat3	-8.12197	Il1rapl2	-7.61488	Gabra4	-10.2423	Zfp748	-7.7608
Slc16a6	20.5854	Pawr	6.74499	Ier2	26.0362	Skint7	15.6999	Slc10a1	17.6698	Pmaip1	22.8697		Hs3st4	-8.07974	Pcdh7	-7.44668	Sly	-10.2137	Tdgf1	-7.72678
Hba-a2	20.4043	Adh1	6.71947	Adm	25.8778	Itsn1	15.6808	Il1r1	17.6463	Ifi204	22.5789		Tnfaip8	-8.0467	Fst	-7.33808	Zfp960	-10.192	Abhd14a	-7.68558
Btg3	20.3806	Car13	6.68288	Angptl4	25.8058	Ung	15.5327	Ly6a	17.6095	Ifit3	22.4678		Wnt6	-8.03911	Rgs2	-7.30855	Nlgn1	-10.0576	Kbtbd3	-7.68392
Bcl2a1d	20.2653	Pik3c2b	6.62287	Tnfrsf1a	25.4916	Arl6ip6	15.5145	S1pr3	17.4595	Serpina3n	22.4421		Gm9866	-7.97113	Cntn4	-7.30748	Nudt7	-10.0036	Kif12	-7.65675
Flnc	20.2475	Dbpht2	6.61698	Il1b	25.4005	Gprc5b	15.514	Esm1	17.4242	Medag	22.3259		Hs3st1	-7.96714	Tmem204	-7.26085	Cntn3	-9.99426	Orly	-7.56384
Tagln2	20.1734	Cebpa	6.50948	Dusp1	25.338	Sept3	15.5077	Tmbim1	17.2001	Pdlim4	22.1965		Nckap5	-7.94949	Crym	-7.2005	Ptprg	-9.98897	Pgr	-7.51279
Gadd45g	19.9479	Rnf125	6.35963	Litaf	25.3374	Creb5	15.5051	Litaf	16.9031	Ppm1k	21.9749		Gria2	-7.8847	Rab30	-7.19246	Ccnh	-9.93268	Klra1	-7.48606
Aspg	19.4277	Auh	6.35904	Csrnp1	24.7761	Epas1	15.3629	Hspb8	16.6379	Arid5a	21.8886		Insig1	-7.87591	Pfkp	-7.18866	Anks1b	-9.91282	Tbx22	-7.36685
Lmna	19.3847	Lrrn4cl	6.34674	Med16	24.7751	Hemgn	15.3485	Adm	16.5358	Pdpn	21.8785		Slitrk6	-7.85353	Vps13a	-7.15426	Ssty1	-9.87521	Rabgap1	-7.28765
Pdpn	19.2237	Tgtp2	6.34258	Msn	24.4103	Foxo1	15.2956	Apold1	16.4015	Nr1d1	21.8762		Tubb2b	-7.83157	Pnpla3	-7.11116	Mctp1	-9.85765	Cd300lf	-7.24705
Ifitm1	19.2052	Fam129a	6.33038	Pirb	24.342	Sgsh	15.0876	Slc2a1	16.3685	Ezr	21.8275		Macrod2	-7.8121	Syt1	-7.06285	Homez	-9.82272	Pelp1	-7.22482
Hist1h1c	18.8261	Rsad2	6.1815	Slc3a2	24.1375	Eya1	15.0778	Ncf4	16.3645	Aspg	21.767		Car4	-7.77624	Cplx3	-7.05161	Zfp40	-9.79685	Kcns2	-7.22474
Hmgb2	18.7114	Psph	6.17457	Stfa1	23.675	Fn1	14.9919	S100a4	16.3457	Rtp4	21.722		Pole	-7.73257	Tmem40	-6.94534	Rasa1	-9.77551	Lyplal1	-7.22161
Egr2	18.1288	Hspa5	6.16259	Serpina3f	23.6564	Ldlrad3	14.99	Csf2rb	16.3147	Csf1	21.7096		Galntl6	-7.71828	Enc1	-6.80491	Zfp521	-9.74256	Skint4	-7.09645
Hmox1	17.8961	Insl6	6.15793	Tgfbi	23.5909	Fyb	14.9586	Bag3	16.0446	Ly6a	21.576		Masp2	-7.71321	Slc12a5	-6.76636	Ptprj	-9.67083	Cyb5rl	-7.09585
Slc10a1	17.6698	Osgin1	6.14828	Cxcl11	23.5003	Ccdc138	14.8771	Trim47	15.9	Mcl1	21.5711		Hs3st6	-7.71242	Mcf2l	-6.75465	Cd209f	-9.60454	Dsg1c	-7.07808
Il1r1	17.6463	Homer1	6.07649	Pfkfb3	23.4633	Grn	14.8749	Ttc38	15.86	Isg15	21.4356		Mctp1	-7.61829	Ocm	-6.74509	Usp28	-9.59084	Med14	-7.00474
Ly6a	17.6095	Ralgps1	5.8576	Hccs	23.1052	Mtfr2	14.7744	Atf4	15.7988	Arc	21.2971		Il1rapl2	-7.61488	Selplg	-6.72581	Csmd1	-9.58408	Gckr	-6.99698
S1pr3	17.4595	Klf6	5.84012	Irgm1	23.0751	Ephb3	14.7624	Pmaip1	15.6582	Srgn	21.2804		Dock9	-7.59736	Gm5741	-6.70718	Sec24b	-9.45526	Kctd14	-6.96191
Esm1	17.4242	Phlda1	5.82522	Lmna	23.0687	Tmem239	14.7063	Nfatc2	15.5812	Nfil3	21.154		Fzd10	-7.58249	Glp2r	-6.66874	Cntn6	-9.44782	Defb26	-6.91176
Tmbim1	17.2001	Per1	5.78356	Pmaip1	22.8697	Plekhg2	14.586	S100a6	15.2652	Pbld1	21.1336		Pcdh7	-7.44668	Pikfyve	-6.63208	Nfya	-9.43403	Mrgprg	-6.8802
Litaf	16.9031	Ier5l	5.76291	Ctsd	22.8302	Sbno2	14.5344	Dusp1	15.2007	Plaur	20.9084		Rsl1	-7.37459	Acvr1c	-6.63021	Il1rapl1	-9.36432	Wdr44	-6.87341
Hspb8	16.6379	Rlim	5.75278	Mapt	22.7322	Neurl1b	14.5082	Arid5a	15.0807	Gbp2	20.8761		Fst	-7.33808	Mtmr14	-6.62581	Ryr3	-9.32632	Cass4	-6.86935
Adm	16.5358	Slpi	5.73573	Ifi204	22.5789	Slc7a5	14.3963	Mtor	14.9587	Tgif1	20.8691		Rgs2	-7.30855	Asph	-6.58721	Phactr3	-9.26156	Cdh15	-6.84688
Apold1	16.4015	Magel2	5.65128	Ifit3	22.4678	Ifitm7	14.3723	Lcn2	14.9483	Irs2	20.8629		Cntn4	-7.30748	Kif16b	-6.55457	Omd	-9.25139	Srpk3	-6.83799
Slc2a1	16.3685	Snai1	5.64661	Serpina3n	22.4421	Akap2	14.3655	Krt85	14.9468	Thbs1	20.7964		Tmem204	-7.26085	Nrxn1	-6.39562	Lrif1	-9.17401	Gbp6	-6.83096
Ncf4	16.3645	Parp14	5.58158	Medag	22.3259	Rrbp1	14.36	Cd52	14.8934	Usp18	20.6799		Crym	-7.2005	Dhcr24	-6.38627	Slc35g2	-9.12542	Mup17	-6.81087
S100a4	16.3457	Ablim1	5.53448	Kcne3	22.2683	Sema4c	14.3387	Cnn3	14.6547	Esm1	20.6343		Rab30	-7.19246	Slc22a18	-6.3802	Inpp4b	-9.01553	Tbata	-6.79477
Csf2rb	16.3147	Dusp6	5.47968	Pdlim4	22.1965	Srek1	14.3091	Irf1	14.6056	Hist1h1c	20.553		Pfkp	-7.18866	Fdft1	-6.37546	Stxbp5	-9.00955	Zfp160	-6.78949
Epha5	16.09	Id1	5.40749	Xist	22.1781	Arid1a	14.2834	Jund	14.3087	S100a4	20.4832		Vps13a	-7.15426	Mamdc4	-6.36748	Slit2	-9.00911	Zfp759	-6.77283
Bag3	16.0446	Cav1	5.40599	Eno1b	22.1073	Efhd2	14.0397	Galnt6	14.2456	Bcl2a1d	20.4034		Pnpla3	-7.11116	Ypel1	-6.30345	Trhde	-8.95924	Scn3a	-6.74549
Trim47	15.9	Prr5l	5.38009	Ppm1k	21.9749	Wdr89	13.9813	Mpzl2	14.1843	Ehd4	20.2633		Syt1	-7.06285	Rxfp1	-6.26605	Rpgrip1l	-8.8778	Lefty2	-6.74404
Ttc38	15.86	Synpo2l	5.35142	Phyhd1	21.9086	Ppat	13.9763	Arc	14.0908	Btg3	20.2405		Cplx3	-7.05161	Nudt19	-6.25094	Tep1	-8.83362	Map2k3os	-6.71069
Atf4	15.7988	Usp2	5.32313	Arid5a	21.8886	Hmgn5	13.9577	Ms4a6d	14.0254	Krt85	20.2082		Lrrtm4	-7.02366	Six5	-6.24479	Traf3ip3	-8.79716	Prickle1	-6.68436
Pmaip1	15.6582	Thbd	5.32035	Pdpn	21.8785	Ucp3	13.9139	Mlf1	13.7342	Ms4a6d	19.9125		Tmem40	-6.94534	Zfp882	-6.22935	Zfp429	-8.73514	Wdr17	-6.60876
Nfatc2	15.5812	Bpifc	5.29459	Nr1d1	21.8762	Ankrd33b	13.8994	Scgb3a1	13.4974	Tcf12	19.9069		Tnfrsf13b	-6.8997	Pde6c	-6.19875	B3galnt2	-8.65269	Epgn	-6.60806
S100a6	15.2652	Sh2d3c	5.2802	Ezr	21.8275	Kctd10	13.8277	Pdlim4	13.401	F3	19.8755		Hes5	-6.81322	Slc24a2	-6.02026	Qrfpr	-8.62526	Syn3	-6.60522
Dusp1	15.2007	Elovl1	5.26246	Irf2bp2	21.8268	Kif1b	13.8191	Ifi204	13.3835	Ppp1r15a	19.8663		Enc1	-6.80491	Cdh2	-5.9577	Fancb	-8.56504	Olfr911-ps1	-6.57197
Arid5a	15.0807	Lamp2	5.09538	Aspg	21.767	Ctss	13.7577	Csrnp1	13.2772	Cyp1b1	19.7992		Slc12a5	-6.76636	Gh	-5.92852	Thoc2	-8.4278	Slc26a1	-6.56979
Mtor	14.9587	Pf4	5.08447	Rtp4	21.722	Anp32e	13.7138	Mcl1	13.0953	Mtor	19.6864		Mcf2l	-6.75465	Fam19a2	-5.85732	Pgam2	-8.40107	Efcab1	-6.52194
Ifi203	14.8816	Tm4sf1	4.9312	Csf1	21.7096	D5Ertd579e	13.6978	Tiparp	13.0088	Dusp4	19.6349		Ocm	-6.74509	Grik1	-5.76046	Ndst3	-8.39675	Ccdc107	-6.50214
Anxa1	14.8341	Il15ra	4.92662	Ly6a	21.576	Map3k8	13.6974	Cd44	12.989	Mbd1	19.5991		Selplg	-6.72581	Lrrc4c	-5.73895	Ly6g6c	-8.39456	Olfr1500	-6.46121
Hbb-b1	14.5167	Rbm33	4.90162	Mcl1	21.5711	Tacc1	13.6715	Tgfbi	12.4499	Angpt2	19.5875		Gm5741	-6.70718	Acsl4	-5.67958	Npvf	-8.33667	Pvalb	-6.45578
Ola1	13.9088	Colec11	4.90152	Isg15	21.4356	Gatad2b	13.6263	Tgif1	12.4075	Hmgb2	19.5431		Synpr	-6.68049	Epha5	-5.59064	Gm13861	-8.30031	Fmr1nb	-6.40004
Prrx2	13.7432	Defa-rs2	4.88932	Btg1	21.3734	Rara	13.6121	H3f3b	12.3102	Flnc	19.4855		Glp2r	-6.66874	Cbr3	-5.57864	Dock9	-8.1913	Cd40	-6.39175
Ptx3	13.3435	Rell1	4.87853	Arc	21.2971	Etv6	13.3452	Serpina3n	12.2481	Irf1	19.0916		Rxrg	-6.63263	Ppp1r1b	-5.55577	Klhl14	-8.10205	Top3b	-6.36197
Rem2	13.3025	Slc1a4	4.86893	Srgn	21.2804	Fzd4	13.3242	Serpina3i	12.2278	Galnt6	19.0533		Pikfyve	-6.63208	Icam5	-5.52324	Bbs10	-8.07021	Tspear	-6.35876
Rasgef1b	13.1977	Tnfrsf9	4.86404	Exosc2	21.1674	Btn1a1	13.291	Nfil3	11.8372	Il1r1	18.9953		Acvr1c	-6.63021	Kcnh3	-5.49911	Uba3	-8.04356	Rasl10b	-6.29234
Crip1	12.3336	Aldh1a2	4.8246	Nfil3	21.154	Gkn1	13.1729	Plagl1	11.7487	Hspb8	18.7655		Mtmr14	-6.62581	Gabrb2	-5.46573	Scai	-8.00285	Oxld1	-6.27707
Acp5	12.3092	Hrct1	4.76564	Pbld1	21.1336	Phf2	13.1284	Malat1	11.6913	S100a6	18.7421		Asph	-6.58721	Cdkl2	-5.40177	Ska1	-7.98838	Slitrk5	-6.16313
Csrp1	12.2063	Eva1c	4.73115	Plaur	20.9084	Pa2g4	13.1106	Errfi1	11.6829	Trib3	18.687		Trhde	-6.55688	Me3	-5.38846	Oxct2b	-7.98804	Ptger2	-6.14756
Clic1	11.8567	Arrdc4	4.72794	Gbp2	20.8761	Trim25	13.1002	Gjb2	11.5076	Irf8	18.5339		Kif16b	-6.55457	Sphk1	-5.33839	Ubr1	-7.96692	Ccdc147	-6.03988
Ppp1r3c	11.7773	Armcx5	4.70764	Tgif1	20.8691	Ube2h	13.0735	Cntf	11.3995	Serpina3i	18.4624		Nrxn1	-6.39562	Sipa1l1	-5.29986	Saysd1	-7.94003	Acyp2	-6.00849
Hspa14	11.4938	Fut7	4.69919	Irs2	20.8629	Ddx21	13.0287	Stfa1	11.3825	Tap2	18.4054		Dhcr24	-6.38627	Rprml	-5.2232	Uba7	-7.85168	Ccdc74a	-5.90555
Fdxacb1	11.4899	Dnaja4	4.6899	Thbs1	20.7964	Emp3	12.9078	Klf2	11.2037	Nab2	18.4037		Slc22a18	-6.3802	Stard4	-5.218	Mgat4c	-7.83971	Tnfsf12Tnfsf13	-5.8648
Icosl	11.3339	Apln	4.66892	Nfkbia	20.7489	Ednrb	12.891	Angpt2	11.148	Apold1	18.3493		Fdft1	-6.37546	Slitrk1	-5.1964	Papln	-7.76436	Gzmk	-5.84065
Crispld2	11.3119	Zfp787	4.63885	Usp18	20.6799	Gabrb1	12.8324	Klf10	11.1436	Cited1	18.1777		Mamdc4	-6.36748	Fhl2	-5.11067	Zfp748	-7.7608	Vax2	-5.82935
Oasl2	11.1848	Rln1	4.63062	Esm1	20.6343	Txnip	12.7752	Cd68	11.071	Gch1	18.1729		Dhrs7c	-6.32934	Sapcd2	-5.06301	Tdgf1	-7.72678	Nr1i3	-5.81665
Hist1h2bc	11.0213	Hbegf	4.62421	Hist1h1c	20.553	Hnrnpa3	12.7366	Vwf	10.965	C1qc	18.1068		Ypel1	-6.30345	Doc2b	-5.04119	Abhd14a	-7.68558	Iqcf4	-5.81538
Sat1	10.8842	Bicc1	4.61016	H2-K1	20.5501	Igsf9	12.7255	Rnu1b6	10.7614	Cd68	18.0064		Rxfp1	-6.26605	Bhlhe22	-5.0402	Kbtbd3	-7.68392	Zfp53	-5.7472
Rhob	10.8342	Mgst1	4.59495	S100a4	20.4832	Snx30	12.7172	Tgm2	10.7532	Sdc4	17.9497		Nudt19	-6.25094	Ankrd27	-4.99008	Kif12	-7.65675	Lrtm1	-5.7383
Epha2	10.6188	Lrg1	4.57828	Bcl2a1d	20.4034	Dhx38	12.6783	Gbp3	10.6085	Hba-a2	17.9197		Six5	-6.24479	Adra2c	-4.98748	Prkdc	-7.62179	Plcb4	-5.7167
Lcn2	14.9483	Atxn7l1	4.56449	Ehd4	20.2633	Lgals3bp	12.6663	Abca1	10.6005	Prss23	17.8539		Zfp882	-6.22935	Kalrn	-4.96757	Orly	-7.56384	Far2os2	-5.63238
Krt85	14.9468	Tagln	4.52014	Btg3	20.2405	B3gnt5	12.6494	Clip4	10.5317	Trim47	17.8226		Pde6c	-6.19875	Gabra5	-4.9373	Pgr	-7.51279	Adcy6	-5.62943
Cd52	14.8934	Ccl17	4.5118	Krt85	20.2082	Lgals9	12.6325	Bcl2a1c	10.4663	Scgb3a1	17.7628		Slc24a2	-6.02026	Gabra2	-4.93533	Klra1	-7.48606	Redrum	-5.61562
Cnn3	14.6547	Lrrc32	4.50164	Uck2	20.1313	Tbc1d24	12.6097	Stat3	10.4645	Mest	17.7108		Cdh2	-5.9577	Tmem97	-4.91778	Tbx22	-7.36685	Vmn2r35	-5.59968
Irf1	14.6056	Srsf2	4.48885	Ms4a6d	19.9125	Pdk4	12.5327	Aqp1	10.4597	Tor3a	17.7056		Gh	-5.92852	Kcng1	-4.898	Lrrtm4	-7.30921	Ccdc144b	-5.59803
Jund	14.3087	Asgr1	4.47077	Tcf12	19.9069	Slc43a2	12.5171	Ezr	10.4181	Hipk2	17.5896		Fam19a2	-5.85732	Rasgrp1	-4.86137	Rabgap1	-7.28765	Akap1	-5.5819
Galnt6	14.2456	Gldn	4.44166	F3	19.8755	Grrp1	12.4485	Col5a3	10.4054	Bag3	17.3684		Wscd2	-5.82477	Hmgcr	-4.7757	Cd300lf	-7.24705	Trim68	-5.47246
Mpzl2	14.1843	Lsm14a	4.4236	Ppp1r15a	19.8663	Tnip2	12.3537	Vav1	10.3093	S1pr3	17.2415		Grik1	-5.76046	Flrt2	-4.7634	Pelp1	-7.22482	Greb1	-5.46995
Arc	14.0908	Tmprss3	4.42008	H2-Q4	19.8382	Glul	12.2472	Ier2	10.2733	Bhlhe40	17.1144		Lrrc4c	-5.73895	Kndc1	-4.75103	Kcns2	-7.22474	Trim12c	-5.46759
Ms4a6d	14.0254	Isg20	4.403	Cyp1b1	19.7992	Il11	12.1781	Srgn	10.1935	Tmbim1	17.0161		Acsl4	-5.67958	Rmnd1	-4.74617	Lyplal1	-7.22161	Limk2	-5.3518
Mlf1	13.7342	Fam107b	4.36693	Mtor	19.6864	Bcl11b	12.1423	Irgm1	10.1833	H3f3b	17.0095		Adamts5	-5.67887	Rarb	-4.72552	St8sia4	-7.14777	Olfr39	-5.34111
Scgb3a1	13.4974	Fam46a	4.36133	Dusp4	19.6349	Klf5	12.0403	Mpeg1	10.0711	Osmr	16.8435		Pclo	-5.67871	Ptprr	-4.7054	Skint4	-7.09645	Birc6	-5.33543
Pdlim4	13.401	Tmem43	4.35926	Mbd1	19.5991	Cdh5	12.0295	Sertad1	9.92079	Mpzl2	16.7052		Epha5	-5.59064	Dgkb	-4.69833	Cyb5rl	-7.09585	Tenm3	-5.32401
Ifi204	13.3835	S1pr1	4.34737	Angpt2	19.5875	Ago2	11.9709	Arrdc3	9.90447	Dusp16	16.6478		Cbr3	-5.57864	Bbs9	-4.67252	Dsg1c	-7.07808	Vps13b	-5.3152
Csrnp1	13.2772	Sema6d	4.32918	Hmgb2	19.5431	Cx3cr1	11.9589	Arl4d	9.77528	Ifitm3	16.5783		Ydjc	-5.57553	Ubash3b	-4.66723	Med14	-7.00474	Nr5a2	-5.28777
Mcl1	13.0953	Spry1	4.30313	Flnc	19.4855	Cndp2	11.9564	Eif4ebp1	9.66191	Myo1e	16.5115		Ppp1r1b	-5.55577	Sertm1	-4.64454	Gckr	-6.99698	Vmn2r43	-5.28194
Tiparp	13.0088	Kdm3a	4.29967	Ntrk2	19.2144	Ctnna1	11.6897	Mocos	9.5938	Dok2	16.4985		Icam5	-5.52324	Clmp	-4.63201	Kctd14	-6.96191	Catsper4	-5.25945
Cd44	12.989	Psme3	4.26967	Irf1	19.0916	Hecw1	11.5867	Nek6	9.49995	Ncf4	16.3971		Kcnh3	-5.49911	Elavl4	-4.60719	Defb26	-6.91176	Lekr1	-5.2593
Tgfbi	12.4499	Zfp593	4.26672	Galnt6	19.0533	Dnajc2	11.5217	Vegfa	9.45424	Pcdh10	16.2517		St8sia4	-5.49615	Atp6ap1l	-4.59792	Mrgprg	-6.8802	Srp54b	-5.25261
Tgif1	12.4075	Sik1	4.26584	Sh3bp2	19.0156	Nfia	11.5153	Dusp16	9.44624	Stat3	16.0839		Gabrb2	-5.46573	Zcchc7	-4.59015	Wdr44	-6.87341	Vmn2r113	-5.24191
H3f3b	12.3102	Slc25a25	4.16522	Il1r1	18.9953	Spef2	11.5106	Trib1	9.40823	Plscr1	16.0759		Brinp3	-5.43458	Sfxn4	-4.5726	Cass4	-6.86935	Proser2	-5.23044
Serpina3n	12.2481	Angpt1	4.15591	Slc1a2	18.9036	Hic1	11.4705	Ube4b	9.33086	Chac1	15.9598		Oprm1	-5.40692	Kcna1	-4.54911	Cdh15	-6.84688	Amn1	-5.22984
Serpina3i	12.2278	Smim3	4.14514	Atp1b2	18.8429	Ttc28	11.4453	Dusp14	9.30385	Klf2	15.9292		Cdkl2	-5.40177	Necab1	-4.53268	Srpk3	-6.83799	Rfesd	-5.17685
Nfil3	11.8372	Alas2	4.13629	Csnk1d	18.8191	Pnpla2	11.3581	Mxd1	9.2851	H19	15.9244		Me3	-5.38846	Zc4h2	-4.53221	Gbp6	-6.83096	Cdh11	-5.17507
Plagl1	11.7487	Clca1	4.12689	Slfn2	18.793	Tcof1	11.3365	Ifit3	9.2479	Cyba	15.757		Bcl11a	-5.37558	Cldn10	-4.53017	Mup17	-6.81087	Zbtbd6	-5.14348
Malat1	11.6913	Eya2	4.11461	Hspb8	18.7655	Chst11	11.33	Irf8	9.23888	Eif4ebp1	15.7219		Sphk1	-5.33839	Tbl1xr1	-4.51177	Tbata	-6.79477	Bmp8a	-5.13692
Errfi1	11.6829	Gm11974	4.11431	S100a6	18.7421	Myh9	11.2623	Lgals3	9.08247	Nek6	15.7182		Sipa1l1	-5.29986	Fbxo27	-4.50977	Zfp160	-6.78949	B3galt2	-5.13644
Gjb2	11.5076	Cdt1	4.10587	Trib3	18.687	P2ry6	11.1507	Apbb1ip	8.92291	Sfrp4	15.6878		Rprml	-5.2232	Zbed4	-4.50487	Zfp759	-6.77283	H2-M11	-5.11838
Cntf	11.3995	Clk4	4.10204	Sgpl1	18.6713	Nfix	11.1225	Ctdsp2	8.80738	Cd52	15.6803		Stard4	-5.218	Atp2b3	-4.50113	Scn3a	-6.74549	Nat2	-5.10441
Stfa1	11.3825	Otud3	4.09383	Irf8	18.5339	Parp12	11.0974	Dok2	8.79237	Xaf1	15.6334		Slitrk1	-5.1964	Slc22a6	-4.50087	Lefty2	-6.74404	Abhd14b	-5.0329
Klf2	11.2037	Mx2	4.03182	Serpina3i	18.4624	Anp32b	10.9927	Csf2rb2	8.77728	Gbp3	15.5262		Fhl2	-5.11067	Tubd1	-4.48217	Map2k3os	-6.71069	Gm16062	-5.02455
Angpt2	11.148	Per2	4.01768	Tap2	18.4054	Anxa5	10.9823	Pbld1	8.72092	Clic4	15.4549		Sapcd2	-5.06301	Ntf3	-4.48034	Prickle1	-6.68436	Mettl21c	-5.02188
Klf10	11.1436	Nrf1	4.01554	Nab2	18.4037	Lat2	10.9683	Lamb3	8.6807	Ctdsp2	15.4293		Doc2b	-5.04119	Cdh8	-4.47511	Wdr17	-6.60876	Rxfp3	-5.00446
Cd68	11.071	Sdc1	4.00472	Apold1	18.3493	Gaa	10.9577	Isg15	8.63295	Vegfa	15.4176		Bhlhe22	-5.0402	Cadps2	-4.46222	Epgn	-6.60806	Rergl	-5.00384
Vwf	10.965	Pros1	4.00243	Ncam1	18.2873	Prok2	10.9093	Tet2	8.55674	Mlf1	15.4101		Fut9	-5.03276	Snx14	-4.43192	Syn3	-6.60522	Opn3	-5.0023
Rnu1b6	10.7614	Tsc22d4	3.98446	Thumpd1	18.2329	Myd88	10.8931	Sfrp4	8.46462	Mpeg1	15.3501		Ankrd27	-4.99008	Pradc1	-4.41098	Olfr911-ps1	-6.57197	Kctd11	-4.98104
Tgm2	10.7532	Ddit3	3.96764	Cited1	18.1777	Ankrd11	10.8064	Usp18	8.33546	Vav1	15.2598		Adra2c	-4.98748	Pcdh9	-4.40981	Slc26a1	-6.56979	Wfdc6b	-4.97871
Gbp3	10.6085	Golga7b	3.96403	Gch1	18.1729	Chd2	10.7526	Trib3	8.28186	Mxd1	15.2396		Kalrn	-4.96757	Cpne4	-4.40927	Efcab1	-6.52194	Sord	-4.96985
Olfr224	10.4129	Ankrd28	3.96263	Prg4	18.1298	Sec63	10.7522	Lgi4	8.2572	Msi2	15.0148		Ntng1	-4.9481	Calb1	-4.38918	Ccdc107	-6.50214	Rmnd5a	-4.96871
Tmcc3	10.163	Taf1d	3.93816	C1qc	18.1068	Mgea5	10.7295	Bhlhe40	8.22942	Ascl2	14.9642		Gabra5	-4.9373	Olig2	-4.3885	Olfr1500	-6.46121	Asxl3	-4.94909
Serpina3g	9.88375	Hist1h4i	3.89251	Cd68	18.0064	Sox9	10.7078	Myo1e	8.19712	Ube4b	14.93		Gabra2	-4.93533	Rab40b	-4.37571	Pvalb	-6.45578	Vps8	-4.93052
Il6ra	9.86889	Asb4	3.88459	Sdc4	17.9497	Clec7a	10.6659	Ppm1k	8.18964	C1qb	14.7699		Tmem97	-4.91778	Neto1	-4.3601	Fmr1nb	-6.40004	Olfm3	-4.91507
Rnf213	9.82738	Ube2i	3.82718	Hba-a2	17.9197	Sema4b	10.5847	Casp4	8.17537	Klf4	14.7497		Kcng1	-4.898	Abhd6	-4.35353	Cd40	-6.39175	Nlrp9c	-4.90581
Gdf9	9.44914	Cacfd1	3.80741	Prss23	17.8539	Laptm5	10.5479	Dusp4	8.0219	Mms22l	14.522		Homez	-4.86289	Fbxl2	-4.35191	Top3b	-6.36197	Iigp1	-4.86486
Snhg5	9.34622	Gm8884	3.80717	Nfib	17.8375	Hspb6	10.5365	Medag	7.95061	Egr4	14.3902		Rasgrp1	-4.86137	Tmem63c	-4.33606	Tspear	-6.35876	Arntl2	-4.86356
Apobec1	9.33513	Fam46c	3.79333	Trim47	17.8226	Luzp1	10.531	Tmem140	7.94246	Rasl11b	14.3569		Rhcg	-4.82338	Rab26	-4.32819	Rasl10b	-6.29234	Prcp	-4.86119
Krt18	9.31795	Cp	3.79174	Htatsf1	17.8169	Rbm14	10.5253	Epc1	7.88515	Lcn2	14.0731		Cntn6	-4.82085	Cdkal1	-4.326	Oxld1	-6.27707	Sacs	-4.85975
Tspan18	9.23881	Nup50	3.7906	Qk	17.7847	Zfp703	10.525	Ptpn6	7.82663	Cd44	14.0695		Gucy1a2	-4.81754	Dio2	-4.3209	Slitrk5	-6.16313	Hapln3	-4.85752
Crem	8.72805	Dap	3.78691	Scgb3a1	17.7628	Anxa4	10.493	Elk1	7.80452	Casp4	14.0049		Lrrtm3	-4.78874	Spata2l	-4.31016	Ptger2	-6.14756	D5Ertd577e	-4.84699
Cdkn2b	8.52548	Eva1a	3.76356	Mest	17.7108	Ankrd50	10.4906	Hipk2	7.79781	Ucp2	13.8605		Hmgcr	-4.7757	Ly6g6e	-4.29515	Ccdc147	-6.03988	Cdh18	-4.83846
Tlr13	8.4106	Wnt5b	3.76188	Tor3a	17.7056	C1qa	10.4226	Aff1	7.67583	Flt1	13.8597		Flrt2	-4.7634	Rab27b	-4.29403	Ydjc	-6.01445	Triqk	-4.80743
Kctd14	8.40187	Pla2g4a	3.75705	Hspa8	17.6015	Specc1	10.3851	Pdxk	7.61676	Ddit4	13.8217		Kndc1	-4.75103	Pex5l	-4.28034	Acyp2	-6.00849	Gm16982	-4.80416
Sik2	8.34578	Upk1a	3.75491	Hipk2	17.5896	Zmiz1	10.3834	Gch1	7.59183	Igsf6	13.7969		Cxcl12	-4.7483	Galnt18	-4.27615	Lrrtm3	-5.98897	C87414	-4.7854
Clec4n	8.338	Snrnp48	3.75485	Alkbh5	17.3695	Cd93	10.3223	Cd86	7.45569	Bcl2a1c	13.782		Rmnd1	-4.74617	Fam120b	-4.2755	Brinp3	-5.97815	Pdik1l	-4.78501
Abca1	10.6005	Nhlh1	3.75233	Bag3	17.3684	Hcls1	10.3205	Ly86	7.37366	Ly86	13.6096		Dsel	-4.74324	Hs3st5	-4.26387	Ccdc74a	-5.90555	Mroh2a	-4.78493
Clip4	10.5317	Sult1a1	3.73395	Glg1	17.3555	C3ar1	10.2873	Slc14a1	7.24663	Gjb2	13.5362		Rarb	-4.72552	Cyp51	-4.26075	Tnfsf12Tnfsf13	-5.8648	Tle1	-4.77724
Bcl2a1c	10.4663	Mal	3.73365	S1pr3	17.2415	Snx33	10.2174	Lrrfip1	7.12329	Plagl1	13.52		Ptprr	-4.7054	Zfp318	-4.25335	Gzmk	-5.84065	Cdcp1	-4.76111
Stat3	10.4645	Fat2	3.71549	Tcf4	17.2096	Rora	10.1691	Nyap2	7.03153	Slc16a6	13.4617		Dgkb	-4.69833	Dcaf17	-4.25296	Vax2	-5.82935	Idi2	-4.7556
Aqp1	10.4597	Ptpdc1	3.71274	Dennd4a	17.1759	H2afy	10.1397	Ctsz	6.88768	Fzd3	13.3936		Bbs9	-4.67252	Gm7969	-4.23553	Nr1i3	-5.81665	Trav6-3	-4.73788
Ezr	10.4181	Fkbp7	3.71165	Wfdc17	17.1464	Spidr	10.1316	C4b	6.73486	Bmp2k	13.3616		Ubash3b	-4.66723	Vipr1	-4.22185	Iqcf4	-5.81538	Chrm4	-4.71067
Col5a3	10.4054	Serpinb1a	3.70793	Bhlhe40	17.1144	Phf11d	10.1286	Krt8	6.73102	Col5a3	13.2935		Sertm1	-4.64454	Hmgxb4	-4.20937	Zfp53	-5.7472	Tnfsf15	-4.67257
Vav1	10.3093	Gm3877	3.70256	Lcp1	17.103	Stra6	10.1076	Apod	6.56261	Igtp	13.2179		Clmp	-4.63201	Cckbr	-4.19374	Lrtm1	-5.7383	Smarca5-ps	-4.65532
Ier2	10.2733	Zfp266	3.7014	Ncl	17.0893	Rrp1	10.0286	Egr4	6.50012	Csf2rb2	13.1911		Elavl4	-4.60719	Myh6	-4.18793	Plcb4	-5.7167	Vmn1r24	-4.64911
Srgn	10.1935	Cystm1	3.67833	Oprm1	17.0618	Cyb5r3	10.0014	Ddit4	6.47938	Nfatc2	12.9056		Atp6ap1l	-4.59792	Osr1	-4.18478	Ipcef1	-5.69691	Zfp119a	-4.64032
Irgm1	10.1833	Mbnl2	3.66735	Pla2g7	17.0186	Tha1	9.97749	Psmb8	6.2679	Epha5	12.8171		Zcchc7	-4.59015	Cacna1a	-4.18164	Far2os2	-5.63238	Tdrd5	-4.63737
Mpeg1	10.0711	Adrb1	3.64644	Tmbim1	17.0161	Hbp1	9.94058	Ctsc	6.03143	Ctsc	12.8055		Dennd6a	-4.57594	Klk8	-4.17379	Adcy6	-5.62943	Grhl2	-4.62438
Sertad1	9.92079	Batf3	3.64362	H3f3b	17.0095	Phactr4	9.93567	Ly6c1	6.02377	Tiparp	12.7827		Sfxn4	-4.5726	Gjd2	-4.15685	Redrum	-5.61562	Tfcp2l1	-4.62005
Arrdc3	9.90447	Sipa1l2	3.64096	Hgs	17.0064	Blnk	9.90737	Fcer1g	5.99555	Cntf	12.732		Kcna1	-4.54911	Itgb3	-4.15404	Vmn2r35	-5.59968	Arhgap33os	-4.59309
Arl4d	9.77528	Intu	3.62955	Tnfaip6	16.8632	Hck	9.89101	H19	5.96078	Efna1	12.667		Nudt7	-4.53407	Slc4a10	-4.15243	Ccdc144b	-5.59803	Zfhx4	-4.5833
Eif4ebp1	9.66191	Gtpbp4	3.62853	Osmr	16.8435	Trim30a	9.84502	Tmem184a	5.91635	Apod	12.6424		Necab1	-4.53268	Lingo2	-4.15073	Akap1	-5.5819	Rep15	-4.58323
Mocos	9.5938	Tnfaip3	3.6133	Nefm	16.7477	Brd4	9.83345	Ifitm3	5.89726	Ifitm1	12.608		Zc4h2	-4.53221	Lurap1	-4.14375	Trim68	-5.47246	Catsperd	-4.50016
Nek6	9.49995	Tfcp2l1	3.60101	Mpzl2	16.7052	Lbp	9.80835	Msn	5.87336	Clip4	12.5233		Cldn10	-4.53017	Entpd3	-4.13331	Greb1	-5.46995	Sqstm1	-4.4765
Vegfa	9.45424	Bdnf	3.59724	Dusp16	16.6478	Chd7	9.76381	Irs2	5.81912	Gm10405	12.4229		Tbl1xr1	-4.51177	Pop1	-4.13159	Trim12c	-5.46759	Zfp944	-4.39781
Dusp16	9.44624	Spty2d1	3.58896	Ifitm3	16.5783	Stk32c	9.75734	Chac1	5.77276	Zc3hav1	12.3148		Fbxo27	-4.50977	Ldoc1	-4.11328	Limk2	-5.3518	Zfp786	-4.39373
Trib1	9.40823	P4ha2	3.58057	Myo1e	16.5115	Lyz1	9.70418	Lyz2	5.758	Bst2	12.1379		Zbed4	-4.50487	Grin3a	-4.10683	Olfr39	-5.34111	Slc5a12	-4.3565
Ube4b	9.33086	Gpatch2	3.5778	Dok2	16.4985	Tnks2	9.69379	Msi2	5.75527	Tmem140	12.1266		Atp2b3	-4.50113	Tfap2b	-4.10134	Birc6	-5.33543	Zfhx2	-4.35515
Dusp14	9.30385	Fam219a	3.5645	Batf	16.4305	Cited2	9.68404	Ch25h	5.62862	Ch25h	12.1096		Slc22a6	-4.50087	Wdr86	-4.07075	Tenm3	-5.32401	Adamts13	-4.33916
Mxd1	9.2851	Slc6a20a	3.53455	Luc7l2	16.4191	Myo1h	9.64703	Timp3	5.62567	Btg2	11.9608		Tubd1	-4.48217	Arid2	-4.06044	Vps13b	-5.3152	Rhox3a	-4.33474
Ifit3	9.2479	Gngt2	3.51852	Ncf4	16.3971	Plat	9.63834	Mms22l	5.57602	Lamb3	11.8152		Ntf3	-4.48034	Zfp518b	-4.05205	Nr5a2	-5.28777	Tert	-4.32993
Irf8	9.23888	Folr2	3.4878	Itprip	16.3965	Dab2	9.62901	Rtp4	5.55749	Slc14a1	11.6466		Cdh8	-4.47511	Hspa12b	-4.05198	Cdh7	-5.28612	Astx	-4.32004
Lgals3	9.08247	Gpr182	3.4256	Spag7	16.3479	Adamts4	9.58114	C1qc	5.52852	Aqp1	11.6394		Cadps2	-4.46222	Ccnf	-4.04438	Vmn2r43	-5.28194	Cpne1	-4.31468
Apbb1ip	8.92291	Cpeb1	3.42005	Samd4b	16.2855	Klhl15	9.522	Trit1	5.52026	Ly6c1	11.6038		Snx14	-4.43192	Cacna1d	-4.03589	Catsper4	-5.25945	Dnajb8	-4.30903
Ctdsp2	8.80738	Glod5	3.33722	Gp49a	16.2715	Cdk8	9.48785	Btg2	5.36781	Sertad1	11.3558		Zfp521	-4.42095	Adam23	-4.03171	Lekr1	-5.2593	Cpb2	-4.30227
Dok2	8.79237	Frmpd3	3.3319	Cd84	16.2679	Pcdha12	9.47579	Msantd1	5.30144	Pdxk	11.2736		Ttc21b	-4.4205	Pou6f2	-4.0094	Srp54b	-5.25261	Mterf1b	-4.27042
Csf2rb2	8.77728	Was	3.33088	Pcdh10	16.2517	Sfi1	9.45168	Gm10405	5.30081	Errfi1	11.2541		Pradc1	-4.41098	Susd5	-4.00887	Vmn2r113	-5.24191	Slc46a2	-4.24658
Pbld1	8.72092	Hecw2	3.32656	Pbxip1	16.1592	Mafb	9.43102	Epha5	5.23029	Apbb1ip	11.1456		Pcdh9	-4.40981	Zfp27	-3.99094	Proser2	-5.23044	Trim43b	-4.24102
Lamb3	8.6807	Rab32	3.31664	Plcb1	16.1391	Ugt1a6b	9.41195	Clic4	5.14909	Vwf	11.0974		Cpne4	-4.40927	Rnd1	-3.99	Amn1	-5.22984	Acn9	-4.19797
Isg15	8.63295	Cnksr3	3.31037	Pak4	16.1159	Cdkn1a	9.35078	Igsf6	5.09729	C4b	11.053		Calb1	-4.38918	Nanos1	-3.98491	Rfesd	-5.17685	Agbl3	-4.18693
Tet2	8.55674	Pcnp	3.29279	Stat3	16.0839	Cybrd1	9.34743	Rnf138rt1	5.00223	Lrrfip1	11.0282		Olig2	-4.3885	Slc27a2	-3.97746	Cdh11	-5.17507	Foxp2	-4.1797
Sfrp4	8.46462	Mertk	3.29065	Plscr1	16.0759	Mta3	9.30905	Cyba	4.91311	Cd86	11.0195		Rab40b	-4.37571	Rint1	-3.97387	Zbtbd6	-5.14348	Nhlh1	-4.17368
Usp18	8.33546	Morc4	3.28392	Ap5z1	16.0644	Prkar2a	9.20684	Cyth4	4.89238	Trit1	11.0182		Neto1	-4.3601	Cdhr1	-3.9564	Bmp8a	-5.13692	Ciita	-4.166
Trib3	8.28186	Zfp451	3.28113	Ppp1r12a	16.0642	Taf15	9.15336	Plscr1	4.88281	Arl4d	10.9848		Abhd6	-4.35353	Cntn5	-3.94706	B3galt2	-5.13644	Gm12371	-4.14027
Lgi4	8.2572	C1ra	3.24537	Elovl5	16.0422	Myo18a	9.145	Pcdh10	4.86254	Mafk	10.9582		Fbxl2	-4.35191	Kcnj12	-3.92901	H2-M11	-5.11838	Cd300ld	-4.12202
Bhlhe40	8.22942	Cstf2	3.24499	Cep170b	16.0348	Gm16442	9.05284	Rasl11b	4.83022	Cyth4	10.7915		Tmem63c	-4.33606	Adamtsl1	-3.91952	Nat2	-5.10441	Gm13770	-4.10742
Myo1e	8.19712	Zfp133-ps	3.23688	Zcchc9	15.9678	Cxcl16	9.04595	Suv420h1	4.80098	Lgi4	10.7006		Rab26	-4.32819	Hsd17b7	-3.91044	Abhd14b	-5.0329	H2-T24	-4.04939
Ppm1k	8.18964	Gpihbp1	3.23436	Chac1	15.9598	Ddx54	8.79937	F3	4.79766	Mocos	10.6847		Cdkal1	-4.326	Cxxc4	-3.90517	Gm16062	-5.02455	Sgms1	-4.04151
Casp4	8.17537	Gm10914	3.22919	Cyp2u1	15.9299	Pla1a	8.76372	Kiss1	4.75998	S100a11	10.466		Dio2	-4.3209	Zbtb8b	-3.88573	Mettl21c	-5.02188	H1foo	-4.00928
Oas1a	8.16244	Zfp655	3.20571	Klf2	15.9292	Plekho2	8.69847	Ccno	4.7437	Ccl5	10.4099		Spata2l	-4.31016	Htr1b	-3.87328	Rxfp3	-5.00446	Cpped1	-3.99382
Hbb-b2	8.11988	Bmf	3.16211	H19	15.9244	Airn	8.68134	Col4a1	4.70697	Dmtn	10.236		Ly6g6e	-4.29515	Foxb1	-3.87323	Rergl	-5.00384	Klk1b7-ps	-3.98342
Cers3	8.11608	Amigo3	3.13995	Madd	15.9164	Nipal3	8.61826	Ppp1r15a	4.69455	Dusp14	10.0928		Rab27b	-4.29403	Rgs7bp	-3.86147	Opn3	-5.0023	Olfr965	-3.95922
Akr1b8	8.07536	Cbfa2t3	3.1241	Ms4a4c	15.7983	Zc3h13	8.59206	Nab2	4.69255	Timp3	9.97192		Pex5l	-4.28034	Lgi1	-3.84464	Kctd11	-4.98104	Otud7b	-3.95462
Pcsk1	7.99772	Lpin1	3.11259	Ubtf	15.7828	Vgll4	8.53118	C1qb	4.68488	Malat1	9.93905		Cd209f	-4.27898	Zranb3	-3.83848	Wfdc6b	-4.97871	Vmn1r197	-3.94372
Tead1	7.97227	Gata2	3.10072	Cyba	15.757	Jak3	8.48191	Dmtn	4.6495	Ccno	9.90968		Galnt18	-4.27615	Gcdh	-3.81304	Dach1	-4.9785	Bin3	-3.92767
Abcc4	7.94877	Farsa	3.09518	Nav1	15.7341	Ptprs	8.4758	Flt1	4.63297	Coq10b	9.81748		Fam120b	-4.2755	Zbtb3	-3.79425	Sord	-4.96985	L3mbtl4	-3.90832
Slc16a3	7.93565	Dopey2	3.04688	Eif4ebp1	15.7219	Zfp536	8.32295	Ccl5	4.61155	Tet2	9.75405		Hs3st5	-4.26387	Srl	-3.79349	Rmnd5a	-4.96871	Angptl7	-3.90438
Chka	7.89432	Prss28	3.0457	Nek6	15.7182	B4galt1	8.29206	Efna1	4.60829	Lgals1	9.69437		Cyp51	-4.26075	Lrrc42	-3.77771	Asxl3	-4.94909	Gm10471	-3.87377
Oaf	7.81171	Cpne3	3.04329	Aqp4	15.7125	Acvr2b	8.2893	Mest	4.56393	Trib1	9.68189		Zfp318	-4.25335	Kcnip2	-3.77304	Vps8	-4.93052	Wfdc6a	-3.87187
Vasn	7.76867	Vmn1r48	3.04132	Skint7	15.6999	Sv2a	8.26095	Xaf1	4.47599	Gna13	9.49949		Dcaf17	-4.25296	Tfrc	-3.76856	Olfm3	-4.91507	Nsun7	-3.85923
C2cd4b	7.74438	Rdh10	3.0401	Sfrp4	15.6878	Cpt1a	8.23046	Coq10b	4.45209	Myo1f	9.40257		Kcnv1	-4.2528	Grik2	-3.76618	Nlrp9c	-4.90581	Pou5f2	-3.85739
Tnfaip2	7.7095	Hpgd	3.02067	Itsn1	15.6808	Tbx3	8.20773	Tap2	4.41767	Rac2	9.39837		Gm7969	-4.23553	Zfhx3	-3.74806	Iigp1	-4.86486	Ceacam20	-3.84184
Lactb2	7.68193	Aldh1a3	3.01848	Cd52	15.6803	Camk2a	8.1483	Vcl	4.40156	Kiss1	9.29853		Vipr1	-4.22185	Stard8	-3.74759	Arntl2	-4.86356	Glipr1l1	-3.82501
Grem1	7.66299	C5ar2	3.01561	Xaf1	15.6334	Bcas3os2	8.14525	Ehd4	4.36917	Insig1	9.26034		Hmgxb4	-4.20937	Ackr2	-3.73562	Prcp	-4.86119	Lilra6	-3.82408
Dusp10	7.55301	Whamm	2.98931	Ung	15.5327	Ccnl1	8.13497	Insig1	4.34615	Psmb8	9.1283		Cckbr	-4.19374	Pms1	-3.7133	Sacs	-4.85975	Gm12216	-3.82221
Rsph4a	7.51345	Stfa3	2.96179	Gbp3	15.5262	Rbm45	8.13179	Thrsp	4.33262	Arrdc3	9.12347		Myh6	-4.18793	Gdpgp1	-3.7107	Hapln3	-4.85752	Enam	-3.79639
Eif2ak2	7.41488	Zbtb7b	2.95491	Arl6ip6	15.5145	Hnrnpa0	8.12737	Snhg1	4.32821	Rgs16	9.08822		Osr1	-4.18478	Sema3e	-3.70808	D5Ertd577e	-4.84699	Cfh	-3.79066
Syn3	7.39882	Stat5a	2.94612	Gprc5b	15.514	Tgfbr2	8.05477	Tor3a	4.29099	Csf2rb	9.07291		Cacna1a	-4.18164	Fras1	-3.69668	Cdh18	-4.83846	Slc9b1	-3.79024
Rabgap1l	7.38106	Nuak2	2.91913	Sept3	15.5077	Fcgr4	8.05082	Bst2	4.27629	Parp9	8.93278		Klk8	-4.17379	Pipox	-3.69336	Triqk	-4.80743	Sipa1l2	-3.75295
Rps14	7.36138	Golt1a	2.91278	Creb5	15.5051	Vwa5a	8.01968	Tcf12	4.2689	Alkbh1	8.63339		Gjd2	-4.15685	Crk	-3.68684	Gm16982	-4.80416	G6pc	-3.71593
Hba-a1	7.35945	Rps6kc1	2.89375	Clic4	15.4549	Cdc42ep1	7.97633	Zbtb2	4.22572	Zbtb2	8.37319		Ccdc167	-4.15417	Bche	-3.68422	C87414	-4.7854	Cd300a	-3.71251
Cela1	7.2646	Agtrap	2.87902	Ctdsp2	15.4293	Csn3	7.90878	Igtp	4.22215	Ms4a6c	8.25647		Itgb3	-4.15404	Rabepk	-3.67809	Pdik1l	-4.78501	Ltn1	-3.70566
Sox7	6.92941	Atoh7	2.86992	Vegfa	15.4176	Pik3r1	7.90716	Haus4	4.19446	Steap1	8.09393		Slc4a10	-4.15243	Ncam2	-3.6738	Mroh2a	-4.78493	Cd247	-3.69948
Morf4l2	6.86015	Baz1a	2.86654	Mlf1	15.4101	Cd72	7.81067	Wdr33	4.16544	Vcl	8.07194		Lingo2	-4.15073	Mipep	-3.66011	Etl4	-4.78084	Khdc3	-3.68212
Cd63	6.84139	Ankk1	2.85756	Epas1	15.3629	Ifit1	7.80465	Fzd3	4.13148	Epc1	8.00346		Lurap1	-4.14375	Pappa2	-3.65298	Tle1	-4.77724	Serpina3m	-3.67968
Gadd45a	6.83567	Mapk1ip1l	2.84395	Mpeg1	15.3501	Csmd3	7.8042	Zc3hav1	4.09937	Col4a1	7.97087		Entpd3	-4.13331	Lrrk1	-3.64598	Cdcp1	-4.76111	Mageb16	-3.65616
Hbb-bt	6.80295	Csnk2a2	2.79925	Hemgn	15.3485	Wnk1	7.77035	Thbs1	4.08633	Zfp185	7.55987		Pop1	-4.13159	Gda	-3.62707	Idi2	-4.7556	Kif14	-3.64996
Pawr	6.74499	Tfap2a	2.77817	Foxo1	15.2956	Krt75	7.72987	S100a11	4.07994	Anxa8	7.40247		Ldoc1	-4.11328	Asf1b	-3.62325	Trav6-3	-4.73788	Erv3	-3.62251
Adh1	6.71947	Marveld2	2.77153	Vav1	15.2598	Lmnb1	7.70901	Rgs16	4.02019	Nyap2	7.32539		Bola1	-4.10697	Foxd2	-3.61833	Chrm4	-4.71067	Syde2	-3.61614
Car13	6.68288	Slc27a5	2.67349	Mxd1	15.2396	Flywch1	7.61046	Parp9	3.95516	Srf	7.23111		Grin3a	-4.10683	Serpind1	-3.61811	Tnfsf15	-4.67257	Prr11	-3.57379
Pik3c2b	6.62287	En2	2.64921	Sgsh	15.0876	Syde1	7.58654	Arhgap9	3.89495	Mboat1	7.16145		Tfap2b	-4.10134	Tmeff2	-3.61748	Smarca5-ps	-4.65532	Gm10778	-3.56881
Dbpht2	6.61698	Taf3	2.64234	Eya1	15.0778	Ptx4	7.43459	Srf	3.87199	D16Ertd472e	7.15571		Ttc30a1	-4.09916	Myom3	-3.60665	Vmn1r24	-4.64911	Inpp4a	-3.55147
Cebpa	6.50948	Defa-rs7	2.59101	Msi2	15.0148	Itpripl2	7.43136	Nr1d1	3.84003	Tmem184a	7.05801		Wdr86	-4.07075	Ccdc159	-3.59778	Zfp119a	-4.64032	Bcl2l14	-3.55028
Rnf125	6.35963	Hist2h2bb	2.58573	Fn1	14.9919	Grin2b	7.4059	Gna13	3.81415	Parp4	7.01503		Slc40a1	-4.06989	Tyk2	-3.59445	Tdrd5	-4.63737	Opn1sw	-3.53341
Auh	6.35904	Ripk3	2.46116	Ldlrad3	14.99	Epb4,1l4b	7.37141	Skor1	3.81136	Fcer1g	6.96295		Arid2	-4.06044	Hmgcs2	-3.59412	Grhl2	-4.62438	Gm10866	-3.53268
Lrrn4cl	6.34674	Vsig10	2.44526	Ascl2	14.9642	Phf11a	7.37035	Myo1f	3.79774	Casz1	6.65811		Phactr3	-4.05752	Arhgap15	-3.58521	Tfcp2l1	-4.62005	Terc	-3.52221
Dusp4	8.0219	Clca2	2.38552	Fyb	14.9586	Rn45s	7.35147	Cry2	3.78837	Abca1	6.60328		Zfp518b	-4.05205	Kirrel3	-3.58346	Arhgap33os	-4.59309	Fbxo24	-3.5181
Medag	7.95061	Gm10693	2.21178	Ube4b	14.93	Smad6	7.33887	Mafk	3.77529	Krt8	6.59767		Hspa12b	-4.05198	Ppp1r10	-3.56354	Zfhx4	-4.5833	Hrasls5	-3.50692
Tmem140	7.94246	Sdpr	2.11843	Ccdc138	14.8771	Map1b	7.31061	Akap13	3.73649	Aff1	6.5897		Gabra4	-4.05035	Sox8	-3.56343	Rep15	-4.58323	Rd3l	-3.5026
Epc1	7.88515	AW125324	2.05073	Grn	14.8749	Sh2b3	7.24024	Zfp185	3.61322	Myo1g	6.50166		Ccnf	-4.04438	Nkain2	-3.56221	Catsperd	-4.50016	Ppp1r3fos	-3.46751
Ptpn6	7.82663	Gm7827	1.99264	Mtfr2	14.7744	Usp36	7.2052	Ucp2	3.59438	Skor1	6.36213		Cacna1d	-4.03589	Plxnb3	-3.54599	Sqstm1	-4.4765	Ankrd32	-3.467
Elk1	7.80452	Fam101a	1.91045	C1qb	14.7699	Tmem248	7.18583	Bmp2k	3.5721	Adam8	6.07309		Adam23	-4.03171	Cldn26	-3.5379	Zfp944	-4.39781	Diap3	-3.44596
Hipk2	7.79781	Gm5068	1.64138	Ephb3	14.7624	Plbd1	7.17563	Anxa8	3.54209	Abcb1b	5.83224		Pou6f2	-4.0094	Slc35d3	-3.53001	Zfp786	-4.39373	Pdzd7	-3.42985
Aff1	7.67583	Gm15645	1.60921	Klf4	14.7497	Nav3	7.16469	Cep112	3.51263	Lyz2	5.80513		Susd5	-4.00887	Gm7008	-3.52776	Slc5a12	-4.3565	Rpsa	-3.41589
Pdxk	7.61676	Gm10536	1.60157	Tmem239	14.7063	Prpf38b	7.16184	Myo1g	3.51231	Suv420h1	5.50783		Zfp27	-3.99094	Lhx9	-3.52271	Zfhx2	-4.35515	Bhmt	-3.40547
Gch1	7.59183	Erbb2ip	1.47611	Plekhg2	14.586	Psen1	7.15876	Tlr1	3.45514	Haus4	5.37083		Rnd1	-3.99	Samd9l	-3.52037	Adamts13	-4.33916	Rcbtb1	-3.39944
Cd86	7.45569			Sbno2	14.5344	Pfas	7.12354	Mboat1	3.39846	Thrsp	5.3391		Nanos1	-3.98491	Sorcs3	-3.51315	Rhox3a	-4.33474	Psapl1	-3.39855
Ly86	7.37366			Mms22l	14.522	Renbp	7.1051	Npl	3.36953	Msantd1	5.30129		Slc27a2	-3.97746	Pcdhb18	-3.50705	Tert	-4.32993	Agfg2	-3.39341
Slc14a1	7.24663			Neurl1b	14.5082	Pycard	7.09686	Nedd9	3.3668	Snhg1	5.21715		Rint1	-3.97387	Mutyh	-3.49662	Astx	-4.32004	Fcrl5	-3.39186
Lrrfip1	7.12329			Slc7a5	14.3963	Slc4a4	7.08122	Fhad1	3.34909	Ptpn6	5.05538		Cdhr1	-3.9564	Cys1	-3.49603	Cpne1	-4.31468	Ehf	-3.37479
Nyap2	7.03153			Egr4	14.3902	Mcm3	7.02804	Adam8	3.34242	Klf10	4.98645		Cntn5	-3.94706	Rgs3	-3.48341	Dnajb8	-4.30903	Snrnp27	-3.36389
Ctsz	6.88768			Ifitm7	14.3723	Tmc6	7.02422	Alkbh1	3.33922	Nedd9	4.96315		Kcnj12	-3.92901	Cap2	-3.48046	Cpb2	-4.30227	Cyct	-3.35121
Qk	6.88425			Akap2	14.3655	Il1r2	7.01073	Parp4	3.30677	Rnf138rt1	4.9415		Adamtsl1	-3.91952	Gm5878	-3.47729	Mterf1b	-4.27042	Sec14l4	-3.34183
C4b	6.73486			Rrbp1	14.36	Dennd1c	6.96896	Prss23	3.2801	Npl	4.72359		Hsd17b7	-3.91044	Gria3	-3.47069	Slc46a2	-4.24658	Gm14858	-3.33259
Krt8	6.73102			Rasl11b	14.3569	Defa-rs4	6.96001	Steap1	3.26133	Tlr1	4.67001		Cxxc4	-3.90517	Sema5b	-3.46806	Trim43b	-4.24102	Olfr1077-ps1	-3.322
Apod	6.56261			Sema4c	14.3387	Scara3	6.95066	Abcb1b	3.23557	Fhad1	4.63247		Zbtb8b	-3.88573	Slc10a3	-3.46343	Acn9	-4.19797	Prap1	-3.29339
Egr4	6.50012			Srek1	14.3091	Timp2	6.92482	Ms4a6c	3.23	Wdr33	4.54717		Ipcef1	-3.88417	Myadml2	-3.46228	Agbl3	-4.18693	Fsip2	-3.26119
Ddit4	6.47938			Arid1a	14.2834	Gatad2a	6.91022	Ascl2	3.18788	Arhgap9	4.54024		Htr1b	-3.87328	Fam92b	-3.46106	Foxp2	-4.1797	Zfp758	-3.2283
Tgtp2	6.34258			Lcn2	14.0731	Exoc3	6.90756	D16Ertd472e	3.17866	Cep112	4.33477		Foxb1	-3.87323	Zfp114	-3.44484	Nhlh1	-4.17368	Tmem17	-3.22548
Fam129a	6.33038			Cd44	14.0695	Lpl	6.90281	Gja5	3.08976	Akap13	4.26711		Rgs7bp	-3.86147	Dlgap1	-3.43682	Ciita	-4.166	Fdxacb1	-3.2222
Rsad2	6.1815			Efhd2	14.0397	D8Ertd82e	6.88443	Rac2	3.07367	Gm13889	3.92678		Fignl1	-3.85679	Pcdhb3	-3.41151	Gm12371	-4.14027	Fancl	-3.22018
Psph	6.17457			Casp4	14.0049	Kank2	6.87245	Casz1	2.71922	Cry2	3.44182		Lgi1	-3.84464	Gm5602	-3.40301	Cd300ld	-4.12202	Gm10791	-3.21972
Hspa5	6.16259			Wdr89	13.9813	Col4a2	6.80083	Gm13889	1.55493	Gja5	3.11001		Zranb3	-3.83848	Mtif3	-3.39405	Gm13770	-4.10742	Elf4	-3.20462
Insl6	6.15793			Ppat	13.9763	Hmga2	6.79645						Gcdh	-3.81304	Senp8	-3.39147	Adamts5	-4.07323	Zfp42	-3.17976
Osgin1	6.14828			Hmgn5	13.9577	Arhgef11	6.78946						Ly6g6c	-3.8045	Heyl	-3.37977	Zc3h6	-4.05487	Mrpl41	-3.17465
Homer1	6.07649			Ucp3	13.9139	Gm10614	6.78029						Klhl14	-3.80233	Pcdh11x	-3.37794	H2-T24	-4.04939	F7	-3.13511
Ralgps1	5.8576			Ankrd33b	13.8994	Luc7l3	6.73908						B3galnt2	-3.80003	N28178	-3.37772	Sgms1	-4.04151	Cst6	-3.10576
Klf6	5.84012			Ucp2	13.8605	Dnajc21	6.72298						Zbtb3	-3.79425	Fam210a	-3.34245	H1foo	-4.00928	Nrg4	-3.08384
Phlda1	5.82522			Flt1	13.8597	Aplp1	6.71805						Srl	-3.79349	Mrpl15	-3.33751	Cpped1	-3.99382	Gm11783	-3.05557
Per1	5.78356			Kctd10	13.8277	Ubc	6.70801						Lrrc42	-3.77771	Klhl35	-3.3373	Klk1b7-ps	-3.98342	Slco1b2	-3.03809
Ier5l	5.76291			Ddit4	13.8217	Cbx4	6.65998						Kcnip2	-3.77304	Fert2	-3.33656	Olfr965	-3.95922	Olfr1508	-3.01794
Rlim	5.75278			Kif1b	13.8191	Ank3	6.56716						Tfrc	-3.76856	Gm20939	-3.33244	Otud7b	-3.95462	Gsdma2	-3.01395
Slpi	5.73573			Igsf6	13.7969	Cdon	6.54764						Grik2	-3.76618	Cbln1	-3.31131	Vmn1r197	-3.94372	Klk1b4	-2.99453
Magel2	5.65128			Bcl2a1c	13.782	Tmod1	6.52239						Cdh7	-3.76094	Ddit4l	-3.30449	Bin3	-3.92767	Gm16505	-2.96737
Snai1	5.64661			Ctss	13.7577	Dyrk2	6.44565						Zfhx3	-3.74806	Gemin4	-3.30397	L3mbtl4	-3.90832	Slc26a3	-2.96523
Parp14	5.58158			Anp32e	13.7138	Sp5	6.43156						Stard8	-3.74759	Plb1	-3.30087	Angptl7	-3.90438	Dnaaf1	-2.92531
Ablim1	5.53448			D5Ertd579e	13.6978	Galnt4	6.40072						Kcne2	-3.74335	Narf	-3.28711	Gm10471	-3.87377	Proz	-2.89558
Dusp6	5.47968			Map3k8	13.6974	Pde5a	6.39745						Ackr2	-3.73562	Scn4b	-3.28571	Wfdc6a	-3.87187	Olfr161	-2.84626
Id1	5.40749			Tacc1	13.6715	Adssl1	6.36935						Pms1	-3.7133	Ank2	-3.28567	Nsun7	-3.85923	Sun3	-2.82135
Cav1	5.40599			Gatad2b	13.6263	Nop14	6.36489						Gdpgp1	-3.7107	Gm10501	-3.2844	Pou5f2	-3.85739	Gm11033	-2.79801
Prr5l	5.38009			Rara	13.6121	Kcnc1	6.35348						Sema3e	-3.70808	Lct	-3.28024	Ceacam20	-3.84184	Gm12680	-2.78854
Synpo2l	5.35142			Ly86	13.6096	Wdfy4	6.35345						Fras1	-3.69668	Ankle1	-3.27596	Glipr1l1	-3.82501	Krtap12-1	-2.76212
Usp2	5.32313			Gjb2	13.5362	Rbm47	6.33749						Rtp4	-3.69519	Eomes	-3.23821	Lilra6	-3.82408	Olfr1499	-2.66006
Thbd	5.32035			Plagl1	13.52	Zbp1	6.18023						Pipox	-3.69336	Tmem100	-3.22194	Gm12216	-3.82221	Klk1b3	-2.64217
Bpifc	5.29459			Slc16a6	13.4617	Pde4d	6.02971						Crk	-3.68684	Zfp879	-3.21031	Enam	-3.79639	Catsperg2	-2.63486
Sh2d3c	5.2802			Fzd3	13.3936	Arl14ep	6.01274						Bche	-3.68422	Atr	-3.20346	Cfh	-3.79066	Prkcq	-2.62242
Elovl1	5.26246			Bmp2k	13.3616	Samhd1	5.95612						Rabepk	-3.67809	Mfsd9	-3.17628	Slc9b1	-3.79024	Tyw1	-2.60214
Lamp2	5.09538			Etv6	13.3452	D8Ertd158e	5.94514						Ncam2	-3.6738	Unc13a	-3.17269	Sipa1l2	-3.75295	Lao1	-2.58818
Pf4	5.08447			Fzd4	13.3242	Rab3il1	5.90947						Mipep	-3.66011	Chrm2	-3.16573	Sgca	-3.73998	Gm10021	-2.58417
Tm4sf1	4.9312			Col5a3	13.2935	Gm10204	5.89922						Pappa2	-3.65298	Eml6	-3.14126	G6pc	-3.71593	Klk1b22	-2.58138
Il15ra	4.92662			Btn1a1	13.291	Tpx2	5.79203						Lrrk1	-3.64598	Sun5	-3.12717	Cd300a	-3.71251	Ighv14-2	-2.53132
Rbm33	4.90162			Igtp	13.2179	Ccnd1	5.72779						Zfp429	-3.6451	Ptger3	-3.12546	Ltn1	-3.70566	Mup1	-2.50976
Psmb8	6.2679			Csf2rb2	13.1911	COX1	5.72541						Tnfrsf25	-3.63646	Pml	-3.12422	Cd247	-3.69948	Olfr1205	-2.49235
Ctsc	6.03143			Gkn1	13.1729	Hmgb1	5.68778						Gda	-3.62707	Gemin8	-3.12073	Khdc3	-3.68212	Chil6	-2.48784
Ly6c1	6.02377			Phf2	13.1284	Srgap1	5.60603						Asf1b	-3.62325	Zfp354b	-3.11191	Serpina3m	-3.67968	Gm12633	-2.46115
Fcer1g	5.99555			Pa2g4	13.1106	Anxa3	5.59694						Rpgrip1l	-3.61899	Gsg1l	-3.11122	Mageb16	-3.65616	Gm14420	-2.39773
H19	5.96078			Trim25	13.1002	Tec	5.58168						Foxd2	-3.61833	Zfp60	-3.10618	Kif14	-3.64996	Sebox	-2.3754
Tmem184a	5.91635			Ube2h	13.0735	Meg3	5.46832						Serpind1	-3.61811	Kctd21	-3.10602	Erv3	-3.62251	Gm13084	-2.37072
Ifitm3	5.89726			Ddx21	13.0287	Mcm2	5.40848						Tmeff2	-3.61748	Clic5	-3.10417	Ssbp1	-3.61971	Tex28	-2.3551
Msn	5.87336			Emp3	12.9078	Nmb	5.3961						Inpp4b	-3.61084	Klhdc1	-3.10167	Syde2	-3.61614	Prm3	-2.34459
Irs2	5.81912			Nfatc2	12.9056	Fli1	5.33512						Myom3	-3.60665	Lsm14b	-3.09875	Serpina9	-3.59038	Pdc	-2.33345
Chac1	5.77276			Ednrb	12.891	Padi2	5.33055						Dach1	-3.60604	Tepp	-3.09313	Prr11	-3.57379	Trp63	-2.30429
Lyz2	5.758			Gabrb1	12.8324	Slc11a1	5.25721						Ccdc159	-3.59778	Mrgprf	-3.07017	Gm10778	-3.56881	Gm10629	-2.28489
Msi2	5.75527			Epha5	12.8171	Rad23b	5.25446						Tyk2	-3.59445	Zfp78	-3.04472	Inpp4a	-3.55147	Dppa2	-2.27132
Ch25h	5.62862			Ctsc	12.8055	Syn2	5.1828						Hmgcs2	-3.59412	Adam12	-3.04172	Bcl2l14	-3.55028	Gm16523	-2.25785
Timp3	5.62567			Tiparp	12.7827	ATP8	5.15692						Arhgap15	-3.58521	Sqrdl	-3.04163	Opn1sw	-3.53341	Cox16	-2.23618
Mms22l	5.57602			Txnip	12.7752	Inpp5d	5.15205						Kirrel3	-3.58346	Kcnt2	-3.0381	Gm10866	-3.53268	Olfr713	-2.20004
Rtp4	5.55749			Hnrnpa3	12.7366	Gusb	5.12138						Ppp1r10	-3.56354	Epha1	-3.03435	Rgs13	-3.52952	Gm14149	-2.08198
C1qc	5.52852			Cntf	12.732	Plk2	5.10165						Sox8	-3.56343	Bace2	-3.03259	Terc	-3.52221	Sp110	-2.06915
Trit1	5.52026			Igsf9	12.7255	Pmm2	5.0929						Nkain2	-3.56221	Trpm6	-3.02943	Fbxo24	-3.5181	Fcgbp	-2.02898
Btg2	5.36781			Snx30	12.7172	Ifitm6	5.08664						Plxnb3	-3.54599	Cnr1	-3.02873	Hrasls5	-3.50692	Gm11677	-1.95897
Msantd1	5.30144			Dhx38	12.6783	Mlec	5.08421						Pgam2	-3.54509	Herc3	-3.01737	Rd3l	-3.5026	Zfp607	-1.89113
Gm10405	5.30081			Efna1	12.667	Crxos	5.04528						Cldn26	-3.5379	Stx3	-3.00287	Ppp1r3fos	-3.46751	Gm10071	-1.88713
Clic4	5.14909			Lgals3bp	12.6663	Wscd2	5.01403						Slc35d3	-3.53001	Tbxa2r	-2.97089	Ankrd32	-3.467	Cml5	-1.84634
Igsf6	5.09729			B3gnt5	12.6494	Eif3c	5.00454						Gm7008	-3.52776	Foxa1	-2.95167	Diap3	-3.44596	Gm10523	-1.80401
Rnf138rt1	5.00223			Apod	12.6424	Odf2	4.97834						Spink8	-3.52323	Pcdha11	-2.94918	Pdzd7	-3.42985	Nlrp4e	-1.67405
Cyba	4.91311			Lgals9	12.6325	Brix1	4.94408						Lhx9	-3.52271	Tbx2	-2.94722	Rpsa	-3.41589	Txndc9	-1.58326
Colec11	4.90152			Tbc1d24	12.6097	Rcc2	4.94358						Samd9l	-3.52037	Zp1	-2.92355	Bhmt	-3.40547	Chtf18	-1.52131
Defa-rs2	4.88932			Ifitm1	12.608	Ddr1	4.94183						Sorcs3	-3.51315	Pld5	-2.91367	Rcbtb1	-3.39944	Trav12-1	-1.39163
Rell1	4.87853			Pdk4	12.5327	Gm5069	4.93342						Pcdhb18	-3.50705	Exoc6	-2.90323	Psapl1	-3.39855
Slc1a4	4.86893			Clip4	12.5233	Pdlim5	4.91282						Mutyh	-3.49662	Grk4	-2.90311	Agfg2	-3.39341
Tnfrsf9	4.86404			Slc43a2	12.5171	Dcaf10	4.90945						Cys1	-3.49603	Syndig1	-2.89267	Fcrl5	-3.39186
Aldh1a2	4.8246			Grrp1	12.4485	Uap1l1	4.87388						Adam8	-3.48736	Veph1	-2.86523	Ehf	-3.37479
Hrct1	4.76564			Gm10405	12.4229	Metrnl	4.87075						Rgs3	-3.48341	Tnfaip8l3	-2.82214	Snrnp27	-3.36389
Eva1c	4.73115			Tnip2	12.3537	Grik3	4.8651						Cap2	-3.48046	Cbx7	-2.80063	Cyct	-3.35121
Arrdc4	4.72794			Zc3hav1	12.3148	Bms1	4.85871						Gm5878	-3.47729	Cpxm2	-2.75385	Sec14l4	-3.34183
Armcx5	4.70764			Glul	12.2472	Pdcd6ip	4.84042						Prkdc	-3.47126	S100a5	-2.72216	Gm14858	-3.33259
Fut7	4.69919			Il11	12.1781	Pkm	4.70436						Gria3	-3.47069	Slc8a1	-2.69721	Olfr1077-ps1	-3.322
Dnaja4	4.6899			Bcl11b	12.1423	Mfsd1	4.70106						Sema5b	-3.46806	Ddx26b	-1.6975	Prap1	-3.29339
Apln	4.66892			Bst2	12.1379	Ap2m1	4.69794						Bbs10	-3.46695	Gm2379	-1.62427	Fsip2	-3.26119
Zfp787	4.63885			Tmem140	12.1266	Olfr173	4.68004						Slc10a3	-3.46343	Gpr98	-1.58969	Zfp758	-3.2283
Rln1	4.63062			Ch25h	12.1096	Kif13a	4.55402						Myadml2	-3.46228	Efcab4a	-1.57727	Tmem17	-3.22548
Hbegf	4.62421			Klf5	12.0403	Exo1	4.54254						Fam92b	-3.46106	Drd1a	-1.52176	Fdxacb1	-3.2222
Bicc1	4.61016			Cdh5	12.0295	Vat1	4.53099						Zfp114	-3.44484	Gm13251	-1.50768	Fancl	-3.22018
Mgst1	4.59495			Ago2	11.9709	St6gal1	4.52292						Dlgap1	-3.43682			Gm10791	-3.21972
Lrg1	4.57828			Btg2	11.9608	Mc4r	4.4945						Caps2	-3.41545			Elf4	-3.20462
Atxn7l1	4.56449			Cx3cr1	11.9589	Pvrl2	4.455						Pcdhb3	-3.41151			Zfp42	-3.17976
Tagln	4.52014			Cndp2	11.9564	Cwc22	4.44601						Gm5602	-3.40301			Mrpl41	-3.17465
Ccl17	4.5118			Lamb3	11.8152	Wdr43	4.43283						Snx9	-3.40002			F7	-3.13511
Lrrc32	4.50164			Ctnna1	11.6897	Vps13d	4.41113						Mtif3	-3.39405			Cst6	-3.10576
Srsf2	4.48885			Slc14a1	11.6466	Grifin	4.3927						Senp8	-3.39147			Nrg4	-3.08384
Asgr1	4.47077			Aqp1	11.6394	Zfp106	4.35682						Slc11a2	-3.38403			Gm11783	-3.05557
Gldn	4.44166			Ly6c1	11.6038	Zfp217	4.33942						Heyl	-3.37977			Slco1b2	-3.03809
Lsm14a	4.4236			Hecw1	11.5867	Cyp4v3	4.33854						Pcdh11x	-3.37794			Olfr1508	-3.01794
Tmprss3	4.42008			Dnajc2	11.5217	Cd48	4.33558						N28178	-3.37772			Gsdma2	-3.01395
Isg20	4.403			Nfia	11.5153	Plscr2	4.32484						Serpina9	-3.36467			Klk1b4	-2.99453
Fam107b	4.36693			Spef2	11.5106	Ccdc80	4.32397						Tia1	-3.35531			Gm16505	-2.96737
Fam46a	4.36133			Hic1	11.4705	Fermt3	4.30618						Arhgef39	-3.34982			Slc26a3	-2.96523
Tmem43	4.35926			Ttc28	11.4453	Ldlr	4.27847						Fam210a	-3.34245			Dnaaf1	-2.92531
S1pr1	4.34737			Pnpla2	11.3581	Rasl11a	4.27642						Mrpl15	-3.33751			Proz	-2.89558
Cyth4	4.89238			Sertad1	11.3558	Palmd	4.27061						Klhl35	-3.3373			Olfr161	-2.84626
Plscr1	4.88281			Tcof1	11.3365	Hip1	4.27041						Fert2	-3.33656			Sun3	-2.82135
Pcdh10	4.86254			Chst11	11.33	Tuba3a	4.25163						Gm20939	-3.33244			Gm11033	-2.79801
Rasl11b	4.83022			Pdxk	11.2736	Ptpn13	4.25105						Cbln1	-3.31131			Gm12680	-2.78854
Suv420h1	4.80098			Myh9	11.2623	Stat6	4.24057						Ddit4l	-3.30449			Krtap12-1	-2.76212
F3	4.79766			Errfi1	11.2541	Prelid2	4.22164						Gemin4	-3.30397			Olfr1499	-2.66006
Kiss1	4.75998			P2ry6	11.1507	Oas1f	4.22157						Plb1	-3.30087			Klk1b3	-2.64217
Ccno	4.7437			Apbb1ip	11.1456	Casp8	4.20301						Efna4	-3.28943			Catsperg2	-2.63486
Col4a1	4.70697			Nfix	11.1225	Dagla	4.19994						Narf	-3.28711			Prkcq	-2.62242
Ppp1r15a	4.69455			Vwf	11.0974	Rbpms2	4.19197						Scn4b	-3.28571			Tyw1	-2.60214
Nab2	4.69255			Parp12	11.0974	Atp11a	4.18124						Ank2	-3.28567			Lao1	-2.58818
C1qb	4.68488			C4b	11.053	Sept9	4.18033						Gm10501	-3.2844			Gm10021	-2.58417
Efhd2	4.67343			Lrrfip1	11.0282	Tbxas1	4.17297						Lct	-3.28024			Klk1b22	-2.58138
Dmtn	4.6495			Cd86	11.0195	Hnrnpa2b1	4.13272						Ankle1	-3.27596			Ighv14-2	-2.53132
Flt1	4.63297			Trit1	11.0182	Slc38a1	4.10949						Zfp592	-3.2593			Mup1	-2.50976
Lcp1	4.63069			Anp32b	10.9927	Aldh3b1	4.10875						Eomes	-3.23821			Olfr1205	-2.49235
Ccl5	4.61155			Arl4d	10.9848	Ttf2	4.1008						Tmem100	-3.22194			Chil6	-2.48784
Efna1	4.60829			Anxa5	10.9823	Gpr116	4.08322						Sgca	-3.21211			Gm12633	-2.46115
Mest	4.56393			Lat2	10.9683	Btk	4.06087						Zfp879	-3.21031			Gm14420	-2.39773
Xaf1	4.47599			Mafk	10.9582	Tug1	4.05911						Atr	-3.20346			Sebox	-2.3754
Coq10b	4.45209			Gaa	10.9577	Syk	4.05464						Zc3h6	-3.20076			Gm13084	-2.37072
Tap2	4.41767			Prok2	10.9093	Nom1	4.05249						Mfsd9	-3.17628			Tex28	-2.3551
Vcl	4.40156			Myd88	10.8931	Tslp	4.04811						Unc13a	-3.17269			Prm3	-2.34459
Ehd4	4.36917			Ankrd11	10.8064	Stx2	4.04652						Sox17	-3.17144			Pdc	-2.33345
Insig1	4.34615			Cyth4	10.7915	Krtap21-1	4.01588						Chrm2	-3.16573			Trp63	-2.30429
Thrsp	4.33262			Chd2	10.7526	Ifit2	3.99826						Eml6	-3.14126			Gm10629	-2.28489
Sema6d	4.32918			Sec63	10.7522	Rasd1	3.92944						Ssbp1	-3.13563			Dppa2	-2.27132
Spry1	4.30313			Mgea5	10.7295	Pou3f2	3.92227						Sun5	-3.12717			Gm16523	-2.25785
Kdm3a	4.29967			Sox9	10.7078	Larp7	3.91006						Ptger3	-3.12546			Cox16	-2.23618
Psme3	4.26967			Lgi4	10.7006	Kif5b	3.90988						Pml	-3.12422			Olfr713	-2.20004
Zfp593	4.26672			Mocos	10.6847	Serping1	3.89827						Gemin8	-3.12073			Gm14149	-2.08198
Sik1	4.26584			Clec7a	10.6659	Naa50	3.89712						Zfp354b	-3.11191			Sp110	-2.06915
Slc25a25	4.16522			Sema4b	10.5847	Ppap2a	3.84656						Gsg1l	-3.11122			Fcgbp	-2.02898
Angpt1	4.15591			Laptm5	10.5479	DXBay18	3.82225						Zfp60	-3.10618			Gm11677	-1.95897
Smim3	4.14514			Hspb6	10.5365	Diap2	3.78741						Kctd21	-3.10602			Zfp607	-1.89113
Alas2	4.13629			Luzp1	10.531	Map3k9	3.71358						Clic5	-3.10417			Gm10071	-1.88713
Clca1	4.12689			Rbm14	10.5253	Nfam1	3.70815						Klhdc1	-3.10167			Cml5	-1.84634
Eya2	4.11461			Zfp703	10.525	Zpbp2	3.69543						Gm9804	-3.1			Gm10523	-1.80401
Gm11974	4.11431			Anxa4	10.493	Abi3	3.69208						Lsm14b	-3.09875			Nlrp4e	-1.67405
Cdt1	4.10587			Ankrd50	10.4906	Cd79b	3.68778						Tepp	-3.09313			Txndc9	-1.58326
Clk4	4.10204			S100a11	10.466	Irg1	3.68292						Mrgprf	-3.07017			Chtf18	-1.52131
Otud3	4.09383			C1qa	10.4226	Sardh	3.68043						Zfp78	-3.04472			Trav12-1	-1.39163
Mx2	4.03182			Ccl5	10.4099	Dnmt3b	3.6681						Adam12	-3.04172
Per2	4.01768			Specc1	10.3851	Klhl6	3.65445						Sqrdl	-3.04163
Nrf1	4.01554			Zmiz1	10.3834	Safb2	3.64468						Kcnt2	-3.0381
Sdc1	4.00472			Cd93	10.3223	Ccdc6	3.63467						Epha1	-3.03435
Pros1	4.00243			Hcls1	10.3205	B4galt1	3.63457						Zfp54	-3.03343
Tsc22d4	3.98446			C3ar1	10.2873	Slc35a4	3.6217						Bace2	-3.03259
Ddit3	3.96764			Dmtn	10.236	Ifi47	3.61785						Trpm6	-3.02943
Golga7b	3.96403			Snx33	10.2174	Rasgrp3	3.58868						Cnr1	-3.02873
Ankrd28	3.96263			Rora	10.1691	Atp6v0a2	3.58146						Herc3	-3.01737
Taf1d	3.93816			H2afy	10.1397	Zcchc2	3.57485						Stx3	-3.00287
Hist1h4i	3.89251			Spidr	10.1316	Arfgap1	3.49788						Neb	-2.98602
Asb4	3.88459			Phf11d	10.1286	Brpf3	3.48717						Tbxa2r	-2.97089
Ube2i	3.82718			Stra6	10.1076	Hpgds	3.48651						Foxa1	-2.95167
Cacfd1	3.80741			Dusp14	10.0928	Riok1	3.46989						Pcdha11	-2.94918
Gm8884	3.80717			Rrp1	10.0286	Specc1l	3.44282						Tbx2	-2.94722
Fam46c	3.79333			Cyb5r3	10.0014	Tcap	3.43554						Gbp11	-2.92683
Cp	3.79174			Tha1	9.97749	Gbp5	3.43257						Zp1	-2.92355
Nup50	3.7906			Timp3	9.97192	Ago1	3.43105						Pld5	-2.91367
Dap	3.78691			Hbp1	9.94058	Atp6v0c	3.42836						Exoc6	-2.90323
Eva1a	3.76356			Malat1	9.93905	Cspp1	3.41311						Grk4	-2.90311
Wnt5b	3.76188			Phactr4	9.93567	Ctdp1	3.40002						Syndig1	-2.89267
Snhg1	4.32821			Ccno	9.90968	Olfm2	3.39783						Veph1	-2.86523
Tor3a	4.29099			Blnk	9.90737	Figf	3.39212						Rgs13	-2.83499
Bst2	4.27629			Hck	9.89101	Stam	3.3884						Tescl	-2.8317
Tcf12	4.2689			Trim30a	9.84502	Hook3	3.37701						Tnfaip8l3	-2.82214
Zbtb2	4.22572			Brd4	9.83345	Kcng2	3.356						Cbx7	-2.80063
Igtp	4.22215			Coq10b	9.81748	Pole	3.33831						Cpxm2	-2.75385
Haus4	4.19446			Lbp	9.80835	Upf2	3.32068						S100a5	-2.72216
Wdr33	4.16544			Chd7	9.76381	Slc25a24	3.30364						Slc8a1	-2.69721
Fzd3	4.13148			Stk32c	9.75734	Vmn2r48	3.28972						Ddx26b	-1.6975
Zc3hav1	4.09937			Tet2	9.75405	Endou	3.28381						Gm2379	-1.62427
Thbs1	4.08633			Lyz1	9.70418	Cd83	3.28222						Gpr98	-1.58969
S100a11	4.07994			Lgals1	9.69437	Grin1	3.26915						Efcab4a	-1.57727
Rgs16	4.02019			Tnks2	9.69379	Cd200	3.2339						Drd1a	-1.52176
Parp9	3.95516			Cited2	9.68404	Pja2	3.2162						Gm13251	-1.50768
Arhgap9	3.89495			Trib1	9.68189	Usp19	3.20692
Srf	3.87199			Myo1h	9.64703	Tmod3	3.20197
Nr1d1	3.84003			Plat	9.63834	Ormdl3	3.16535
Gna13	3.81415			Dab2	9.62901	Ppp6r3	3.16364
Skor1	3.81136			Adamts4	9.58114	Cd3eap	3.1603
Myo1f	3.79774			Klhl15	9.522	Cdca8	3.15253
Cry2	3.78837			Gna13	9.49949	Sox17	3.15124
Mafk	3.77529			Cdk8	9.48785	Efnb3	3.14741
Pla2g4a	3.75705			Pcdha12	9.47579	Ckb	3.13201
Upk1a	3.75491			Sfi1	9.45168	Mfn2	3.08992
Snrnp48	3.75485			Mafb	9.43102	Camk2b	3.05629
Nhlh1	3.75233			Ugt1a6b	9.41195	Oxsr1	3.05121
Sult1a1	3.73395			Myo1f	9.40257	Gprin3	3.03975
Mal	3.73365			Rac2	9.39837	Asrgl1	3.02703
Fat2	3.71549			Cdkn1a	9.35078	Fgr	2.94854
Ptpdc1	3.71274			Cybrd1	9.34743	Tmem170b	2.89654
Fkbp7	3.71165			Mta3	9.30905	Ajuba	2.84622
Serpinb1a	3.70793			Kiss1	9.29853	Sdcbp	2.81241
Gm3877	3.70256			Insig1	9.26034	Tgfb1	2.80893
Zfp266	3.7014			Prkar2a	9.20684	Gpr137b	2.52344
Cystm1	3.67833			Taf15	9.15336	Gm17244	2.38529
Mbnl2	3.66735			Myo18a	9.145	Zcchc7	1.98261
Adrb1	3.64644			Psmb8	9.1283	Sertad2	1.8743
Batf3	3.64362			Arrdc3	9.12347	Dok5	1.7929
Sipa1l2	3.64096			Rgs16	9.08822	Setd8	1.7787
Intu	3.62955			Csf2rb	9.07291	Stard4	1.74392
Gtpbp4	3.62853			Gm16442	9.05284	Ier5	1.72836
Tnfaip3	3.6133			Cxcl16	9.04595	Olfr22-ps1	1.71589
Tfcp2l1	3.60101			Parp9	8.93278	Cyp4f15	1.66052
Bdnf	3.59724			Ddx54	8.79937	Med26	1.66022
Spty2d1	3.58896			Pla1a	8.76372	Cxcl5	1.63665
P4ha2	3.58057			Plekho2	8.69847	Tmem161b	1.63451
Gpatch2	3.5778			Airn	8.68134	Klhl40	1.61523
Fam219a	3.5645			Alkbh1	8.63339	Tspyl4	1.58868
Slc6a20a	3.53455			Nipal3	8.61826	Tmem198	1.56836
Gngt2	3.51852			Zc3h13	8.59206	Tmem181b-ps	1.54937
Folr2	3.4878			Vgll4	8.53118	Gabra2	1.54819
Gpr182	3.4256			Jak3	8.48191	Prmt6	1.53944
Cpeb1	3.42005			Ptprs	8.4758	Ifrd1	1.52138
Glod5	3.33722			Zbtb2	8.37319	Ccnt1	1.52075
Frmpd3	3.3319			Zfp536	8.32295	Tob1	1.51822
Was	3.33088			B4galt1	8.29206	Zfp184	1.50153
Hecw2	3.32656			Acvr2b	8.2893
Rab32	3.31664			Sv2a	8.26095
Cnksr3	3.31037			Ms4a6c	8.25647
Pcnp	3.29279			Cpt1a	8.23046
Mertk	3.29065			Tbx3	8.20773
Morc4	3.28392			Camk2a	8.1483
Zfp451	3.28113			Bcas3os2	8.14525
C1ra	3.24537			Ccnl1	8.13497
Cstf2	3.24499			Rbm45	8.13179
Akap13	3.73649			Hnrnpa0	8.12737
Zfp185	3.61322			Steap1	8.09393
Ucp2	3.59438			Vcl	8.07194
Bmp2k	3.5721			Tgfbr2	8.05477
Anxa8	3.54209			Fcgr4	8.05082
Cep112	3.51263			Vwa5a	8.01968
Myo1g	3.51231			Epc1	8.00346
Tlr1	3.45514			Cdc42ep1	7.97633
Mboat1	3.39846			Col4a1	7.97087
Npl	3.36953			Csn3	7.90878
Nedd9	3.3668			Pik3r1	7.90716
Fhad1	3.34909			Cd72	7.81067
Adam8	3.34242			Ifit1	7.80465
Alkbh1	3.33922			Csmd3	7.8042
Parp4	3.30677			Wnk1	7.77035
Prss23	3.2801			Krt75	7.72987
Steap1	3.26133			Lmnb1	7.70901
Zfp133-ps	3.23688			Flywch1	7.61046
Gpihbp1	3.23436			Syde1	7.58654
Gm10914	3.22919			Zfp185	7.55987
Zfp655	3.20571			Ptx4	7.43459
Bmf	3.16211			Itpripl2	7.43136
Amigo3	3.13995			Grin2b	7.4059
Cbfa2t3	3.1241			Anxa8	7.40247
Lpin1	3.11259			Epb4,1l4b	7.37141
Gata2	3.10072			Phf11a	7.37035
Farsa	3.09518			Rn45s	7.35147
Dopey2	3.04688			Smad6	7.33887
Prss28	3.0457			Nyap2	7.32539
Cpne3	3.04329			Map1b	7.31061
Vmn1r48	3.04132			Sh2b3	7.24024
Rdh10	3.0401			Srf	7.23111
Hpgd	3.02067			Usp36	7.2052
Aldh1a3	3.01848			Tmem248	7.18583
C5ar2	3.01561			Plbd1	7.17563
Whamm	2.98931			Nav3	7.16469
Stfa3	2.96179			Prpf38b	7.16184
Zbtb7b	2.95491			Mboat1	7.16145
Stat5a	2.94612			Psen1	7.15876
Nuak2	2.91913			D16Ertd472e	7.15571
Golt1a	2.91278			Pfas	7.12354
Rps6kc1	2.89375			Renbp	7.1051
Agtrap	2.87902			Pycard	7.09686
Atoh7	2.86992			Slc4a4	7.08122
Baz1a	2.86654			Tmem184a	7.05801
Ankk1	2.85756			Mcm3	7.02804
Mapk1ip1l	2.84395			Tmc6	7.02422
Csnk2a2	2.79925			Parp4	7.01503
Tfap2a	2.77817			Il1r2	7.01073
Marveld2	2.77153			Dennd1c	6.96896
Slc27a5	2.67349			Fcer1g	6.96295
En2	2.64921			Defa-rs4	6.96001
Taf3	2.64234			Scara3	6.95066
Defa-rs7	2.59101			Timp2	6.92482
Hist2h2bb	2.58573			Ptrf	6.91996
Ripk3	2.46116			Gatad2a	6.91022
Vsig10	2.44526			Exoc3	6.90756
Clca2	2.38552			Lpl	6.90281
Gm10693	2.21178			D8Ertd82e	6.88443
Sdpr	2.11843			Kank2	6.87245
AW125324	2.05073			Col4a2	6.80083
Gm7827	1.99264			Hmga2	6.79645
Fam101a	1.91045			Arhgef11	6.78946
Gm5068	1.64138			Gm10614	6.78029
Gm15645	1.60921			Luc7l3	6.73908
Gm10536	1.60157			Dnajc21	6.72298
Erbb2ip	1.47611			Aplp1	6.71805
Abcb1b	3.23557			Ubc	6.70801
Ms4a6c	3.23			Cbx4	6.65998
Ascl2	3.18788			Casz1	6.65811
D16Ertd472e	3.17866			Abca1	6.60328
Gja5	3.08976			Krt8	6.59767
Rac2	3.07367			Aff1	6.5897
Casz1	2.71922			Ank3	6.56716
Gm13154	1.80611			Cdon	6.54764
Gm13889	1.55493			Tmod1	6.52239
				Myo1g	6.50166
				Dyrk2	6.44565
				Sp5	6.43156
				Galnt4	6.40072
				Pde5a	6.39745
				Adssl1	6.36935
				Nop14	6.36489
				Skor1	6.36213
				Kcnc1	6.35348
				Wdfy4	6.35345
				Rbm47	6.33749
				Zbp1	6.18023
				Adam8	6.07309
				Pde4d	6.02971
				Arl14ep	6.01274
				Samhd1	5.95612
				D8Ertd158e	5.94514
				Rab3il1	5.90947
				Gm10204	5.89922
				Abcb1b	5.83224
				Lyz2	5.80513
				Tpx2	5.79203
				Ccnd1	5.72779
				COX1	5.72541
				Hmgb1	5.68778
				Srgap1	5.60603
				Anxa3	5.59694
				Tec	5.58168
				Suv420h1	5.50783
				Meg3	5.46832
				Mcm2	5.40848
				Nmb	5.3961
				Haus4	5.37083
				Thrsp	5.3391
				Fli1	5.33512
				Padi2	5.33055
				Msantd1	5.30129
				Slc11a1	5.25721
				Rad23b	5.25446
				Snhg1	5.21715
				Syn2	5.1828
				ATP8	5.15692
				Inpp5d	5.15205
				Gusb	5.12138
				Plk2	5.10165
				Pmm2	5.0929
				Ifitm6	5.08664
				Mlec	5.08421
				Ptpn6	5.05538
				Crxos	5.04528
				Wscd2	5.01403
				Eif3c	5.00454
				Klf10	4.98645
				Odf2	4.97834
				Nedd9	4.96315
				Brix1	4.94408
				Rcc2	4.94358
				Ddr1	4.94183
				Rnf138rt1	4.9415
				Gm5069	4.93342
				Pdlim5	4.91282
				Dcaf10	4.90945
				Uap1l1	4.87388
				Metrnl	4.87075
				Grik3	4.8651
				Bms1	4.85871
				Pdcd6ip	4.84042
				Npl	4.72359
				Pkm	4.70436
				Mfsd1	4.70106
				Ap2m1	4.69794
				Olfr173	4.68004
				Tlr1	4.67001
				Fhad1	4.63247
				Kif13a	4.55402
				Wdr33	4.54717
				Exo1	4.54254
				Arhgap9	4.54024
				Vat1	4.53099
				St6gal1	4.52292
				Mc4r	4.4945
				Pvrl2	4.455
				Cwc22	4.44601
				Wdr43	4.43283
				Vps13d	4.41113
				Grifin	4.3927
				Zfp106	4.35682
				Zfp217	4.33942
				Cyp4v3	4.33854
				Cd48	4.33558
				Cep112	4.33477
				Plscr2	4.32484
				Ccdc80	4.32397
				Fermt3	4.30618
				Ldlr	4.27847
				Rasl11a	4.27642
				Palmd	4.27061
				Hip1	4.27041
				Akap13	4.26711
				Tuba3a	4.25163
				Ptpn13	4.25105
				Stat6	4.24057
				Prelid2	4.22164
				Oas1f	4.22157
				Casp8	4.20301
				Dagla	4.19994
				Rbpms2	4.19197
				Atp11a	4.18124
				Sept9	4.18033
				Tbxas1	4.17297
				Hnrnpa2b1	4.13272
				Slc38a1	4.10949
				Aldh3b1	4.10875
				Ttf2	4.1008
				Gpr116	4.08322
				Btk	4.06087
				Tug1	4.05911
				Syk	4.05464
				Nom1	4.05249
				Tslp	4.04811
				Stx2	4.04652
				Krtap21-1	4.01588
				Ifit2	3.99826
				Rasd1	3.92944
				Gm13889	3.92678
				Pou3f2	3.92227
				Larp7	3.91006
				Kif5b	3.90988
				Serping1	3.89827
				Naa50	3.89712
				Ppap2a	3.84656
				DXBay18	3.82225
				Diap2	3.78741
				Map3k9	3.71358
				Nfam1	3.70815
				Zpbp2	3.69543
				Abi3	3.69208
				Cd79b	3.68778
				Irg1	3.68292
				Sardh	3.68043
				Dnmt3b	3.6681
				Klhl6	3.65445
				Safb2	3.64468
				Ccdc6	3.63467
				B4galt1	3.63457
				Slc35a4	3.6217
				Ifi47	3.61785
				Rasgrp3	3.58868
				Atp6v0a2	3.58146
				Zcchc2	3.57485
				Arfgap1	3.49788
				Brpf3	3.48717
				Hpgds	3.48651
				Riok1	3.46989
				Specc1l	3.44282
				Cry2	3.44182
				Tcap	3.43554
				Gbp5	3.43257
				Ago1	3.43105
				Atp6v0c	3.42836
				Cspp1	3.41311
				Ctdp1	3.40002
				Olfm2	3.39783
				Figf	3.39212
				Stam	3.3884
				Hook3	3.37701
				Kcng2	3.356
				Pole	3.33831
				Upf2	3.32068
				Slc25a24	3.30364
				Vmn2r48	3.28972
				Endou	3.28381
				Cd83	3.28222
				Grin1	3.26915
				Cd200	3.2339
				Pja2	3.2162
				Usp19	3.20692
				Tmod3	3.20197
				Ormdl3	3.16535
				Ppp6r3	3.16364
				Cd3eap	3.1603
				Cdca8	3.15253
				Sox17	3.15124
				Efnb3	3.14741
				Ckb	3.13201
				Gja5	3.11001
				Mfn2	3.08992
				Camk2b	3.05629
				Oxsr1	3.05121
				Gprin3	3.03975
				Asrgl1	3.02703
				Fgr	2.94854
				Tmem170b	2.89654
				Ajuba	2.84622
				Sdcbp	2.81241
				Tgfb1	2.80893
				Gpr137b	2.52344
				Gm17244	2.38529
				Zcchc7	1.98261
				Sertad2	1.8743
				Dok5	1.7929
				Setd8	1.7787
				Stard4	1.74392
				Ier5	1.72836
				Olfr22-ps1	1.71589
				Cyp4f15	1.66052
				Med26	1.66022
				Cxcl5	1.63665
				Tmem161b	1.63451
				Klhl40	1.61523
				Tspyl4	1.58868
				Tmem198	1.56836
				Tmem181b-ps	1.54937
				Gabra2	1.54819
				Prmt6	1.53944
				Ifrd1	1.52138
				Ccnt1	1.52075
				Tob1	1.51822
				Zfp184	1.50153
	593Up-5Bi				840Up-68Bi									466 Down				499 (473) Down
inductions	6437.44				11768.8									-2639.26				-2881.16
répressions	-2639.26				-2881.16
Bilan energie	3798.17				8887.69

## Sheet: Sup Tab 1C Common-Ischronous
INDUCTIONS						REPRESSIONS								COMMON INDUCTIONS											COMMON REPRESSIONS									P5 and P10 Up in common list	P5 and P10 Down in common list	P5 and P10 Isochronous Down List		Isochonous up							Isochronous Down
																																									Lasting 33							Lasting 0
	Lasting	Biphasic					Lasting	Biphasic						Biphasic patterns excluded from RI calculation											Biphasic patterns excluded from RI calculation																early 52							early 17
	early						early																													0		Biphasic excluded			Transient 4							Transient 31
	Transient						Transient							genes in common aligned and classified on kinetics at P5 and R-Index at P5											genes in common aligned and classified on kinetics at P5 and R-Index at P5											17					Late 48							Late 5
	Late						Late							see graph line 305											see graph line 87											31		see graph line 148			Total = 137				see graph line 64			Total 53
																																				5
Total P5 Up	Specific P5	Total P10 Up	Specific P10	Comuns Up		Total P5 Down	Spe P5 Down	Total P10 Down	Specific P10	Comuns Down		Specific P5 Up		Common Up (P5 pattern)			Common Up (P10 pattern)			Specific P10 Up			Specific P5 Down		Communs down (P5 pattern)			Communs down (P10 pattern)			Specific P10 Down			292	75	53
n = 592	n = 286	n = 840	n = 534	n = 306		n = 466	n = 386	n = 499	n = 419	n = 80		n = 286		Common n = 292			Common n = 292			n = 466			n = 391		Comon n = 75			Comon n = 75			n = 357			Biphasic excluded	Biphasic excluded	Biphasic excluded		P5			P10				P5			P10
GeneSymbol	GeneSymbol	GeneSymbol	GeneSymbol	GeneSymbol		GeneSymbol	GeneSymbol	GeneSymbol	GeneSymbol	GeneSymbol		GeneSymbol	R-Index	GeneSymbol	R-Index	Kinetics	GeneSymbol	R-Index	Kinetics	GeneSymbol	R-Index		GeneSymbol	RI P5	GeneSymbol	RI P5	Kinetics	GeneSymbol	RI P10	Kinetics	Fold Change	INDeX		GeneSymbol	GeneSymbol	GeneSymbol		GeneSymbol	R-Index	Kinetics	GeneSymbol	R-Index	Kinetics		GeneSymbol	RI P5	Kinetics	GeneSymbol	RI P10
epha5	eaf2	Gm13154	Cd84	Adam8		Rtp4	Adam8	Fignl1	Cd79b	Tmsb15b1		Slc15a3	20.3689	Atf3	65.3865	Lasting	Atf3	213.116	Lasting	Saa3	67.4164		Actg2	-10.788	Tmsb15b1	-14.1863	Constant	Tmsb15b1	-18.24	Late	Mad2l1	-11.558		Abca1	Adamts5	B3galnt2		Atf3	65.3865	Lasting	Atf3	213.116	Lasting		Kcns3	-12.2369	early	Kcns3	-14.0508
egr4	Galnt15	Cep112	Ap5z1	Casz1		Adam8	epha5	Nfam1	Plscr2	P2ry13		Galnt15	17.2445	Ccl12	100.286	Lasting	Ccl12	109.018	Late	Stfa2l1	38.083		Bcl11b	-10.1261	Kcns3	-12.2369	early	Kcns3	-14.0508	early	Mup-ps12	-11.2565		Abcb1b	Anks1b	Bbs10		Ccl2	108.132	Lasting	Ccl2	210.02	Lasting		P2ry13	-12.0837	early	P2ry13	-11.8817
Insig1	Slc15a3	Cd84	Bcas3os2	Cep112		epha5	egr4	Rtp4	Palmd	Kcns3		eaf2	3.16719	Ccl2	108.132	Lasting	Ccl2	210.02	Lasting	Actb	36.048		Lrrc55	-18.2615	P2ry13	-12.0837	early	P2ry13	-11.8817	early	Sly	-10.2137		Adamts1	B3galnt2	Bbs12		Ccl3	61.0497	Lasting	Ccl3	105.901	Lasting		Bbs12	-8.19348	early	Bbs12	-10.3451
Adam8	Acp5	Rtp4	Ccr7	egr4		egr4	Insig1	Sox17	Pde6a	Bbs12		Gdf15	31.6478	Ccl3	61.0497	Lasting	Ccl3	105.901	Lasting	Ctsb	30.4793		Slc22a8	-13.2793	Thoc2	-8.82375	early	Thoc2	-8.4278	Transient	Ssty1	-9.87521		Adm	Bbs10	Cd209f		Ccl4	146.929	Lasting	Ccl4	266.97	Lasting		Tnfaip8	-8.0467	early	Tnfaip8	-13.9751
Rtp4	Anxa1	Ap5z1	Cxcl11	epha5		Insig1	Pop1	Wscd2	Scd3	Rsl1		Bcl3	27.631	Ccl4	146.929	Lasting	Ccl4	266.97	Lasting	Dpysl3	29.3437		Tlr12	-10.6262	Bbs12	-8.19348	early	Bbs12	-10.3451	early	Ptprj	-9.67083		Aff1	Bbs12	Homez		Ccl9	53.9886	Lasting	Ccl9	78.4306	Lasting		Slitrk6	-7.85353	early	Slitrk6	-15.6709
Atf3	Bcl3	Bcas3os2	eif2ak4	Fhad1		Tmsb15b1	Tfrc	Oprm1	Cd84	Slitrk6		Hspa1a	27.3221	Ccl9	53.9886	Lasting	Ccl9	78.4306	Lasting	Actg1	28.0462		Baiap2l1	-8.9546	Tnfaip8	-8.0467	early	Tnfaip8	-13.9751	early	Nfya	-9.43403		Ahnak	Bola1	Kcne2		Cd14	65.1641	Lasting	Cd14	76.7915	Lasting		Rsl1	-7.37459	early	Rsl1	-13.5573
Ccl12	Cnn1	Casz1	Gm10204	Gm13154		Actg2	Actg2	Cd79b	Ifit1	Thoc2		Wdr92	24.2184	Cd14	65.1641	Lasting	Cd14	76.7915	Lasting	eno1	26.8382		Cks1b	-9.77952	Slitrk6	-7.85353	early	Slitrk6	-15.6709	early	Gm13861	-8.30031		Akap13	Brinp3	Kcns3		Cebpd	84.6307	Lasting	Cebpd	88.1307	Lasting		Tnfrsf13b	-6.8997	early	Tnfrsf13b	-10.8284
Ccl2	epha2	Ccr7	Gm10614	Insig1		P2ry13	Mas1	Plscr2	Nfam1	Tnfaip8		Npas4	19.8838	Cebpd	84.6307	Lasting	Cebpd	88.1307	Lasting	Il1b	25.4005		Gmpr	-8.69989	Rsl1	-7.37459	early	Rsl1	-13.5573	early	Oxct2b	-7.98804		Alkbh1	Caps2	Nudt7		Cyp1b1	43.0076	Lasting	Cyp1b1	32.999	Lasting		Homez	-4.86289	early	Homez	-9.82272
Ccl3	Fdxacb1	Cxcl11	Gm10845	Nyap2		Mas1	Slc22a8	Palmd	Pycard	Tnfrsf13b		Snhg12	17.4716	Cyp1b1	43.0076	Lasting	Cyp1b1	32.999	Lasting	Slc3a2	24.1375		Mas1	-9.33707	Tnfrsf13b	-6.8997	early	Tnfrsf13b	-10.8284	early	Papln	-7.76436		Angpt2	Ccdc167	P2ry13		Fos	245.712	Lasting	Fos	233.338	Lasting		Nudt7	-4.53407	early	Nudt7	-10.0036
Ccl4	Hspa1a	eif2ak4	Gm1305	Rtp4		Kcns3	Tlr12	Pde6a	Tlr1	Trhde		Cnn1	17.1641	Fos	245.712	Lasting	Fos	233.338	Lasting	Pfkfb3	23.4633		Nckap5	-7.94949	Trhde	-6.55688	early	Trhde	-8.95924	Transient	Kif12	-7.65675		Angptl4	Cd209f	Rsl1		Ier3	39.7214	Lasting	Ier3	33.7766	Lasting		Ttc21b	-4.4205	early	Ttc21b	-10.8665
Ccl9	Icosl	Fhad1	Gm17821	Skor1		Slc22a8	Lrrc55	Scd3	Trim30a	Nudt7		Mgp	17.1012	Ier3	39.7214	Lasting	Ier3	33.7766	Lasting	Ctsd	22.8302		Pars2	-9.22901	Homez	-4.86289	early	Homez	-9.82272	early	Orly	-7.56384		Anxa2	Cdh7	Slitrk6		Lgals3	62.6323	Lasting	Lgals3	100.802	Lasting		Cd209f	-4.27898	early	Cd209f	-9.60454
Cd14	Mgp	Gm10204	H2-Q4	Tlr1		Tlr12	Baiap2l1	Cd84	Ajuba	Homez		Stfa2	16.6073	Lgals3	62.6323	Lasting	Lgals3	100.802	Lasting	Kcne3	22.2683		Pole	-7.73257	Nudt7	-4.53407	early	Nudt7	-10.0036	early	Skint4	-7.09645		Anxa8	Cntn6	Tia1		Lonrf3	36.3702	Lasting	Lonrf3	62.7913	Lasting		B3galnt2	-3.80003	early	B3galnt2	-8.65269
Cebpd	Npas4	Gm10614	Hccs	Tmem184a		Lrrc55	Hs3st6	Ifit1	exo1	Bbs10		Anxa1	14.8341	Lonrf3	36.3702	Lasting	Lonrf3	62.7913	Lasting	Xist	22.1781		Wnt6	-8.03911	Ttc21b	-4.4205	early	Ttc21b	-10.8665	early	Dsg1c	-7.07808		Apbb1ip	Dach1	Tnfaip8		Mt1	70.6152	Lasting	Mt1	94.0375	Lasting		Kcne2	-3.74335	early	Kcne2	-13.9569
Csf1	Ola1	Gm10845	Ibsp	Ttc38		Baiap2l1	Bcl11b	Pycard	Nom1	Cd209f		Ola1	13.9088	Mt1	70.6152	Lasting	Mt1	94.0375	Lasting	eno1b	22.1073		Hs3st6	-7.71242	Cd209f	-4.27898	early	Cd209f	-9.60454	early	Defb26	-6.91176		Apod	Dennd6a	Tnfrsf13b		Mt2	79.0743	Lasting	Mt2	127.665	Lasting		Zfp429	-3.6451	early	Zfp429	-8.73514
Csf2rb	Snhg12	Gm1305	Ifit1	Abca1		Hs3st6	Cks1b	Tlr1	Pla2g5	Tescl		Rem2	13.3025	Mt2	79.0743	Lasting	Mt2	127.665	Lasting	Irf2bp2	21.8268		Kif16b	-6.55457	B3galnt2	-3.80003	early	B3galnt2	-8.65269	early	Cass4	-6.86935		Apold1	Dhrs7c	Tnfrsf25		Neat1	47.2753	Lasting	Neat1	54.5954	Lasting		Tnfrsf25	-3.63646	early	Tnfrsf25	-12.0501
Cyp1b1	Stfa2	Gm17821	Krt75	Abcb1b		Bbs12	Gmpr	Trim30a	echdc3	Zfp429		Rasgef1b	13.1977	Neat1	47.2753	Lasting	Neat1	54.5954	Lasting	Btg1	21.3734		Mamdc4	-6.36748	Kcne2	-3.74335	early	Kcne2	-13.9569	early	epgn	-6.60806		Aqp1	Dock9	Ttc21b		Pip5k1a	64.2194	Lasting	Pip5k1a	67.3068	Lasting		Bbs10	-3.46695	early	Bbs10	-8.07021
eaf2	Wdr92	H2-Q4	Med16	Adamts1		Bcl11b	Kif16b	Ajuba	Chrna9	Sox17		Acp5	12.3092	Pip5k1a	64.2194	Lasting	Pip5k1a	67.3068	Lasting	Nfkbia	20.7489		Mcf2l	-6.75465	Zfp429	-3.6451	early	Zfp429	-8.73514	early	Olfr911-ps1	-6.57197		Arc	Dsel	Zfp429		Plin2	45.289	Lasting	Plin2	64.0504	Lasting		Tia1	-3.35531	early	Tia1	-10.8997
Fas	Snai1	Hccs	Ndor1	Adm		Cks1b	Mamdc4	exo1	Synpo	Fignl1		Csrp1	12.2063	Plin2	45.289	Lasting	Plin2	64.0504	Lasting	H2-K1	20.5501		Pikfyve	-6.63208	Tnfrsf25	-3.63646	early	Tnfrsf25	-12.0501	early	Rmnd5a	-4.96871		Arhgap9	etl4	Brinp3		Serpina3f	56.6281	Lasting	Serpina3f	37.5446	Lasting		Slc16a7	-12.6853	Transient	Slc16a7	-12.5606
Flnc	Ablim1	Ibsp	Oprm1	Aff1		Gmpr	Mcf2l	Nom1	Gm10614	Ttc21b		Ppp1r3c	11.7773	Serpina3f	56.6281	Lasting	Serpina3f	37.5446	Lasting	Uck2	20.1313		Slc22a18	-6.3802	Bbs10	-3.46695	early	Bbs10	-8.07021	early	Gm16982	-4.80416		Arid5a	Fut9	Cdh7		Timp1	51.0924	Lasting	Timp1	74.4247	Lasting		Nrxn3	-12.1535	Transient	Nrxn3	-13.6754
Fos	Auh	Ifit1	Pde6a	Ahnak		Kif16b	Nckap5	Pla2g5	Ggt5	Tnfrsf25		Hspa14	11.4938	Timp1	51.0924	Lasting	Timp1	74.4247	Lasting	Sh3bp2	19.0156		Tmem204	-7.26085	Tia1	-3.35531	early	Tia1	-10.8997	early	Mkks	-17.2659		Arl4d	Fzd10	Cntn6		Tnfrsf12a	79.7824	Lasting	Tnfrsf12a	63.8328	Lasting		Il1rapl1	-8.91669	Transient	Il1rapl1	-9.36432
Galnt15	C2cd4b	Krt75	Ptx4	Akap13		Mamdc4	Pars2	echdc3	Glt1d1	Rtp4		Fdxacb1	11.4899	Tnfrsf12a	79.7824	Lasting	Tnfrsf12a	63.8328	Lasting	Slc1a2	18.9036		Bcl11a	-5.37558	Tescl	-2.8317	early	Tescl	-18.134	Constant	Frmpd4	-16.6268		Arrdc3	Gabra4	Dach1		Tuba1c	46.5249	Lasting	Tuba1c	58.1574	Lasting		Gria2	-7.8847	Transient	Gria2	-12.3318
Galnt6	Cdkn2b	Med16	Sfi1	Alkbh1		Mcf2l	Pikfyve	Chrna9	Crxos	B3galnt2		Icosl	11.3339	Tuba1c	46.5249	Lasting	Tuba1c	58.1574	Lasting	Slfn2	18.793		Bhlhe22	-5.0402	Slc16a7	-12.6853	Transient	Slc16a7	-12.5606	Transient	Tmem107	-15.9464		Ascl2	Gria2	Dock9		Tubb6	55.5511	Lasting	Tubb6	83.0698	Lasting		Mctp1	-7.61829	Transient	Mctp1	-9.85765
Gem	Cebpa	Ndor1	Smad6	Angpt2		Nckap5	Pole	Synpo	Tgm5	Tia1		Crispld2	11.3119	Tubb6	55.5511	Lasting	Tubb6	83.0698	Lasting	Sgpl1	18.6713		Cbr3	-5.57864	Nrxn3	-12.1535	Transient	Nrxn3	-13.6754	Transient	Myh10	-15.7419		Aspg	Gucy1a2	Fut9		Csf1	27.2858	Lasting	Csf1	13.5196	Lasting		Dock9	-7.59736	Transient	Dock9	-8.1913
Ier3	Chka	Nyap2	Synpo	Angptl4		Pars2	Six5	Gm10614	Sfi1	Kcne2		Sat1	10.8842	Csf1	27.2858	Lasting	Csf1	13.5196	Lasting	Ncam1	18.2873		Six5	-6.24479	Izumo4	-10.0802	Transient	Izumo4	-14.8287	Late	Cttnbp2	-15.689		Atf3	Hes5	Gabra4		Flnc	35.2572	Lasting	Flnc	31.0881	Lasting		Lrrtm4	-7.02366	Transient	Lrrtm4	-7.30921
Lgals3	Clca1	Oprm1	Tbx3	Anxa2		Pikfyve	Slc22a18	Ggt5	Fgf6	Dock9		Rhob	10.8342	Flnc	35.2572	Lasting	Flnc	31.0881	Lasting	Thumpd1	18.2329		Sphk1	-5.33839	Il1rapl1	-8.91669	Transient	Il1rapl1	-9.36432	Transient	Zfp950	-15.1075		Atf4	Homez	Gria2		Gem	32.9059	Lasting	Gem	45.3467	Lasting		Hes5	-6.81322	Transient	Hes5	-18.2291
Lilrb4	Crem	Pde6a	Wwox	Anxa8		Pole	Sqrdl	Glt1d1	Gm10845	etl4		epha2	10.6188	Gem	32.9059	Lasting	Gem	45.3467	Lasting	Prg4	18.1298		Zfp882	-6.22935	etl4	-8.6698	Transient	etl4	-4.78084	Late	Zfp961	-14.9008		Bag3	Il1rapl1	Gucy1a2		Maff	28.9696	Lasting	Maff	53.4843	Lasting		Rxrg	-6.63263	Transient	Rxrg	-14.2699
Lonrf3	Crispld2	Ptx4	Gm13128	Apbb1ip		Rsl1	Tmem204	Crxos	Atxn7l1os2	Fzd10		Olfr224	10.4129	Maff	28.9696	Lasting	Maff	53.4843	Lasting	Htatsf1	17.8169		Cxcl12	-4.7483	Gria2	-7.8847	Transient	Gria2	-12.3318	Transient	Zfp273	-13.9232		Bcl2a1c	Inpp4b	Hes5		Plek	34.3356	Lasting	Plek	69.1308	Lasting		Pclo	-5.67871	Transient	Pclo	-12.4101
Maff	Csrp1	Sfi1	Tslp	Apod		Six5	Wnt6	Tgm5	Tssk5	Gria2		Tmcc3	10.163	Osmr	32.1882	Lasting	Osmr	32.3136	Late	Alkbh5	17.3695		Fbxo27	-4.50977	Mctp1	-7.61829	Transient	Mctp1	-9.85765	Transient	Zfp945	-13.1979		Bcl2a1d	Ipcef1	Il1rapl1		Tnfrsf1a	33.6761	Lasting	Tnfrsf1a	49.0998	Lasting		Ydjc	-5.57553	Transient	Ydjc	-6.01445
Mt1	Dbpht2	Skor1	Gm16508	Apold1		Slc22a18	Zfp882	Sfi1	Gm16508	Il1rapl1		Il6ra	9.86889	Plek	34.3356	Lasting	Plek	69.1308	Lasting	Tnfaip6	16.8632		Flrt2	-4.7634	Dock9	-7.59736	Transient	Dock9	-8.1913	Transient	Tmem212	-12.7549		Bhlhe40	Izumo4	Inpp4b		Fas	24.7784	Lasting	Fas	20.3561	Lasting		St8sia4	-5.49615	Transient	St8sia4	-7.14777
Mt2	Dusp10	Smad6	Gm13403	Aqp1		Slitrk6	Sphk1	Fgf6	Bcas3os2	Izumo4		Snhg5	9.34622	Sdc4	34.1142	Lasting	Sdc4	27.4004	Late	Nefm	16.7477		Ntf3	-4.48034	Fzd10	-7.58249	Transient	Fzd10	-14.4109	early	Gpr34	-12.6631		Bmp2k	Kcne2	Kcnv1		Plaur	26.1513	Lasting	Plaur	34.0573	Lasting		Brinp3	-5.43458	Transient	Brinp3	-5.97815
Neat1	Fam129a	Synpo	Chrna9	Arc		Sqrdl	Osr1	Gm10845	Casz1	Lrrtm4		Tspan18	9.23881	Tnfrsf1a	33.6761	Lasting	Tnfrsf1a	49.0998	Lasting	Batf	16.4305		Olig2	-4.3885	Lrrtm4	-7.02366	Transient	Lrrtm4	-7.30921	Transient	Krcc1	-12.1609		Bst2	Kcns3	Klhl14		Tlr2	23.7474	Lasting	Tlr2	35.047	Lasting		Fut9	-5.03276	Transient	Fut9	-11.9959
Osmr	Gadd45a	Tbx3	Palmd	Arhgap9		Thoc2	Foxd2	Atxn7l1os2	Krt75	Mctp1		Crem	8.72805	Fas	24.7784	Lasting	Fas	20.3561	Lasting	Itprip	16.3965		Snx14	-4.43192	Hes5	-6.81322	Transient	Hes5	-18.2291	Transient	Crebzf	-11.6558		Btg2	Kcnv1	Lrrtm3		Galnt6	16.1856	Lasting	Galnt6	12.3002	Lasting		Ntng1	-4.9481	Transient	Ntng1	-13.0701
Pip5k1a	Gdf15	Tmem184a	Trim30a	Arid5a		Tmem204	Crk	Tssk5	Gm13403	Nrxn3		Cdkn2b	8.52548	Plaur	26.1513	Lasting	Plaur	34.0573	Lasting	Plcb1	16.1391		Zbed4	-4.50487	Synpr	-6.68049	Transient	Synpr	-10.5503	Late	Tctex1d4	-11.5665		Btg3	Klhl14	Lrrtm4		Lilrb4	8.59785	Lasting	Lilrb4	88.5367	Lasting		Cntn6	-4.82085	Transient	Cntn6	-9.44782
Plaur	Gm10914	Ttc38	Scd3	Arl4d		Tnfaip8	Stard8	Gm16508	Wwox	Pgam2		Kctd14	8.40187	Tlr2	23.7474	Lasting	Tlr2	35.047	Lasting	Nav1	15.7341		Zcchc7	-4.59015	Rxrg	-6.63263	Transient	Rxrg	-14.2699	Transient	Zfp455	-11.3789		C1qb	Lrrtm3	Mctp1		Btg3	37.796	early	Btg3	34.2909	early		Gucy1a2	-4.81754	Transient	Gucy1a2	-12.5167
Plek	Gm11974	Wwox	D8ertd158e	Arrdc3		Tnfrsf13b	Flrt2	Bcas3os2	Tbx3	Slc16a7		Sik2	8.34578	Csf2rb	19.0249	Lasting	Csf2rb	18.3954	Late	Gprc5b	15.514		Arid2	-4.06044	Pclo	-5.67871	Transient	Pclo	-12.4101	Transient	Hist2h2ab	-10.6954		C1qc	Lrrtm4	Nrxn3		Cited1	49.5543	early	Cited1	33.7477	early		Lrrtm3	-4.78874	Transient	Lrrtm3	-5.98897
Plin2	Gm3877	Gm13128	Lingo4	Ascl2		Trhde	Gbp11	Casz1	H2-Q4	Synpr		Pcsk1	7.99772	Galnt6	16.1856	Lasting	Galnt6	12.3002	Lasting	Foxo1	15.2956		Ccnf	-4.04438	Ydjc	-5.57553	Transient	Ydjc	-6.01445	Transient	Zfp85	-10.694		C4b	Ly6g6c	Ntng1		Ctla2b	50.4106	early	Ctla2b	49.7063	early		Kcnv1	-4.2528	Transient	Kcnv1	-11.3278
Sdc4	Gm8884	Tslp	Myo1c	Aspg		Wnt6	Gdpgp1	Krt75	Ibsp	Bola1		Slc16a3	7.93565	Lilrb4	8.59785	Lasting	Lilrb4	88.5367	Lasting	Sbno2	14.5344		Hmgxb4	-4.20937	St8sia4	-5.49615	Transient	St8sia4	-7.14777	Transient	ercc6l2	-10.5048		Casp4	Mctp1	Pclo		Klf4	37.8866	early	Klf4	27.9207	early		Phactr3	-4.05752	Transient	Phactr3	-9.26156
Serpina3f	Grem1	Gm16508	Ggt5	Atf3		Zfp882	Ddx26b	Gm13403	Syce1l	Brinp3		Chka	7.89432	Angptl4	48.5654	early	Angptl4	40.4256	Lasting	Slc7a5	14.3963		Hspa12b	-4.05198	Brinp3	-5.43458	Transient	Brinp3	-5.97815	Transient	Zmym1	-10.384		Ccl12	Nrxn3	Pgam2		Nr4a1	55.6405	early	Nr4a1	53.1156	early		Gabra4	-4.05035	Transient	Gabra4	-10.2423
Slc15a3	Homer1	Gm13403	Wscd2	Atf4		Sphk1	Arhgef39	Wwox	Gm13154	Caps2		Oaf	7.81171	Anxa2	54.9991	early	Anxa2	57.0464	Lasting	Rrbp1	14.36		Osr1	-4.18478	Fut9	-5.03276	Transient	Fut9	-11.9959	Transient	Rb1cc1	-10.3692		Ccl2	Nsdhl	Phactr3		Slc16a6	52.9253	early	Slc16a6	21.1051	early		Klhl14	-3.80233	Transient	Klhl14	-8.10205
Timp1	Hspa14	Chrna9	Atxn7l1os2	Bag3		Osr1	Ddit4l	Tbx3	D8ertd158e	Cdh7		Vasn	7.76867	Btg3	37.796	early	Btg3	34.2909	early	Arid1a	14.2834		Pop1	-4.13159	Ntng1	-4.9481	Transient	Ntng1	-13.0701	Transient	Zfp960	-10.192		Ccl3	Ntng1	Prkdc		Hist1h1c	28.4785	early	Hist1h1c	37.5981	early		Cdh7	-3.76094	Transient	Cdh7	-5.28612
Tlr2	Il6ra	Palmd	Tgm5	Bcl2a1c		Nudt7	Ccnf	H2-Q4	Tslp	Dach1		C2cd4b	7.74438	Ccl7	51.0614	early	Ccl7	143.095	Lasting	Ppat	13.9763		Ttc30a1	-4.09916	Rhcg	-4.82338	Transient	Rhcg	-14.6367	early	Sec24b	-9.45526		Ccl4	Nudt7	Rpgrip1l		Hmgb2	29.5411	early	Hmgb2	31.6155	early		Rpgrip1l	-3.61899	Transient	Rpgrip1l	-8.8778
Tnfrsf12a	Lactb2	Trim30a	echdc3	Bcl2a1d		Homez	Senp8	Ibsp	Ap5z1	Dsel		Lactb2	7.68193	Cebpb	42.3988	early	Cebpb	57.1303	Lasting	Hmgn5	13.9577		Zfp518b	-4.05205	Cntn6	-4.82085	Transient	Cntn6	-9.44782	Transient	Lrif1	-9.17401		Ccl5	P2ry12	Rxrg		Mbd1	35.6808	early	Mbd1	33.2053	early		Inpp4b	-3.61084	Transient	Inpp4b	-9.01553
Tnfrsf1a	Morf4l2	Scd3	Crxos	Bhlhe40		Foxd2	Hspa12b	Syce1l	Myo1c	Fut9		Grem1	7.66299	Cited1	49.5543	early	Cited1	33.7477	early	Ankrd33b	13.8994		Bche	-3.68422	Gucy1a2	-4.81754	Transient	Gucy1a2	-12.5167	Transient	Traf3ip3	-8.79716		Ccl6	P2ry13	Serpina9		Ppp1r15a	34.2955	early	Ppp1r15a	34.4402	early		Dach1	-3.60604	Transient	Dach1	-4.9785
Tuba1c	Oaf	D8ertd158e	Fgf6	Bmp2k		Crk	Mrgprf	Gm13154	Lingo4	Gucy1a2		Dusp10	7.55301	Ctla2a	74.2101	early	Ctla2a	95.2417	Lasting	Kctd10	13.8277		Cdhr1	-3.9564	Lrrtm3	-4.78874	Transient	Lrrtm3	-5.98897	Transient	Uba7	-7.85168		Ccl7	Pclo	Slc16a7		Slc10a1	32.2307	early	Slc10a1	49.6272	early		Pgam2	-3.54509	Transient	Pgam2	-8.40107
Tubb6	Olfr224	Lingo4	Syce1l	Bst2		Stard8	Cbr3	D8ertd158e	Ccr7	Hes5		Rsph4a	7.51345	Ctla2b	50.4106	early	Ctla2b	49.7063	early	Kif1b	13.8191		Crk	-3.68684	Dsel	-4.74324	Transient	Dsel	-20.9029	Constant	Cyb5rl	-7.09585		Ccl9	Pgam2	Ssbp1		Arc	21.7662	early	Arc	34.1446	early		Prkdc	-3.47126	Transient	Prkdc	-7.62179
Acp5	Osgin1	Myo1c	Kcnj8	Btg2		Flrt2	Snx9	Tslp	Gm1305	Inpp4b		Syn3	7.39882	Cyr61	58.4868	early	Cyr61	106.704	Lasting	Anp32e	13.7138		Fignl1	-3.85679	Dennd6a	-4.57594	Transient	Dennd6a	-11.0224	early	Map2k3os	-6.71069		Ccno	Phactr3	St8sia4		Atf4	22.0289	early	Atf4	39.3218	early		Serpina9	-3.36467	Transient	Serpina9	-3.59038
Adamts1	Pcsk1	Ggt5	Tssk5	Btg3		Gbp11	efna4	Ap5z1	eif2ak4	Lrrtm3		Rabgap1l	7.38106	egr1	60.064	early	egr1	56.9877	Lasting	D5ertd579e	13.6978		Gdpgp1	-3.7107	Zfp521	-4.42095	Transient	Zfp521	-9.74256	early	Ccdc107	-6.50214		Cd14	Prkdc	Ydjc		Dusp1	25.0855	early	Dusp1	45.8651	early		Zc3h6	-3.20076	Transient	Zc3h6	-4.05487
Angptl4	Pik3c2b	Wscd2	Glt1d1	C1qb		Gdpgp1	Bhlhe22	Myo1c	Fhad1	Ntng1		Sox7	6.92941	emp1	51.3032	early	emp1	98.4712	Lasting	Map3k8	13.6974		Lrrc42	-3.77771	Kcnv1	-4.2528	Transient	Kcnv1	-11.3278	Transient	Cd40	-6.39175		Cd44	Rgs13	Zc3h6		epc1	21.7531	early	epc1	11.6912	early		Ssbp1	-3.13563	Transient	Ssbp1	-3.61971
Anxa1	Psme3	Atxn7l1os2	exo1	C1qc		Ddx26b	Arid2	Lingo4	Cep112	Pclo		Morf4l2	6.86015	Fosb	44.2416	early	Fosb	47.6811	Lasting	Tacc1	13.6715		Rtp4	-3.69519	Ccdc167	-4.15417	Transient	Ccdc167	-20.8527	Constant	Acyp2	-6.00849		Cd52	Rhcg	Adamts5		Mlf1	21.9054	early	Mlf1	23.9922	early		P2ry12	-17.8982	Late	P2ry12	-16.0626
Anxa2	Rln1	Tgm5	Nfam1	C4b		Arhgef39	Pml	Ccr7	Gm17821	Prkdc		Gadd45a	6.83567	Gadd45b	48.8255	early	Gadd45b	50.068	Lasting	Gatad2b	13.6263		Stard8	-3.74759	Bola1	-4.10697	Transient	Bola1	-14.298	early	Tnfsf12Tnfsf13	-5.8648		Cd68	Rpgrip1l	Dhrs7c		Rgs16	24.0958	early	Rgs16	16.4636	early		Nsdhl	-13.7886	Late	Nsdhl	-11.2141
Apold1	Rsph4a	echdc3	Cd79b	Casp4		Bbs10	Bche	Gm1305	Gm13128	Rhcg		Pik3c2b	6.62287	Gadd45g	47.9992	early	Gadd45g	54.9697	Lasting	Rara	13.6121		Tfrc	-3.76856	Slc40a1	-4.06989	Transient	Slc40a1	-16.9557	early	Zbtbd6	-5.14348		Cd86	Rsl1	Nsdhl		Suv420h1	26.4583	early	Suv420h1	22.0313	early		Slc2a5	-12.7912	Late	Slc2a5	-14.5529
Bag3	Sat1	Crxos	Plscr2	Ccl12		Ddit4l	Asf1b	eif2ak4	Kcnj8	Rpgrip1l		Dbpht2	6.61698	Hmox1	36.3586	early	Hmox1	48.0624	Lasting	etv6	13.3452		Zbtb3	-3.79425	Phactr3	-4.05752	Transient	Phactr3	-9.26156	Transient	Nat2	-5.10441		Cebpb	Rxrg	P2ry12		Tiparp	26.3553	early	Tiparp	19.7232	early		Dhrs7c	-6.32934	Late	Dhrs7c	-11.5012
Bcl3	Sik2	Fgf6	Pycard	Ccl2		Ccnf	Olig2	Fhad1	Cxcl11	Rxrg		Cebpa	6.50948	Hspb1	55.6889	early	Hspb1	49.487	Lasting	Fzd4	13.3242		Adam8	-3.48736	Gabra4	-4.05035	Transient	Gabra4	-10.2423	Transient	Gm12371	-4.14027		Cebpd	Serpina9	Slc2a5		Ube4b	23.4094	early	Ube4b	24.4257	early		Adamts5	-5.67887	Late	Adamts5	-4.07323
Btg3	Slc16a3	Syce1l	Sox17	Ccl3		Senp8	Gemin4	Cep112	Nyap2	Sgca		Auh	6.35904	Jun	59.9723	early	Jun	93.2615	Lasting	Phf2	13.1284		Asf1b	-3.62325	Ipcef1	-3.88417	Transient	Ipcef1	-5.69691	Late	Gm12680	-2.78854		Ch25h	Sgca			Chac1	17.0574	early	Chac1	29.2261	early
Ccl7	Snhg5	Kcnj8	Ajuba	Ccl4		Cd209f	Tbx2	Gm17821	Hccs	Ssbp1		Fam129a	6.33038	Klf4	37.8866	early	Klf4	27.9207	early	Pa2g4	13.1106		Foxd2	-3.61833	Ly6g6c	-3.8045	Transient	Ly6g6c	-8.39456	Late	Pcdh20	-11.6306		Chac1	Slc16a7			epb4,1l4b	20.4175	early	epb4,1l4b	14.7428	early
Cebpb	Sox7	Tssk5	Nom1	Ccl5		Hspa12b	Neb	Gm13128	Skor1	St8sia4		Osgin1	6.14828	Litaf	37.7038	early	Litaf	48.2802	Lasting	Ube2h	13.0735		Gm5878	-3.47729	Klhl14	-3.80233	Transient	Klhl14	-8.10205	Transient	Itpr1	-11.6065		Cited1	Slc2a5			errfi1	18.9594	early	errfi1	19.7523	early
Cited1	Syn3	Glt1d1	Pla2g5	Ccl6		Tescl	Samd9l	Kcnj8	Smad6	Zc3h6		Homer1	6.07649	Nr4a1	55.6405	early	Nr4a1	53.1156	early	Gabrb1	12.8324		Hmgcs2	-3.59412	Cdh7	-3.76094	Transient	Cdh7	-5.28612	Transient	Zfp943	-11.28		Clic4	Slc40a1			H3f3b	20.2589	early	H3f3b	26.219	early
Clip4	Tmcc3	exo1	Fignl1	Ccl7		Mrgprf	Ttc30a1	Cxcl11	Ndor1	Zfp521		Ralgps1	5.8576	S100a9	52.2756	early	S100a9	71.912	Lasting	Snx30	12.7172		Lrrk1	-3.64598	Rpgrip1l	-3.61899	Transient	Rpgrip1l	-8.8778	Transient	Gabrg2	-11.0767		Clip4	Slitrk6			Klf10	19.6605	early	Klf10	8.70657	early
Cnn1	Tspan18	Tlr1	Actb	Ccl9		Cbr3	Heyl	Nyap2	Tmem184a	Spink8		Klf6	5.84012	Slc16a6	52.9253	early	Slc16a6	21.1051	early	Dhx38	12.6783		Ppp1r10	-3.56354	Inpp4b	-3.61084	Transient	Inpp4b	-9.01553	Transient	Herc4	-10.8054		Cnn3	Spink8			Malat1	17.6263	early	Malat1	17.0577	early
Ctla2a	Vasn	Nfam1	Alkbh5	Ccno		Zfp429	Bcl11a	Hccs	Med16	Cntn6		Phlda1	5.82522	Socs3	42.2438	early	Socs3	50.9203	Lasting	Tbc1d24	12.6097		Rgs3	-3.48341	Dach1	-3.60604	Transient	Dach1	-4.9785	Transient	Col11a1	-10.6634		Cntf	Ssbp1			Nfil3	18.9504	early	Nfil3	32.2656	early
Ctla2b	Zfp133-ps	Cd79b	Ankrd33b	Cd14		Sox17	Rgs3	Skor1	Gm10204	Serpina9		Per1	5.78356	Tagln2	46.294	early	Tagln2	53.1898	Lasting	Grrp1	12.4485		Samd9l	-3.52037	Pgam2	-3.54509	Transient	Pgam2	-8.40107	Transient	Pds5b	-10.5243		Col4a1	St8sia4			Rasl11b	20.6574	early	Rasl11b	22.9084	early
Cyr61	Adrb1	Plscr2	Anp32e	Cd44		Snx9	Zbed4	Smad6	Ttc38	Klhl14		Ier5l	5.76291	Adamts1	34.8311	early	Adamts1	44.3802	Lasting	Bcl11b	12.1423		Serpind1	-3.61811	Spink8	-3.52323	Transient	Spink8	-12.9489	Late	Sema3a	-10.4108		Col5a3	Synpr			Sertad1	16.7404	early	Sertad1	20.8727	early
emp1	Amigo3	Pycard	Aplp1	Cd52		efna4	Zfp592	Ndor1	Ptx4	Phactr3		Magel2	5.65128	Arid5a	30.3627	early	Arid5a	28.7506	Lasting	Cndp2	11.9564		Slc10a3	-3.46343	Prkdc	-3.47126	Transient	Prkdc	-7.62179	Transient	Gpr21	-10.3673		Coq10b	Tescl			Arl4d	15.8423	early	Arl4d	19.382	early
epb4,1l4b	Apln	Sox17	Arid1a	Cd68		Bhlhe22	Cxcl12	Tmem184a	Gm13861	Dennd6a		Snai1	5.64661	Bag3	33.61	early	Bag3	31.9321	Late	Nfia	11.5153		Sox8	-3.56343	Caps2	-3.41545	Transient	Caps2	-12.0057	early	Nlgn1	-10.0576		Cry2	Thoc2			Cd86	16.0158	early	Cd86	20.9239	early
epha2	Armcx5	Ajuba	Batf	Cd86		Arid2	Zfp518b	Med16	Mad2l1	Ipcef1		Ablim1	5.53448	egr2	27.1698	early	egr2	49.9417	Lasting	Hic1	11.4705		Arhgef39	-3.34982	Serpina9	-3.36467	Transient	Serpina9	-3.59038	Transient	Cntn3	-9.99426		Csf1	Tia1			Dusp14	14.4728	early	Dusp14	17.8423	early
Fdxacb1	Arrdc4	Nom1	Btg1	Cebpb		Pml	Zfp78	Gm10204	Mup-ps12	Ly6g6c		Dusp6	5.47968	elk1	29.6026	early	elk1	34.7985	Transient	Chst11	11.33		Atr	-3.20346	Sgca	-3.21211	Transient	Sgca	-3.73998	Late	Ptprg	-9.98897		Csf2rb	Tmsb15b1			Arrdc3	13.5174	early	Arrdc3	13.5673	early
Fosb	Asb4	Pla2g5	Cbx4	Cebpd		Fignl1	Gm5878	Ttc38	Olfr911-ps1	Kcnv1		Id1	5.40749	ezr	33.4763	early	ezr	34.4391	Lasting	Sec63	10.7522		Ddit4l	-3.30449	Zc3h6	-3.20076	Transient	Zc3h6	-4.05487	Transient	Ccnh	-9.93268		Csf2rb2	Tnfaip8			Lamb3	12.596	early	Lamb3	22.1218	early
Gadd45b	Atoh7	Fignl1	Ctsb	Ch25h		Ttc21b	Zfp54	Ptx4	Skint4	Wscd2		Synpo2l	5.35142	Gm10405	29.8465	early	Gm10405	18.2429	Transient	Sox9	10.7078		efna4	-3.28943	Ssbp1	-3.13563	Transient	Ssbp1	-3.61971	Transient	Zfp40	-9.79685		Csrnp1	Tnfrsf13b			Ddit4	9.7205	early	Ddit4	22.2886	early
Hist1h1c	Atxn7l1	Actb	Ctsd	Chac1		Bche	Hmgcs2	Ccdc167	Sly	Gabra4		Usp2	5.32313	Hist1h1c	28.4785	early	Hist1h1c	37.5981	early	Ankrd50	10.4906		eomes	-3.23821	P2ry12	-17.8982	Late	P2ry12	-16.0626	Late	Rasa1	-9.77551		Ctdsp2	Tnfrsf25			Timp3	9.58466	early	Timp3	16.0188	early
Hmgb2	Bdnf	Adamts1	D5ertd579e	Cited1		Asf1b	Zbtb3	Dsel	Cass4	Slc40a1		Bpifc	5.29459	Hmgb2	29.5411	early	Hmgb2	31.6155	early	Rora	10.1691		Gemin4	-3.30397	Anks1b	-14.7907	Late	Anks1b	-9.91282	Late	Usp28	-9.59084		Ctla2a	Trhde			Trit1	10.2707	early	Trit1	17.5804	early
Hmox1	Bpifc	Adm	D8ertd82e	Clic4		Olig2	Zfp354b	Tescl	Defb26	Ccdc167		Sh2d3c	5.2802	Irf1	30.8444	early	Irf1	33.0995	Lasting	H2afy	10.1397		Heyl	-3.37977	Nsdhl	-13.7886	Late	Nsdhl	-11.2141	Late	Csmd1	-9.58408		Ctla2b	Ttc21b			Btg2	7.9298	early	Btg2	17.5649	early
Hspa1a	Clk4	Ahnak	Dhx38	Clip4		Tnfrsf25	Cnr1	Gm13861	Dsg1c	Ydjc		Il15ra	4.92662	Lcn2	30.2411	early	Lcn2	24.8169	Late	Stra6	10.1076		Mrpl15	-3.33751	Slc2a5	-12.7912	Late	Slc2a5	-14.5529	Late	Ryr3	-9.32632		Ctsc	Ydjc			Ccno	6.71739	early	Ccno	16.5465	early
Hspb1	Cnksr3	Alkbh5	Dpysl3	Cnn3		Gemin4	Atr	Mad2l1	epgn	Anks1b		Rbm33	4.90162	Lmna	35.0292	early	Lmna	38.696	Lasting	Tha1	9.97749		Pml	-3.12422	Dhrs7c	-6.32934	Late	Dhrs7c	-11.5012	Late	Slc35g2	-9.12542		Ctsz	Zc3h6			Coq10b	7.44117	early	Coq10b	17.5069	early
Icosl	Ddit3	Angpt2	eno1	Cntf		Tbx2	Gm9804	Mup-ps12	Gm16982	Nsdhl		Rell1	4.87853	Mbd1	35.6808	early	Mbd1	33.2053	early	Tnks2	9.69379		Ptger3	-3.12546	Adamts5	-5.67887	Late	Adamts5	-4.07323	Late	Stxbp5	-9.00955		Cyba	Zfp429			D16ertd472e	6.98832	early	D16ertd472e	11.6896	early
Irf1	Dnaja4	Angptl4	etv6	Col4a1		Neb	Lrrk1	Olfr911-ps1	Kif12	P2ry12		Slc1a4	4.86893	Medag	29.2733	early	Medag	25.5521	Transient	Pcdha12	9.47579		Senp8	-3.39147	Rgs13	-2.83499	Late	Rgs13	-3.52952	Transient	Slit2	-9.00911		Cyp1b1	Zfp521			Fzd3	7.04888	early	Fzd3	22.0244	early
Jun	Dusp6	Ankrd33b	Foxo1	Col5a3		Samd9l	Slc11a2	Skint4	Nfya	Adamts5		Tnfrsf9	4.86404	Mms22l	28.91	early	Mms22l	23.5702	Transient	Mafb	9.43102		Slc11a2	-3.38403							Tep1	-8.83362		Cyr61				Msantd1	8.45933	early	Msantd1	8.61592	early
Klf4	eva1a	Anp32e	Fzd4	Coq10b		Ttc30a1	eomes	Sly	Orly	Dhrs7c		eva1c	4.73115	Mtor	28.313	early	Mtor	36.0315	Lasting	Prkar2a	9.20684		Snx9	-3.40002							Fancb	-8.56504		Cyth4				Rnf138rt1	8.94022	early	Rnf138rt1	8.84287	early
Lcn2	eva1c	Anxa2	Gatad2b	Cry2		Heyl	Tbxa2r	Cass4	Oxct2b	Oprm1		Arrdc4	4.72794	Odc1	35.5571	early	Odc1	42.8708	Lasting	Pla1a	8.76372		Sox17	-3.17144							Ndst3	-8.39675		D16ertd472e				Tet2	7.29996	early	Tet2	16.3207	early
Litaf	Fam107b	Aplp1	Gprc5b	Csf1		Bcl11a	Zcchc7	Defb26	Papln	Rgs13		Armcx5	4.70764	Pbld1	30.7011	early	Pbld1	24.5041	Transient	Vgll4	8.53118		Tmem100	-3.22194							Npvf	-8.33667		Ddit4				Thrsp	6.71665	early	Thrsp	8.72746	early
Lmna	Fam219a	Apold1	H2-K1	Csf2rb		Rgs3	Hmgxb4	Dsg1c	Ptprj	Slc2a5		Dnaja4	4.6899	Ppm1k	30.6306	early	Ppm1k	25.1681	Transient	Sv2a	8.26095		Zfp592	-3.2593							Uba3	-8.04356		Dmtn				Srf	6.38567	early	Srf	11.0935	early
Mbd1	Fam46a	Arid1a	Hic1	Csf2rb2		B3galnt2	S100a5	epgn	Rmnd5a			Apln	4.66892	Ppp1r15a	34.2955	early	Ppp1r15a	34.4402	early	Mapre2	7.37141		Cnr1	-3.02873							Scai	-8.00285		Dok2				Alkbh1	4.71562	early	Alkbh1	14.9663	early
Mcl1	Farsa	Arid5a	Hmgn5	Csrnp1		Zbed4	Ntf3	Gm16982	Ssty1			Zfp787	4.63885	S100a8	27.9115	early	S100a8	56.5067	Lasting	Usp36	7.2052		Ddx26b	-1.6975							Ska1	-7.98838		Dusp1				Gm13889	1.55493	early	Gm13889	11.7803	early
Mgp	Frmpd3	Ascl2	Htatsf1	Ctdsp2		Zfp592	Cdhr1	Kif12	Acyp2			Rln1	4.63062	Serpine1	33.3084	early	Serpine1	24.2348	Lasting	Tmem248	7.18583		Gbp11	-2.92683							Ubr1	-7.96692		Dusp14				Mafk	5.07622	early	Mafk	21.6586	early
Mlf1	Golga7b	Atf3	Il1b	Ctla2a		Cxcl12	Ptger3	Nfya	Ccdc107			Atxn7l1	4.56449	Slc10a1	32.2307	early	Slc10a1	49.6272	early	Prpf38b	7.16184		Gm9804	-3.1							Saysd1	-7.94003		Dusp16				Nedd9	4.87222	early	Nedd9	8.01043	early
Mpzl2	Gpatch2	Batf	Irf2bp2	Ctla2b		Zfp518b	Slc10a3	Orly	Cttnbp2			Lrrc32	4.50164	Slc2a1	35.4341	early	Slc2a1	54.6331	Lasting	Psen1	7.15876		Kctd21	-3.10602							Mgat4c	-7.83971		Dusp4				Snhg1	4.32821	early	Snhg1	15.6514	early
Mtor	Gtpbp4	Bhlhe40	Itprip	Ctsc		Zfp78	Fbxo27	Oxct2b	Frmpd4			Tmprss3	4.42008	Tmbim1	32.3921	early	Tmbim1	31.1062	Late	Pfas	7.12354		Mrgprf	-3.07017							Zfp748	-7.7608		efna1				Hba-a2	24.9369	Transient	Hba-a2	21.3275	Transient
Npas4	Id1	Bmp2k	Kcne3	Ctsz		Gm5878	Ppp1r10	Papln	Gpr34			Fam107b	4.36693	Adm	21.8515	early	Adm	40.6223	Lasting	Timp2	6.92482		Neb	-2.98602							Abhd14a	-7.68558		egr1				Krt8	10.8007	Transient	Krt8	11.0419	Transient
Odc1	Ier5l	Btg1	Kctd10	Cyba		Zfp54	Serpind1	Ptprj	Hist2h2ab			Fam46a	4.36133	Arc	21.7662	early	Arc	34.1446	early	exoc3	6.90756		S100a5	-2.72216							Kbtbd3	-7.68392		egr2				Gna13	6.55819	Transient	Gna13	15.1408	Transient
Ola1	Il15ra	Cbx4	Kif1b	Cyp1b1		Hmgcs2	Sox8	Rmnd5a	Mkks			Sema6d	4.32918	Atf4	22.0289	early	Atf4	39.3218	early	Lpl	6.90281		Sqrdl	-3.04163							Pgr	-7.51279		ehd4				Kiss1	6.60566	Transient	Kiss1	13.9715	Transient
Pmaip1	Kctd14	Ccl2	Lpl	Cyr61		Zbtb3	Tmem100	Ssty1	Myh10			Spry1	4.30313	Csrnp1	22.9217	early	Csrnp1	36.0337	Lasting	D8ertd82e	6.88443		Tbx2	-2.94722							Pelp1	-7.22482		eif4ebp1				Ccl6	42.9747	Late	Ccl6	42.7799	Late
Ppp1r15a	Kdm3a	Ccl3	Map3k8	Cyth4		Zfp354b	Mrpl15	Bola1	Tctex1d4			Kdm3a	4.29967	Dmtn	24.2109	early	Dmtn	17.7737	Transient	Luc7l3	6.73908		Tbxa2r	-2.97089							Kcns2	-7.22474		elk1				Gfap	46.456	Late	Gfap	45.1094	Late
Prss23	Klf6	Ccl4	Mapre2	D16ertd472e		Cnr1	Kctd21	Caps2	Tmem107			Psme3	4.26967	Dusp1	25.0855	early	Dusp1	45.8651	early	Aplp1	6.71805		Trpm6	-3.02943							Lyplal1	-7.22161		emp1				Gpr84	54.5526	Late	Gpr84	54.4724	Late
Rgs16	Lpin1	Ccl7	Nav1	Ddit4		Atr	Lrrc42	Fzd10	Tmem212			Zfp593	4.26672	epc1	21.7531	early	epc1	11.6912	early	Ubc	6.70801		Zfp354b	-3.11191							Med14	-7.00474		epb4.1l4b				S100a4	40.3284	Late	S100a4	31.0681	Late
S100a8	Lrrc32	Ccl9	Ncam1	Dmtn		Pop1	Snx14	Kcne2	Tnfsf12Tnfsf13			Sik1	4.26584	esm1	23.2579	early	esm1	34.096	Lasting	Cbx4	6.65998		Zfp54	-3.03343							Kctd14	-6.96191		epc1				S100a6	38.3014	Late	S100a6	30.0249	Late
S100a9	Magel2	Cd14	Nefm	Dok2		Tia1	Trpm6	Kcns3	Traf3ip3			Slc25a25	4.16522	Jund	22.0162	early	Jund	48.488	Lasting	Cdon	6.54764		Zfp78	-3.04472							Wdr44	-6.87341		errfi1				Aspg	33.2048	Late	Aspg	31.8052	Late
Serpine1	Mapk1ip1l	Cebpb	Nfia	Dusp1		Gm9804	Pou6f2	P2ry13	Zbtbd6			Smim3	4.14514	Lrrfip1	21.6569	early	Lrrfip1	13.1903	Lasting	Dyrk2	6.44565		elovl6	-11.1675							Srpk3	-6.83799		esm1				Bcl2a1d	33.8187	Late	Bcl2a1d	33.1884	Late
Snhg12	Mertk	Cebpd	Nfkbia	Dusp14		Lrrk1	Acvr1c	Rhcg	Zfp273			Clca1	4.12689	Mcl1	21.4935	early	Mcl1	36.1611	Lasting	Pde4d	6.02971		erbb4	-10.9408							Zfp759	-6.77283		ezr				Ifitm1	30.7764	Late	Ifitm1	20.2226	Late
Socs3	Nuak2	Clip4	Pfkfb3	Dusp16		Slc11a2	Asph	Rsl1	Zfp455			Gm11974	4.11431	Mlf1	21.9054	early	Mlf1	23.9922	early	Arl14ep	6.01274		Fam19a1	-10.3954							Scn3a	-6.74549		F3				Pdpn	32.2144	Late	Pdpn	38.1014	Late
Stfa2	P4ha2	Csf1	Phf2	Dusp4		eomes	Cdh12	Slc40a1	Zfp85			Clk4	4.10204	Myo1e	22.5086	early	Myo1e	27.6412	Lasting	Tec	5.58168		Grm7	-12.2506							Prickle1	-6.68436		Fas				S1pr3	30.1497	Late	S1pr3	25.3625	Late
Tagln2	Pcnp	Csrnp1	Plcb1	efna1		Tbxa2r	Cntn4	Slitrk6	Zfp945			Per2	4.01768	Pmaip1	24.014	early	Pmaip1	26.1492	Lasting	Rad23b	5.25446		Mvd	-12.4842							Wdr17	-6.60876		Fcer1g				Trim47	27.5343	Late	Trim47	28.3913	Late
Tgif1	Per1	Ctdsp2	Ppat	egr1		Zcchc7	elovl6	Tia1	Zfp950			Ddit3	3.96764	Rgs16	24.0958	early	Rgs16	16.4636	early	Syn2	5.1828		Palm2	-9.9944							efcab1	-6.52194		Flnc				Cd52	21.959	Late	Cd52	26.4782	Late
Tmbim1	Per2	Ctla2a	Prg4	egr2		Tfrc	erbb4	Tnfaip8	Zfp961			Golga7b	3.96403	Suv420h1	26.4583	early	Suv420h1	22.0313	early	Pmm2	5.0929		Robo2	-12.1724							Pvalb	-6.45578		Flt1				Cd68	23.0069	Late	Cd68	27.5401	Late
Wdr92	Phlda1	Ctsb	Rara	ehd4		Hmgxb4	Fam19a1	Tnfrsf13b	Cd40			Asb4	3.88459	Tgif1	22.2706	early	Tgif1	32.7539	Lasting	Gm5069	4.93342		Tmem74b	-9.89204							Tspear	-6.35876		Fos				Col5a3	22.1453	Late	Col5a3	8.39738	Late
ezr	Ppp1r3c	Ctsd	Rrbp1	eif4ebp1		S100a5	Fat3	Tnfrsf25	Crebzf			Ube2i	3.82718	Tiparp	26.3553	early	Tiparp	19.7232	early	Metrnl	4.87075		Tubb4b	-13.8918							Rasl10b	-6.29234		Fosb				Gbp2	26.1936	Late	Gbp2	23.6725	Late
Snai1	Prss28	Ctsz	Saa3	elk1		Ntf3	Fert2	B3galnt2	Cyb5rl			Gm8884	3.80717	Ube4b	23.4094	early	Ube4b	24.4257	early	Pkm	4.70436		Cdh12	-8.32785							Oxld1	-6.27707		Fzd3				Lgals1	22.5019	Late	Lgals1	16.647	Late
Ablim1	Rabgap1l	Cyp1b1	Sbno2	emp1		Cdhr1	Galntl6	Bbs10	ercc6l2			eva1a	3.76356	Apold1	18.1334	early	Apold1	21.7459	Lasting	Ap2m1	4.69794		Fat3	-8.12197							Slitrk5	-6.16313		Gadd45b				Ly86	21.1974	Late	Ly86	21.44	Late
Adm	Ralgps1	Cyr61	Sec63	epb4,1l4b		Ptger3	Gm9866	Bbs12	Gm12371			Gm3877	3.70256	Chac1	17.0574	early	Chac1	29.2261	early	Ppap2a	3.84656		Galntl6	-7.71828							Ptger2	-6.14756		Gadd45g				Ncf4	22.0331	Late	Ncf4	33.9686	Late
Aff1	Rasgef1b	D5ertd579e	Sgpl1	epc1		Slc10a3	Gpr88	Cd209f	Krcc1			Zfp266	3.7014	epb4,1l4b	20.4175	early	epb4,1l4b	14.7428	early	Figf	3.39212		Gm9866	-7.97113							Ccdc74a	-5.90555		Galnt6				Scgb3a1	21.9342	Late	Scgb3a1	25.7007	Late
Angpt2	Rbm33	D8ertd82e	Slc1a2	errfi1		Fbxo27	Gria1	Dennd6a	Lrif1			Adrb1	3.64644	errfi1	18.9594	early	errfi1	19.7523	early	Usp19	3.20692		Gpr88	-9.72627							Plcb4	-5.7167		Gbp2				Abca1	18.9371	Late	Abca1	11.8549	Late
Arc	Rell1	Dhx38	Slc3a2	esm1		Ppp1r10	Grik1	Homez	Map2k3os			Sipa1l2	3.64096	Gch1	19.4064	early	Gch1	30.7279	Lasting	Cd3eap	3.1603		Gria1	-9.12399							Akap1	-5.5819		Gbp3				Apbb1ip	18.4426	Late	Apbb1ip	17.9869	Late
Arid5a	Rem2	Dok2	Slc7a5	ezr		Kcne2	Grm7	Nudt7	Nat2			Gtpbp4	3.62853	H3f3b	20.2589	early	H3f3b	26.219	early	Mfn2	3.08992		Grm8	-8.40237							Birc6	-5.33543		Gch1				C1qc	18.2804	Late	C1qc	33.4989	Late
Arl4d	Rhob	Dpysl3	Slfn2	F3		Serpind1	Grm8	Ttc21b	Rb1cc1			Tnfaip3	3.6133	Klf10	19.6605	early	Klf10	8.70657	early	Mapt	22.7322		Hs3st1	-7.96714							Vps13b	-5.3152		Gem				C4b	17.5588	Late	C4b	18.7457	Late
Arrdc3	Rn18s	Dusp16	Snx30	Fas		Sox8	Hs3st1	Zfp429	Sec24b			Bdnf	3.59724	Malat1	17.6263	early	Malat1	17.0577	early	Hspa8	17.6015		Stxbp5l	-8.56841							Lekr1	-5.2593		Gfap				Ctsc	17.0778	Late	Ctsc	24.6252	Late
Atf4	Sema6d	Dusp4	Stfa2l1	Fcer1g		Tmem100	Masp2	Zfp521	Uba7			Spty2d1	3.58896	Mpzl2	21.0102	early	Mpzl2	26.2471	Lasting	Pla2g7	17.0186		Tbc1d32	-8.7914							Cdh11	-5.17507		Gja5				Fcer1g	18.1863	Late	Fcer1g	10.9655	Late
Auh	Sh2d3c	egr1	Sv2a	Flnc		Mrpl15	Mvd	Acyp2	Zfp960			P4ha2	3.58057	Nfatc2	20.9002	early	Nfatc2	15.5418	Lasting	elovl5	16.0422		Tuba1b	-8.23467							B3galt2	-5.13644		Gjb2				Krt85	20.6134	Late	Krt85	30.1092	Late
Bhlhe40	Sik1	egr2	Tacc1	Flt1		Kctd21	Palm2	Ccdc107	Zmym1			Gpatch2	3.5778	Nfil3	18.9504	early	Nfil3	32.2656	early	Txnip	12.7752		Tubb2b	-7.83157							Abhd14b	-5.0329		Gm10405				Vav1	17.3677	Late	Vav1	29.4105	Late
C2cd4b	Sipa1l2	emp1	Tbc1d24	Fos		Lrrc42	Pcdh7	Cttnbp2	Gm12680			Fam219a	3.5645	Prss23	17.3705	early	Prss23	27.7986	Lasting	Pdk4	12.5327		Wars2	-8.46232							Opn3	-5.0023		Gm13889				Bst2	14.2762	Late	Bst2	20.8761	Late
Cd86	Slc1a4	eno1	Thumpd1	Fosb		Snx14	Pfkp	Frmpd4	Fdxacb1			Frmpd3	3.3319	Rasl11b	20.6574	early	Rasl11b	22.9084	early	Klf5	12.0403		Acvr1c	-6.63021							Asxl3	-4.94909		Gna13				C1qb	14.046	Late	C1qb	27.3839	Late
Cdkn2b	Slc25a25	esm1	Timp2	Fzd3		Trpm6	Rgs2	Gpr34	Kctd14			Cnksr3	3.31037	Sertad1	16.7404	early	Sertad1	20.8727	early	Prok2	10.9093		Asph	-6.58721							Olfm3	-4.91507		Gpr84				Cntf	15.5444	Late	Cntf	23.809	Late
Cebpa	Slc27a5	etv6	Tmem248	Gadd45b		Acvr1c	Robo2	Hist2h2ab	Abhd14a			Pcnp	3.29279	Aff1	15.8343	early	Aff1	10.9024	Late	Sema4b	10.5847		Cntn4	-7.30748							Sacs	-4.85975		H19				Gbp3	15.2901	Late	Gbp3	25.3206	Late
Chka	Smim3	ezr	Tnfaip6	Gadd45g		Asph	Slc24a2	Mkks	Acn9			Mertk	3.29065	Angpt2	15.7615	early	Angpt2	24.178	Lasting	Hbp1	9.94058		Crym	-7.2005							Tle1	-4.77724		H3f3b				Mpeg1	15.9384	Late	Mpeg1	26.3473	Late
Clca1	Spry1	F3	Ubc	Galnt6		Cdh12	Stxbp5l	Myh10	Adamts13			Zfp133-ps	3.23688	Arl4d	15.8423	early	Arl4d	19.382	early	Stk32c	9.75734		Dhcr24	-6.38627							Zfp119a	-4.64032		Haus4				Slc14a1	16.5956	Late	Slc14a1	17.807	Late
Crem	Spty2d1	Fas	Ube2h	Gbp2		Cntn4	Tbc1d32	Tctex1d4	Ankrd32			Gm10914	3.22919	Cd86	16.0158	early	Cd86	20.9239	early	Cited2	9.68404		enc1	-6.80491							Zfhx4	-4.5833		Hba-a2				Arhgap9	10.9196	Late	Arhgap9	6.82352	Late
Crispld2	Synpo2l	Flnc	Uck2	Gbp3		Dock9	Tmem40	Tmem107	Ccdc74a			Rn18s	3.15	Clip4	16.378	early	Clip4	9.41182	Lasting	Plat	9.63834		Fdft1	-6.37546							Zfp944	-4.39781		Hipk2				Ifi204	12.7251	Late	Ifi204	25.5429	Late
Csrnp1	Tmprss3	Flt1	Xist	Gch1		elovl6	Tmem74b	Tmem212	Ccnh			Amigo3	3.13995	Ctdsp2	13.8575	early	Ctdsp2	23.2534	Lasting	Klhl15	9.522		Masp2	-7.71321							Zfp786	-4.39373		Hist1h1c				Lyz2	13.3776	Late	Lyz2	10.4942	Late
Csrp1	Tnfaip3	Fos	Actg1	Gem		erbb4	Tubb4b	Tnfsf12Tnfsf13	Cntn3			Lpin1	3.11259	Dusp14	14.4728	early	Dusp14	17.8423	early	Cdkn1a	9.35078		Mtmr14	-6.62581							Adamts13	-4.33916		Hmgb2				Ptpn6	10.8029	Late	Ptpn6	9.47199	Late
Ctdsp2	Tnfrsf9	Fosb	Ankrd50	Gfap		etl4	Vps13a	Traf3ip3	Col11a1			Farsa	3.09518	Dusp16	16.0191	early	Dusp16	30.4693	Lasting	Ccnl1	8.13497		Nrxn1	-6.39562							Mterf1b	-4.27042		Hmox1				Rac2	12.1482	Late	Rac2	14.7231	Late
Dbpht2	Ube2i	Foxo1	Ap2m1	Gja5		Fam19a1	Wars2	Zbtbd6	Csmd1			Prss28	3.0457	F3	16.2603	early	F3	30.6102	Lasting	Pik3r1	7.90716		Nudt19	-6.25094							Acn9	-4.19797		Hspb1				Cd44	9.63365	Late	Cd44	15.8667	Late
Dusp1	Usp2	Fzd4	Bcl11b	Gjb2		Fat3	Ypel1	Zfp273	Cst6			Vmn1r48	3.04132	Flt1	13.7995	early	Flt1	8.60011	Lasting	Csmd3	7.8042		Pcdh7	-7.44668							Foxp2	-4.1797		Hspb8				Psmb8	10.011	Late	Psmb8	13.318	Late
Dusp10	Vmn1r48	Gadd45b	Chst11	Gm10405		Fert2	Adam12	Zfp455	Diap3			Nuak2	2.91913	Klf2	16.1646	early	Klf2	35.4326	Lasting	Tmod1	6.52239		Pfkp	-7.18866							Ltn1	-3.70566		Ier2				Bcl2a1c	7.19158	Late	Bcl2a1c	24.8108	Late
Dusp14	Zfp266	Gadd45g	Cndp2	Gm13889		Fzd10	Adamtsl1	Zfp85	efcab1			Atoh7	2.86992	Pcdh10	15.9744	early	Pcdh10	29.2606	Lasting	Plk2	5.10165		Rgs2	-7.30855							Gm10778	-3.56881		Ier3				Gja5	7.04284	Late	Gja5	2.19579	Late
Dusp16	Zfp593	Galnt6	eno1b	Gna13		Galntl6	Ank2	Zfp945	Fancb			Mapk1ip1l	2.84395	Trib1	15.2788	early	Trib1	17.6193	Lasting	Odf2	4.97834		Slc12a5	-6.76636							Inpp4a	-3.55147		Ifi202b				Igsf6	7.22002	Late	Igsf6	15.783	Late
Dusp4	Zfp787	Gatad2b	Gabrb1	Gpr84		Gm9866	Ankle1	Zfp950	Fancl			Slc27a5	2.67349	Vcl	13.7084	early	Vcl	15.4048	Late	Dcaf10	4.90945		Syt1	-7.06285							Rd3l	-3.5026		Ifi204				Ms4a6c	6.09181	Late	Ms4a6c	9.41869	Late
egr1	Abcc4	Gch1	Gm5069	H19		Gpr88	Ankrd27	Zfp961	Gabrg2			ecm1	34.5349	Vegfa	13.8601	early	Vegfa	24.1978	Lasting	Mc4r	4.4945		Tmem40	-6.94534							Ppp1r3fos	-3.46751		Ifit3				Usp18	5.85638	Late	Usp18	14.6763	Late
egr2	Akr1b8	Gem	H2afy	H3f3b		Gria1	Arhgap15	Cd40	Gpr21			Hbb-b1	14.5167	Arrdc3	13.5174	early	Arrdc3	13.5673	early	Ldlr	4.27847		Vps13a	-7.15426							Ankrd32	-3.467		Ifitm1				Abcb1b	3.96139	Late	Abcb1b	3.81756	Late
epc1	Car13	Gprc5b	Metrnl	Haus4		Gria2	Bbs9	Crebzf	Herc4			Prrx2	13.7432	Bhlhe40	11.3353	early	Bhlhe40	25.842	Lasting	Rasl11a	4.27642		Ypel1	-6.30345							Diap3	-3.44596		Ifitm3				Myo1f	4.54067	Late	Myo1f	5.84237	Late
errfi1	Cav1	H2-K1	Pa2g4	Hba-a2		Grik1	Cacna1d	Cyb5rl	Itpr1			Crip1	12.3336	Dusp4	11.2581	early	Dusp4	14.3212	Lasting	Rasd1	3.92944		Acsl4	-5.67958							Rpsa	-3.41589		Igsf6				Myo1g	3.95403	Late	Myo1g	7.74185	Late
esm1	Cers3	Hic1	Pcdha12	Hipk2		Grm7	Calb1	ercc6l2	Kbtbd3			Clic1	11.8567	Ier2	10.6761	early	Ier2	16.5343	Lasting	DXBay18	3.82225		Adra2c	-4.98748							Tmem17	-3.22548		Igtp
Fam129a	Clic1	Hipk2	Pkm	Hist1h1c		Grm8	Cbx7	Gm12371	Kcns2			Hist1h2bc	11.0213	Lamb3	12.596	early	Lamb3	22.1218	early	Tcap	3.43554		Ankrd27	-4.99008							Fdxacb1	-3.2222		Il1r1
Gadd45a	Crip1	Hmgn5	Pmm2	Hmgb2		Hs3st1	Cdh2	Krcc1	Lekr1			Gdf9	9.44914	Mxd1	12.7101	early	Mxd1	23.9378	Lasting	Atp6v0c	3.42836		Cdh2	-5.9577							Fancl	-3.22018		Irf1
Gadd45g	Gdf9	Hmox1	Prkar2a	Hmox1		Il1rapl1	Cdkal1	Lrif1	Lyplal1			Krt18	9.31795	Nr1d1	11.3803	early	Nr1d1	35.3944	Lasting	Olfm2	3.39783		Cdkl2	-5.40177							Mrpl41	-3.17465		Irf8
Gch1	Hbb-b1	Hspb1	Rad23b	Hspb1		Izumo4	Clic5	Map2k3os	Mgat4c			Hbb-b2	8.11988	Pdxk	12.3617	early	Pdxk	19.6449	Transient	Stam	3.3884		Doc2b	-5.04119							Cst6	-3.10576		Irgm1
Gdf15	Hist1h2bc	Hspb8	Sox9	Hspb8		Lrrtm4	Cxxc4	Nat2	Mrpl41			Cers3	8.11608	Sfrp4	11.8104	early	Sfrp4	27.1974	Lasting	Cd83	3.28222		epha5	-5.59064							Sebox	-2.3754		Irs2
Gm10914	Insl6	Htatsf1	Syn2	Ier2		Masp2	Dcaf17	Rb1cc1	Ndst3			Akr1b8	8.07536	Trib3	11.3134	early	Trib3	21.5691	Lasting	Grin1	3.26915		Fam19a2	-5.85732							Gm11677	-1.95897		Isg15
Gm11974	Krt18	Ier3	Tha1	Ier3		Mctp1	Dio2	Sec24b	Nlgn1			Tead1	7.97227	Ddit4	9.7205	early	Ddit4	22.2886	early	Cd200	3.2339		Fhl2	-5.11067							Cml5	-1.84634		Jun
Gm3877	Lrrn4cl	Ifi202b	Vgll4	Ifi202b		Mvd	eml6	Uba7	Npvf			Abcc4	7.94877	Irs2	10.0147	early	Irs2	34.9715	Lasting	Pja2	3.2162		Gabra2	-4.93533							Txndc9	-1.58326		Jund
Gm8884	Pawr	Ifit3	Grrp1	Ifi204		Nrxn3	enc1	Zfp960	Pcdh20			Rps14	7.36138	Thbs1	10.3764	early	Thbs1	14.1769	Lasting	efnb3	3.14741		Gabra5	-4.9373							Chtf18	-1.52131		Kiss1
Grem1	Tead1	Il1b	Pla1a	Ifit3		Palm2	exoc6	Zmym1	Pds5b			Hba-a1	7.35945	Timp3	9.58466	early	Timp3	16.0188	early	Ckb	3.13201		Gabrb2	-5.46573							Pcsk2	-18.1227		Klf10
H3f3b	Tgtp2	Il1r1	Rora	Ifitm1		Pcdh7	Fam120b	Gm12680	Pelp1			Cd63	6.84139	Trit1	10.2707	early	Trit1	17.5804	early	Camk2b	3.05629		Gh	-5.92852							Sphkap	-15.7686		Klf2
Hipk2	Batf3	Irf1	Stra6	Ifitm3		Pfkp	Fam210a	Tmem17	Pgr			Hbb-bt	6.80295	Btg2	7.9298	early	Btg2	17.5649	early	Gprin3	3.03975		Grik1	-5.76046							Kbtbd7	-13.4961		Klf4
Homer1	Gata2	Irf2bp2	Tnks2	Igsf6		Rgs2	Foxa1	Anks1b	Ppp1r3fos			Pawr	6.74499	Ccno	6.71739	early	Ccno	16.5465	early	Sdcbp	2.81241		Icam5	-5.52324							Tmsb15l	-12.6203		Krt8
Hspa14	Hrct1	Irf8	Arl14ep	Igtp		Robo2	Foxb1	Cntn6	Ptger2			Car13	6.68288	Coq10b	7.44117	early	Coq10b	17.5069	early	Zcchc7	1.98261		Kalrn	-4.96757							Hspb2	-11.8048		Krt85
Ier2	Lrg1	Irgm1	Cd3eap	Il1r1		Slc16a7	Fras1	Dock9	Ptprg			Rnf125	6.35963	D16ertd472e	6.98832	early	D16ertd472e	11.6896	early	Dok5	1.7929		Kcng1	-4.898							Rps25	-11.5498		Lamb3
Il6ra	Nhlh1	Irs2	Cdon	Irf1		Slc24a2	Gabra2	Fut9	Pvalb			Lrrn4cl	6.34674	ehd4	7.55525	early	ehd4	33.0438	Lasting	Stard4	1.74392		Kcnh3	-5.49911							Gm11627	-11.1059		Lcn2
Jund	Agtrap	Itprip	Dyrk2	Irf8		Stxbp5l	Gabrb2	Gabra4	Rasa1			Tgtp2	6.34258	Fzd3	7.04888	early	Fzd3	22.0244	early	Ier5	1.72836		Lrrc4c	-5.73895							Fundc2	-10.8602		Lgals1
Klf10	Alas2	Jun	exoc3	Irgm1		Synpr	Gemin8	Gria2	Rasl10b			Rsad2	6.1815	Hipk2	9.03103	early	Hipk2	11.6009	Lasting	Cyp4f15	1.66052		Me3	-5.38846							Agrp	-10.5588		Lgals3
Klf2	Aldh1a2	Jund	Figf	Irs2		Tbc1d32	Gh	Gucy1a2	Rpsa			Psph	6.17457	Msantd1	8.45933	early	Msantd1	8.61592	early	Med26	1.66022		Ppp1r1b	-5.55577							Omd	-9.25139		Lgi4
Lactb2	Ankrd28	Kcne3	Luc7l3	Isg15		Tmem40	Gm10501	Hes5	Ryr3			Hspa5	6.16259	Nab2	7.81872	early	Nab2	28.0995	Lasting	Cxcl5	1.63665		Rasgrp1	-4.86137							Qrfpr	-8.62526		Lilrb4
Lamb3	Baz1a	Kctd10	Mafb	Jun		Tmem74b	Gm13251	Il1rapl1	Saysd1			Insl6	6.15793	Rnf138rt1	8.94022	early	Rnf138rt1	8.84287	early	Tmem161b	1.63451		Rprml	-5.2232							Tdgf1	-7.72678		Litaf
Lrrfip1	Bmf	Kif1b	Mfn2	Jund		Tubb4b	Gm20939	Inpp4b	Scai			Rlim	5.75278	Tet2	7.29996	early	Tet2	16.3207	early	Klhl40	1.61523		Sapcd2	-5.06301							Klra1	-7.48606		Lmna
Malat1	C5ar2	Klf2	Pde4d	Kiss1		Vps13a	Gm2379	Kcnv1	Sema3a			Parp14	5.58158	Thrsp	6.71665	early	Thrsp	8.72746	early	Tspyl4	1.58868		Sipa1l1	-5.29986							Tbx22	-7.36685		Lonrf3
Morf4l2	Cacfd1	Lgals3	Pfas	Klf10		Wars2	Gm5602	Klhl14	Ska1			Cav1	5.40599	Cry2	6.21369	early	Cry2	5.21945	Transient	Tmem198	1.56836		Slc24a2	-6.02026							Rabgap1	-7.28765		Lrrfip1
Mxd1	Cbfa2t3	Litaf	Ppap2a	Klf2		Ypel1	Gm7008	Lrrtm4	Slc35g2			Prr5l	5.38009	Srf	6.38567	early	Srf	11.0935	early	Gabra2	1.54819		Slitrk1	-5.1964							Cd300lf	-7.24705		Ly6a
Myo1e	Clca2	Lmna	Prpf38b	Klf4		Adam12	Gm7969	Mctp1	Slit2			Thbd	5.32035	Wdr33	6.17728	early	Wdr33	7.83694	early	Prmt6	1.53944		Stard4	-5.218							Gckr	-6.99698		Ly6c1
Nfatc2	Cpeb1	Lonrf3	Psen1	Krt8		Adamtsl1	Grik2	Nrxn3	Srpk3			elovl1	5.26246	Alkbh1	4.71562	early	Alkbh1	14.9663	early	Ifrd1	1.52138		Tmem97	-4.91778							Mrgprg	-6.8802		Ly86
Nfil3	Csnk2a2	Lpl	Sh3bp2	Krt85		Ank2	Grk4	Ntng1	Stxbp5			Lamp2	5.09538	Bmp2k	4.84657	early	Bmp2k	24.5139	Lasting	Ccnt1	1.52075		Wscd2	-5.82477							Cdh15	-6.84688		Lyz2
Nr4a1	Cstf2	Ly6a	Tec	Lamb3		Ankle1	Herc3	Pclo	Tep1			Pf4	5.08447	Gm13889	1.55493	early	Gm13889	11.7803	early	Tob1	1.51822		Abhd6	-4.35353							Gbp6	-6.83096		Maff
Nyap2	Dopey2	Maff	Usp19	Lcn2		Ankrd27	Hs3st5	Pgam2	Tmem17			Tm4sf1	4.9312	Mafk	5.07622	early	Mafk	21.6586	early	Zfp184	1.50153		Atp2b3	-4.50113							Mup17	-6.81087		Mafk
Oaf	eya2	Map3k8	Usp36	Lgals1		Arhgap15	Htr1b	Phactr3	Tspear			Colec11	4.90152	Nedd9	4.87222	early	Nedd9	8.01043	early	Glrx2	30.548		Atp6ap1l	-4.59792							Tbata	-6.79477		Malat1
Olfr224	Fam101a	Mapre2	elovl5	Lgals3		Bbs9	Kirrel3	Prkdc	Uba3			Aldh1a2	4.8246	Snhg1	4.32821	early	Snhg1	15.6514	early	Rn4,5s	28.926		Bbs9	-4.67252							Zfp160	-6.78949		Mbd1
Osgin1	Fam46c	Mcl1	Hbp1	Lgi4		Bola1	Klhdc1	Rpgrip1l	Ubr1			Hrct1	4.76564	Cnn3	36.0368	Transient	Cnn3	39.8587	Late	Pirb	24.342		Cadps2	-4.46222							Lefty2	-6.74404		Mboat1
Pcsk1	Fkbp7	Mest	Klf5	Lilrb4		Brinp3	Klhl35	Rxrg	Usp28			Fut7	4.69919	Cyba	27.725	Transient	Cyba	26.7004	Late	Phyhd1	21.9086		Calb1	-4.38918							Syn3	-6.60522		Mcl1
Pdxk	Glod5	Mpzl2	Klhl15	Litaf		Cacna1d	Ldoc1	Slc16a7	Wdr44			Hbegf	4.62421	Pdlim4	35.536	Transient	Pdlim4	35.1325	Late	exosc2	21.1674		Cdh8	-4.47511							Slc26a1	-6.56979		Medag
Pik3c2b	Gm15645	Ms4a6d	Mapt	Lmna		Calb1	Lgi1	Thoc2	Zfp40			Bicc1	4.61016	Plagl1	29.7691	Transient	Plagl1	36.3391	Lasting	Dennd4a	17.1759		Cldn10	-4.53017							Olfr1500	-6.46121		Mest
Psme3	Gpr182	Mt1	Odf2	Lonrf3		Caps2	Lhx9	Trhde	Zfp748			Mgst1	4.59495	Ptrf	32.7364	Transient	Ptrf	34.5998	Late	Luc7l2	16.4191		Clmp	-4.63201							Fmr1nb	-6.40004		Mlf1
Rasl11b	Hba-a1	Mt2	Pdk4	Lrrfip1		Cbx7	Lrrc4c	Brinp3	Zfp759			Lrg1	4.57828	Rnu1b6	29.2213	Transient	Rnu1b6	83.4023	Late	Spag7	16.3479		Cpne4	-4.40927							Top3b	-6.36197		Mms22l
Rln1	Hbb-bt	Mtor	Pla2g7	Ly6a		Cdh2	Lsm14b	Cdh7	Zfp943			Ccl17	4.5118	Vwf	27.8131	Transient	Vwf	19.9976	Late	Pak4	16.1159		Dgkb	-4.69833							Ccdc147	-6.03988		Mocos
Rsph4a	Hbegf	Mxd1	Prok2	Ly6c1		Cdh7	Mfsd9	Dach1	Abhd14b			Srsf2	4.48885	Aqp1	22.5008	Transient	Aqp1	18.0521	Lasting	Cep170b	16.0348		elavl4	-4.60719							Gzmk	-5.84065		Mpeg1
Sat1	Hecw2	Myo1e	Sema4b	Ly86		Cdkal1	Mtif3	Lrrtm3	Akap1			Asgr1	4.47077	Hba-a2	24.9369	Transient	Hba-a2	21.3275	Transient	Zcchc9	15.9678		Hmgcr	-4.7757							Vax2	-5.82935		Mpzl2
Sertad1	Hist1h4i	Nab2	Txnip	Lyz2		Clic5	Mutyh	Rgs13	Asxl3			Lsm14a	4.4236	Lgi4	21.4822	Transient	Lgi4	19.5751	Late	Cyp2u1	15.9299		Kcna1	-4.54911							Nr1i3	-5.81665		Ms4a6c
Sfrp4	Hist2h2bb	Nav1	Atp6v0c	Maff		Cxxc4	Myadml2	Ssbp1	B3galt2			Isg20	4.403	Nek6	24.0284	Transient	Nek6	27.4244	Late	Madd	15.9164		Kndc1	-4.75103							Iqcf4	-5.81538		Ms4a6d
Sik2	Hspa5	Ncam1	Camk2b	Mafk		Dach1	Myom3	St8sia4	Birc6			Tmem43	4.35926	Stat3	24.7828	Transient	Stat3	25.2699	Late	Ms4a4c	15.7983		Necab1	-4.53268							Zfp53	-5.7472		Msantd1
Slc10a1	Intu	Neat1	Ccnl1	Malat1		Dcaf17	Nudt19	Ydjc	Cdh11			S1pr1	4.34737	Stfa1	22.51	Transient	Stfa1	35.1484	Lasting	Ubtf	15.7828		Neto1	-4.3601							Lrtm1	-5.7383		Msi2
Slc16a3	Marveld2	Nefm	Cd200	Mbd1		Dio2	Pcdhb18	Zc3h6	Chtf18			Angpt1	4.15591	Tgfbi	26.8188	Transient	Tgfbi	41.6363	Late	Skint7	15.6999		Pcdh9	-4.40981							Far2os2	-5.63238		Msn
Slc16a6	Mbnl2	Nfatc2	Cd83	Mboat1		Dsel	Pipox	Serpina9	Cml5			Alas2	4.13629	Tgm2	22.9545	Transient	Tgm2	65.1404	Lasting	Itsn1	15.6808		Pradc1	-4.41098							Adcy6	-5.62943		Mt1
Slc2a1	Morc4	Nfia	Cdkn1a	Mcl1		eml6	Pld5	Abhd14a	Foxp2			eya2	4.11461	Apod	20.976	Transient	Apod	19.2303	Late	Ung	15.5327		Ptprr	-4.7054							Redrum	-5.61562		Mt2
Snhg1	Nrf1	Nfkbia	Cited2	Medag		enc1	Pms1	Acn9	Gm11677			Cdt1	4.10587	Casp4	16.7576	Transient	Casp4	26.7199	Late	Arl6ip6	15.5145		Rab40b	-4.37571							Vmn2r35	-5.59968		Mtor
Snhg5	Otud3	Nr1d1	Ckb	Mest		exoc6	Pradc1	Adamts13	Inpp4a			Otud3	4.09383	Col4a1	16.7112	Transient	Col4a1	11.7277	Late	2003-09-01	15.5077		Rarb	-4.72552							Ccdc144b	-5.59803		Mxd1
Sox7	Ptpdc1	Odc1	Csmd3	Mlf1		Fam120b	Rabepk	Ankrd32	Ltn1			Mx2	4.03182	Gjb2	16.8432	Transient	Gjb2	19.8135	Late	Creb5	15.5051		Rmnd1	-4.74617							Trim68	-5.47246		Myo1e
Suv420h1	Rdh10	Pcdh10	Dcaf10	Mms22l		Fam210a	Rarb	Ccdc74a	Med14			Nrf1	4.01554	H19	18.2871	Transient	H19	27.9398	Late	Hemgn	15.3485		Sertm1	-4.64454							Greb1	-5.46995		Myo1f
Syn3	Rlim	Pfkfb3	efnb3	Mocos		Foxa1	Rmnd1	Ccnh	Mterf1b			Sdc1	4.00472	Ifitm3	18.9619	Transient	Ifitm3	28.4029	Late	Sgsh	15.0876		Sfxn4	-4.5726							Trim12c	-5.46759		Myo1g
Tet2	Rnf125	Phf2	Gprin3	Mpeg1		Foxb1	Sapcd2	Cntn3	Oxld1			Tsc22d4	3.98446	Irgm1	20.1761	Transient	Irgm1	34.7881	Lasting	eya1	15.0778		Slc22a6	-4.50087							Limk2	-5.3518		Nab2
Tiparp	Rps6kc1	Pip5k1a	Grin1	Mpzl2		Fras1	Sema5b	Col11a1	Plcb4			Ankrd28	3.96263	Isg15	20.7522	Transient	Isg15	38.7925	Late	Ldlrad3	14.99		Tbl1xr1	-4.51177							Olfr39	-5.34111		Ncf4
Tmcc3	S1pr1	Plaur	Hspa8	Ms4a6c		Fut9	Slc22a6	Csmd1	Prickle1			Taf1d	3.93816	Mest	16.7863	Transient	Mest	31.4822	Lasting	Ccdc138	14.8771		Tubd1	-4.48217							Tenm3	-5.32401		Neat1
Tmem184a	Sdc1	Plcb1	Olfm2	Ms4a6d		Gabra2	Slc8a1	Cst6	Rd3l			Hist1h4i	3.89251	Msn	18.7497	Transient	Msn	42.686	Late	Mtfr2	14.7744		Ubash3b	-4.66723							Nr5a2	-5.28777		Nedd9
Trib1	Sdpr	Plek	Pik3r1	Msantd1		Gabrb2	Slitrk1	Diap3	Sacs			Cacfd1	3.80741	Plscr1	16.8482	Transient	Plscr1	27.5357	Lasting	ephb3	14.7624		Zc4h2	-4.53221							Vmn2r43	-5.28194		Nek6
Trib3	Slc6a20a	Plin2	Pja2	Msi2		Gemin8	Sorcs3	efcab1	Scn3a			Fam46c	3.79333	Clic4	16.5289	Transient	Clic4	28.0628	Late	Tmem239	14.7063		Cacna1a	-4.18164							Catsper4	-5.25945		Nfatc2
Tspan18	Snrnp48	Plscr1	Plat	Msn		Gh	Srl	Fancb	Sebox			Cp	3.79174	Csf2rb2	14.3915	Transient	Csf2rb2	15.6888	Late	Neurl1b	14.5082		Cacna1d	-4.03589							Srp54b	-5.25261		Nfil3
Ttc38	Srsf2	Pmaip1	Stam	Mt1		Gm10501	Sun5	Fancl	Slitrk5			Nup50	3.7906	Cyth4	14.1618	Transient	Cyth4	16.5404	Late	Ifitm7	14.3723		Cckbr	-4.19374							Vmn2r113	-5.24191		Npl
Ube4b	Sult1a1	Ppat	Stk32c	Mt2		Gm13251	Syndig1	Fdxacb1	Tle1			Dap	3.78691	efna1	14.8643	Transient	efna1	21.6923	Late	Sema4c	14.3387		Cdkal1	-4.326							Proser2	-5.23044		Nr1d1
Vasn	Taf1d	Prg4	Tmod1	Mtor		Gm20939	Tbl1xr1	Gabrg2	Txndc9			Wnt5b	3.76188	eif4ebp1	14.239	Transient	eif4ebp1	24.9054	Late	Srek1	14.3091		Cyp51	-4.26075							Amn1	-5.22984		Nr4a1
Vegfa	Taf3	Prss23	Ccnt1	Mxd1		Gm2379	Tfap2b	Gpr21	Vps13b			Upk1a	3.75491	Haus4	15.2489	Transient	Haus4	9.21778	Late	Wdr89	13.9813		Dcaf17	-4.25296							Rfesd	-5.17685		Odc1
Zfp133-ps	Tfcp2l1	Rara	Cxcl5	Myo1e		Gm5602	Tmeff2	Herc4	Wdr17			Snrnp48	3.75485	Mboat1	14.413	Transient	Mboat1	8.4334	Late	Btn1a1	13.291		Dio2	-4.3209							Bmp8a	-5.13692		Osmr
Adrb1	Thbd	Rrbp1	Cyp4f15	Myo1f		Gm7008	Tubd1	Itpr1	Zfhx4			Nhlh1	3.75233	Srgn	16.6577	Transient	Srgn	34.6657	Lasting	Hnrnpa3	12.7366		entpd3	-4.13331							H2-M11	-5.11838		Parp4
Alkbh1	Tm4sf1	S100a8	Dok5	Myo1g		Gm7969	Tyk2	Kbtbd3	Zfp119a			Sult1a1	3.73395	Tap2	14.5569	Transient	Tap2	20.841	Lasting	Igsf9	12.7255		Fam120b	-4.2755							Gm16062	-5.02455		Parp9
Amigo3	Tmem43	S100a9	DXBay18	Nab2		Grik2	Veph1	Kcns2	Zfp786			Mal	3.73365	Tor3a	16.616	Transient	Tor3a	20.1204	Lasting	Glul	12.2472		Fbxl2	-4.35191							Mettl21c	-5.02188		Pbld1
Apln	Upk1a	Saa3	Gabra2	Ncf4		Grk4	Wdr86	Kctd14	Zfp944			Fat2	3.71549	Anxa8	10.6563	Transient	Anxa8	4.70302	Late	Hecw1	11.5867		Galnt18	-4.27615							Rxfp3	-5.00446		Pcdh10
Armcx5	Vsig10	Sbno2	Ier5	Neat1		Gucy1a2	Zbtb8b	Lekr1	Gm10778			Ptpdc1	3.71274	Krt8	10.8007	Transient	Krt8	11.0419	Transient	Chd7	9.76381		Gjd2	-4.15685							Rergl	-5.00384		Pdlim4
Arrdc4	Whamm	Sec63	Ifrd1	Nedd9		Herc3	Zc4h2	Lyplal1	Olfm3			Fkbp7	3.71165	Mocos	10.6232	Transient	Mocos	6.72367	Late	Zc3h13	8.59206		Gm7969	-4.23553							Kctd11	-4.98104		Pdpn
Asb4	Zbtb7b	Serpina3f	Klhl40	Nek6		Hes5	Zfhx3	Mgat4c	Opn3			Serpinb1a	3.70793	S100a11	12.7848	Transient	S100a11	17.6427	Late	Ptprs	8.4758		Grin3a	-4.10683							Wfdc6b	-4.97871		Pdxk
Atoh7	Zfp451	Serpina3i	Ldlr	Nfatc2		Hs3st5	Zfp114	Mrpl41	Olfr1077-ps1			Cystm1	3.67833	Tcf12	12.7907	Transient	Tcf12	35.4119	Lasting	Zfp536	8.32295		Hs3st5	-4.26387							Sord	-4.96985		Pip5k1a
Atxn7l1	Zfp655	Serpina3n	Mc4r	Nfil3		Htr1b	Zfp27	Ndst3	Ccdc147			Mbnl2	3.66735	Zbtb2	12.9105	Transient	Zbtb2	14.5979	early	Acvr2b	8.2893		Itgb3	-4.15404							Vps8	-4.93052		Plagl1
Bdnf	Nup50	Sfrp4	Med26	Npl		Inpp4b	Zfp60	Nlgn1	Fundc2			Batf3	3.64362	Zc3hav1	11.0364	Transient	Zc3hav1	19.8616	Late	Camk2a	8.1483		Klk8	-4.17379							Nlrp9c	-4.90581		Plaur
Bmp2k	Aldh1a3	Sgpl1	Plk2	Nr1d1		Kirrel3	Zfp879	Npvf	Gm16062			Intu	3.62955	Zfp185	10.9846	Transient	Zfp185	8.78527	Late	Grin2b	7.4059		Ldoc1	-4.11328							Iigp1	-4.86486		Plek
Bpifc	Angpt1	Slc1a2	Prmt6	Nr4a1		Klhdc1	Zranb3	Pcdh20	Hspb2			Tfcp2l1	3.60101	Ascl2	10.1648	Transient	Ascl2	15.9338	Lasting	Rn45s	7.35147		Lingo2	-4.15073							Arntl2	-4.86356		Plin2
Btg2	Ankk1	Slc2a1	Rasd1	Odc1		Klhl35	Mtmr14	Pds5b	Kbtbd7			Slc6a20a	3.53455	Ly6c1	9.68699	Transient	Ly6c1	18.4263	Late	Hmga2	6.79645		Lurap1	-4.14375							Prcp	-4.86119		Plscr1
Ccno	Asgr1	Slc3a2	Rasl11a	Osmr		Ldoc1	Myh6	Pelp1	Mroh2a			Gngt2	3.51852	Msi2	9.14049	Transient	Msi2	17.7876	Late	Rbm47	6.33749		Ly6g6e	-4.29515							Hapln3	-4.85752		Pmaip1
Cep112	Bicc1	Slc7a5	Sdcbp	Parp4		Lgi1	Hmgcr	Pgr	Mup17			Gpr182	3.4256	Npl	9.93765	Transient	Npl	7.98078	Late	Nmb	5.3961		Myh6	-4.18793							D5ertd577e	-4.84699		Ppm1k
Chac1	Ccl17	Slfn2	Stard4	Parp9		Lhx9	Susd5	Ppp1r3fos	Omd			Cpeb1	3.42005	Steap1	10.2605	Transient	Steap1	13.1072	Late	Grifin	4.3927		Pex5l	-4.28034							Cdh18	-4.83846		Ppp1r15a
Clk4	Cd63	Snx30	Tcap	Pbld1		Lrrc4c	Stard4	Ptger2	Pcsk2			Glod5	3.33722	Ucp2	9.37671	Transient	Ucp2	20.6519	Late	Krtap21-1	4.01588		Rab26	-4.32819							Triqk	-4.80743		Prss23
Cnksr3	Cdt1	Socs3	Tmem161b	Pcdh10		Lrrtm3	Cntn5	Ptprg	Qrfpr			Hecw2	3.32656	Ch25h	7.40594	Transient	Ch25h	13.838	Late	Zpbp2	3.69543		Rab27b	-4.29403							C87414	-4.7854		Psmb8
Coq10b	Colec11	Spp1	Tmem198	Pdlim4		Lsm14b	Fdft1	Pvalb	Rps25			Morc4	3.28392	Igtp	8.01867	Transient	Igtp	8.56402	Late	Ifi47	3.61785		Slc4a10	-4.15243							Pdik1l	-4.78501		Ptpn6
Cry2	Cp	Srgn	Tob1	Pdpn		Mfsd9	Atp2b3	Rasa1	Sphkap			Zfp451	3.28113	Parp4	7.81013	Transient	Parp4	5.18526	Late	Arfgap1	3.49788		Spata2l	-4.31016							Mroh2a	-4.78493		Ptrf
D16ertd472e	Cystm1	Stfa1	Tspyl4	Pdxk		Mtif3	Kalrn	Rasl10b	Tmsb15l			Cstf2	3.24499	Parp9	7.86817	Transient	Parp9	14.5301	Late	Gbp5	3.43257		Tfap2b	-4.10134							Cdcp1	-4.76111		Rac2
Ddit3	Dap	Stfa2l1	Zcchc7	Pip5k1a		Mutyh	Mipep	Rpsa	Triqk			Gpihbp1	3.23436	Tmem140	8.71134	Transient	Tmem140	19.7915	Late	Cspp1	3.41311		Tmem63c	-4.33606							Idi2	-4.7556		Rasl11b
Ddit4	ecm1	Sv2a	Zfp184	Plagl1		Myadml2	Sema3e	Ryr3	Gm11627			Zfp655	3.20571	Xaf1	6.84458	Transient	Xaf1	9.90644	Late	Vmn2r48	3.28972		Vipr1	-4.22185							Trav6-3	-4.73788		Rgs16
Dmtn	elovl1	Tacc1	Acvr2b	Plaur		Myom3	Crym	Saysd1	Gm13770			Bmf	3.16211	Akap13	6.08651	Transient	Akap13	4.84294	Late	Ormdl3	3.16535		Wdr86	-4.07075							Chrm4	-4.71067		Rnf138rt1
Dnaja4	en2	Tagln2	Arl6ip6	Plek		Ntng1	Rprml	Scai	Gzmk			Cbfa2t3	3.1241	Ccl5	5.65382	Transient	Ccl5	19.1126	Late	Sertad2	1.8743		Zfp318	-4.25335							Tnfsf15	-4.67257		Rnu1b6
Dusp6	erbb2ip	Tap2	Btn1a1	Plin2		Nudt19	Ly6g6e	Sema3a	Agrp			Gata2	3.10072	Gna13	6.55819	Transient	Gna13	15.1408	Transient	Olfr22-ps1	1.71589		Adam23	-4.03171							Smarca5-ps	-4.65532		S100a11
ehd4	Fat2	Tbc1d24	Camk2a	Plscr1		Pcdhb18	Kcng1	Ska1	Gckr			Dopey2	3.04688	Kiss1	6.60566	Transient	Kiss1	13.9715	Transient	Tmem181b-ps	1.54937		Adamtsl1	-3.91952							Vmn1r24	-4.64911		S100a4
elk1	Fut7	Tcf12	Ccdc138	Pmaip1		Pclo	Bace2	Slc35g2	Olfr1205			Rdh10	3.0401	Ahnak	59.9077	Late	Ahnak	73.5012	Lasting	ND2	26.7654		Cntn5	-3.94706							Tdrd5	-4.63737		S100a6
eva1a	Gm10536	Tgif1	Cep170b	Ppm1k		Pipox	Rgs7bp	Slit2	Zfp758			Hpgd	3.02067	Ccl6	42.9747	Late	Ccl6	42.7799	Late	ND4L	26.6624		Cxxc4	-3.90517							Grhl2	-4.62438		S100a8
eva1c	Gm10693	Tgm2	Chd7	Ppp1r15a		Pld5	Vipr1	Srpk3	Vmn1r24			Aldh1a3	3.01848	Gfap	46.456	Late	Gfap	45.1094	Late	Ntrk2	19.2144		Foxb1	-3.87323							Tfcp2l1	-4.62005		S100a9
F3	Gm5068	Thbs1	Creb5	Prss23		Pms1	Gsg1l	Stxbp5	Astx			C5ar2	3.01561	Gpr84	54.5526	Late	Gpr84	54.4724	Late	Atp1b2	18.8429		Fras1	-3.69668							Arhgap33os	-4.59309		S1pr3
Fam107b	Gm7827	Thumpd1	Cyp2u1	Psmb8		Pou6f2	Dhcr24	Tep1	Idi2			Whamm	2.98931	S100a4	40.3284	Late	S100a4	31.0681	Late	Csnk1d	18.8191		Gcdh	-3.81304							Rep15	-4.58323		Scgb3a1
Fam219a	Gngt2	Timp1	Dennd4a	Ptpn6		Pradc1	Cadps2	Tspear	Far2os2			Stfa3	2.96179	S100a6	38.3014	Late	S100a6	30.0249	Late	Nfib	17.8375		Grik2	-3.76618							Catsperd	-4.50016		Sdc4
Fam46a	Golt1a	Timp2	ephb3	Ptrf		Prkdc	Cbln1	Uba3	ehf			Zbtb7b	2.95491	Spp1	54.2613	Late	Spp1	63.0296	Lasting	Qk	17.7847		Hsd17b7	-3.91044							Sqstm1	-4.4765		Serpina3f
Farsa	Gpihbp1	Tlr2	exosc2	Rac2		Rabepk	Necab1	Ubr1	Klk1b7-ps			Stat5a	2.94612	Vim	49.761	Late	Vim	78.7748	Lasting	Glg1	17.3555		Htr1b	-3.87328							Slc5a12	-4.3565		Serpina3i
Flt1	Hbb-b2	Tmem248	eya1	Rasl11b		Rarb	entpd3	Usp28	C87414			Golt1a	2.91278	Aspg	33.2048	Late	Aspg	31.8052	Late	Tcf4	17.2096		Kcnip2	-3.77304							Zfhx2	-4.35515		Serpina3n
Frmpd3	Hpgd	Tnfaip6	Glrx2	Rgs16		Rhcg	Atp6ap1l	Wdr44	Slc46a2			Rps6kc1	2.89375	Bcl2a1d	33.8187	Late	Bcl2a1d	33.1884	Late	Wfdc17	17.1464		Kcnj12	-3.92901							Rhox3a	-4.33474		Serpine1
Fzd3	Isg20	Tnfrsf12a	Glul	Rnf138rt1		Rmnd1	Fbxl2	Zfp40	Vmn2r113			Agtrap	2.87902	Hspb8	27.412	Late	Hspb8	32.1068	Lasting	Lcp1	17.103		Lgi1	-3.84464							Tert	-4.32993		Sertad1
Gm10405	Lamp2	Tnfrsf1a	Grin2b	Rnu1b6		Rpgrip1l	Scn4b	Zfp748	Lrtm1			Baz1a	2.86654	Ifitm1	30.7764	Late	Ifitm1	20.2226	Late	Ncl	17.0893		Nanos1	-3.98491							Astx	-4.32004		Sfrp4
Gm13154	Lsm14a	Tor3a	Hecw1	S100a11		Rxrg	epha1	Zfp759	Fsip2			Ankk1	2.85756	Irf8	29.1239	Late	Irf8	32.5828	Lasting	Hgs	17.0064		Pipox	-3.69336							Cpne1	-4.31468		Slc10a1
Gm13889	Mal	Trib3	Hemgn	S100a4		Sapcd2	Dgkb	Zfp943	Redrum			Csnk2a2	2.79925	Pdpn	32.2144	Late	Pdpn	38.1014	Late	Samd4b	16.2855		Pms1	-3.7133							Dnajb8	-4.30903		Slc14a1
Golga7b	Mgst1	Tuba1c	Hmga2	S100a6		Sema5b	Adra2c	Abhd14b	Olfr1500			Tfap2a	2.77817	S1pr3	30.1497	Late	S1pr3	25.3625	Late	Gp49a	16.2715		Pou6f2	-4.0094							Cpb2	-4.30227		Slc16a6
Gpatch2	Mx2	Tubb6	Hnrnpa3	S100a8		Sgca	Plxnb3	Akap1	Gm10471			Marveld2	2.77153	Trim47	27.5343	Late	Trim47	28.3913	Late	Pbxip1	16.1592		Rabepk	-3.67809							Slc46a2	-4.24658		Slc2a1
Gtpbp4	Parp14	Ubc	Ifitm7	S100a9		Slc22a6	Sertm1	Asxl3	D5ertd577e			en2	2.64921	Cd52	21.959	Late	Cd52	26.4782	Late	Ppp1r12a	16.0642		Rgs7bp	-3.86147							Trim43b	-4.24102		Snhg1
Id1	Pf4	Ube2h	Igsf9	S1pr3		Slc8a1	Unc13a	B3galt2	Fmr1nb			Taf3	2.64234	Cd68	23.0069	Late	Cd68	27.5401	Late	Aqp4	15.7125		Rint1	-3.97387							Agbl3	-4.18693		Socs3
Ier5l	Prr5l	Uck2	Itsn1	Scgb3a1		Slitrk1	Itgb3	Birc6	Olfr39			Hist2h2bb	2.58573	Col5a3	22.1453	Late	Col5a3	8.39738	Late	epas1	15.3629		Rnd1	-3.99							Nhlh1	-4.17368		Spp1
Il15ra	Prrx2	Vegfa	Ldlrad3	Sdc4		Sorcs3	Syt1	Cdh11	Nr5a2			Vsig10	2.44526	Gbp2	26.1936	Late	Gbp2	23.6725	Late	Fn1	14.9919		Sema3e	-3.70808							Ciita	-4.166		Srf
Irs2	Psph	Vim	Luc7l2	Serpina3f		Srl	Slc35d3	Chtf18	Wfdc6b			Clca2	2.38552	Ifi202b	23.1909	Late	Ifi202b	86.9058	Lasting	Fyb	14.9586		Slc27a2	-3.97746							Cd300ld	-4.12202		Srgn
Kctd14	Rps14	Xist	Madd	Serpina3i		Ssbp1	Cckbr	Cml5	Vmn2r35			Gm10693	2.21178	Lgals1	22.5019	Late	Lgals1	16.647	Late	Grn	14.8749		Srl	-3.79349							Gm13770	-4.10742		Stat3
Kdm3a	Rsad2	Ier2	Ms4a4c	Serpina3n		St8sia4	Cacna1a	Foxp2	Trim12c			Sdpr	2.11843	Ly6a	26.4438	Late	Ly6a	38.171	Lasting	Plekhg2	14.586		Susd5	-4.00887							H2-T24	-4.04939		Steap1
Klf6	Serpinb1a	Lilrb4	Mtfr2	Serpine1		Sun5	Cap2	Gm11677	Tbata			Gm7827	1.99264	Ly86	21.1974	Late	Ly86	21.44	Late	Akap2	14.3655		Zbtb8b	-3.88573							Sgms1	-4.04151		Stfa1
Lpin1	Stat5a	Serpine1	Neurl1b	Sertad1		Syndig1	Lurap1	Inpp4a	Slc5a12			Fam101a	1.91045	Ncf4	22.0331	Late	Ncf4	33.9686	Late	efhd2	14.0397		Zfhx3	-3.74806							H1foo	-4.00928		Suv420h1
Lrrc32	Stfa3	Actg1	Ormdl3	Sfrp4		Tbl1xr1	Cdkl2	Ltn1	Ceacam20			Gm5068	1.64138	Scgb3a1	21.9342	Late	Scgb3a1	25.7007	Late	Ucp3	13.9139		Zfp27	-3.99094							Cpped1	-3.99382		Tagln2
Mafk	Tfap2a	Ankrd50	Pak4	Slc10a1		Tfap2b	Adam23	Med14	Iqcf4			Gm15645	1.60921	Serpina3n	22.9249	Late	Serpina3n	35.5271	Lasting	Ctss	13.7577		Zranb3	-3.83848							Klk1b7-ps	-3.98342		Tap2
Magel2	Tsc22d4	Ap2m1	Phyhd1	Slc14a1		Tmeff2	Zp1	Mterf1b	Cdh18			Gm10536	1.60157	Abca1	18.9371	Late	Abca1	11.8549	Late	Gkn1	13.1729		Arhgap15	-3.58521							Olfr965	-3.95922		Tcf12
Mapk1ip1l	Wnt5b	Bcl11b	Pirb	Slc16a6		Tubd1	Kcna1	Oxld1	Kctd11			erbb2ip	1.47611	Apbb1ip	18.4426	Late	Apbb1ip	17.9869	Late	Trim25	13.1002		Cap2	-3.48046							Otud7b	-3.95462		Tet2
Medag	Adh1	Chst11	Ptprs	Slc2a1		Tyk2	Kcnj12	Plcb4	Proser2			Lilra6	60.9632	C1qc	18.2804	Late	C1qc	33.4989	Late	Ddx21	13.0287		Ccdc159	-3.59778							Vmn1r197	-3.94372		Tgfbi
Mertk	Apobec1	Cndp2	Rbm47	Snhg1		Veph1	Acsl4	Prickle1	Zfp42			Ifi203	14.8816	C4b	17.5588	Late	C4b	18.7457	Late	emp3	12.9078		Cys1	-3.49603							Bin3	-3.92767		Tgif1
Mms22l	Cela1	ehd4	Rn4,5s	Socs3		Wdr86	Tuba1b	Rd3l	Grhl2			Ptx3	13.3435	Ctsc	17.0778	Late	Ctsc	24.6252	Late	ednrb	12.891		Fam92b	-3.46106							L3mbtl4	-3.90832		Tgm2
Msantd1	Clec4n	eno1b	Sema4c	Spp1		Zbtb8b	Pcdh11x	Sacs	Gm11783			Oasl2	11.1848	Ctsz	19.3932	Late	Ctsz	53.343	Lasting	Lgals3bp	12.6663		Gda	-3.62707							Angptl7	-3.90438		Thbs1
Nab2	Ifi203	Gabrb1	2003-09-01	Srf		Zc3h6	Tmem97	Scn3a	H2-M11			Serpina3g	9.88375	Dok2	18.1571	Late	Dok2	24.289	Lasting	B3gnt5	12.6494		Gm7008	-3.52776							Gm10471	-3.87377		Thrsp
Nedd9	Lilra6	Gm5069	Sgsh	Srgn		Zc4h2	Narf	Sebox	Opn1sw			Rnf213	9.82738	Fcer1g	18.1863	Late	Fcer1g	10.9655	Late	Lgals9	12.6325		Gria3	-3.47069							Wfdc6a	-3.87187		Timp1
Nr1d1	eif2ak2	H2afy	Skint7	Stat3		Zfhx3	Cpne4	Slitrk5	enam			Apobec1	9.33513	Krt85	20.6134	Late	Krt85	30.1092	Late	Slc43a2	12.5171		Kirrel3	-3.58346							Nsun7	-3.85923		Timp3
Nuak2	Oas1a	Metrnl	Spag7	Steap1		Zfp114	Ptprr	Tle1	Vps8			Tlr13	8.4106	Vav1	17.3677	Late	Vav1	29.4105	Late	Tnip2	12.3537		Lhx9	-3.52271							Pou5f2	-3.85739		Tiparp
P4ha2	Serpina3g	Pa2g4	Srek1	Stfa1		Zfp27	Ncam2	Txndc9	Vmn1r197			Clec4n	8.338	Bst2	14.2762	Late	Bst2	20.8761	Late	Il11	12.1781		Mipep	-3.66011							Ceacam20	-3.84184		Tlr2
Pbld1	Tnfaip2	Pcdha12	Tmem239	Suv420h1		Zfp521	Slc27a2	Vps13b	Gm16505			Oas1a	8.16244	C1qb	14.046	Late	C1qb	27.3839	Late	Cdh5	12.0295		Mutyh	-3.49662							Glipr1l1	-3.82501		Tmbim1
Pcdh10	Oasl2	Pkm	Ubtf	Tagln2		Zfp60	Cyp51	Wdr17	Rxfp3			Tnfaip2	7.7095	Cntf	15.5444	Late	Cntf	23.809	Late	Ago2	11.9709		Myadml2	-3.46228							Lilra6	-3.82408		Tmem140
Pcnp	Pros1	Pmm2	Ung	Tap2		Zfp879	Cdh8	Zfhx4	Vmn2r43			eif2ak2	7.41488	Gbp3	15.2901	Late	Gbp3	25.3206	Late	Cx3cr1	11.9589		Myom3	-3.60665							Gm12216	-3.82221		Tnfrsf12a
Per1	Ptx3	Prkar2a	Wdr89	Tcf12		Zranb3	Lct	Zfp119a	Srp54b			Cela1	7.2646	Ifit3	14.8361	Late	Ifit3	25.7558	Lasting	Ctnna1	11.6897		Ncam2	-3.6738							enam	-3.79639		Tnfrsf1a
Per2	Ripk3	Rad23b	Zc3h13	Tet2		Mtmr14	Chrm2	Zfp786	Sec14l4			Adh1	6.71947	Il1r1	15.7735	Late	Il1r1	13.5538	Lasting	Dnajc2	11.5217		Nkain2	-3.56221							Cfh	-3.79066		Tor3a
Phlda1	Rnf213	Sox9	Zcchc9	Tgfbi		Myh6	Sipa1l1	Zfp944	Rergl			Slpi	5.73573	Mpeg1	15.9384	Late	Mpeg1	26.3473	Late	Spef2	11.5106		Pappa2	-3.65298							Slc9b1	-3.79024		Trib1
Ppm1k	Tlr13	Syn2	Zfp536	Tgif1		Spink8	Icam5	Gm10778	Syn3			Defa-rs2	4.88932	Ms4a6d	14.7931	Late	Ms4a6d	22.5266	Lasting	Ttc28	11.4453		Pcdhb18	-3.50705							Sipa1l2	-3.75295		Trib3
Ppp1r3c	C1ra	Tha1	Krtap21-1	Tgm2		Hmgcr	Tepp	Olfm3	Mrgprg			Tagln	4.52014	Slc14a1	16.5956	Late	Slc14a1	17.807	Late	Pnpla2	11.3581		Plxnb3	-3.54599							G6pc	-3.71593		Trim47
Prss28	Cpne3	Vgll4	Grifin	Thbs1		Susd5	Gpr98	Opn3	Zfp160			Gldn	4.44166	Arhgap9	10.9196	Late	Arhgap9	6.82352	Late	Tcof1	11.3365		Sema5b	-3.46806							Cd300a	-3.71251		Trit1
Rabgap1l	Defa-rs2	Aqp1	Arfgap1	Thrsp		Stard4	Rint1	Tmsb15b1	Trim43b			Pros1	4.00243	Ifi204	12.7251	Late	Ifi204	25.5429	Late	Myh9	11.2623		Slc35d3	-3.53001							Cd247	-3.69948		Tuba1c
Ralgps1	Defa-rs7	Grrp1	Rn45s	Timp1		Cntn5	Rab27b	Agfg2	Greb1			Pla2g4a	3.75705	Lyz2	13.3776	Late	Lyz2	10.4942	Late	P2ry6	11.1507		Sorcs3	-3.51315							Khdc3	-3.68212		Tubb6
Rasgef1b	Folr2	Lrrfip1	Sertad2	Timp3		Fdft1	Gjd2	Dhrs7c	Slc26a3			Folr2	3.4878	Ptpn6	10.8029	Late	Ptpn6	9.47199	Late	Nfix	11.1225		Tmeff2	-3.61748							Serpina3m	-3.67968		Ube4b
Rbm33	Gldn	Pla1a	Cspp1	Tiparp		Atp2b3	Ccdc159	Izumo4	Pdc			Was	3.33088	Rac2	12.1482	Late	Rac2	14.7231	Late	Parp12	11.0974		Tyk2	-3.59445							Mageb16	-3.65616		Ucp2
Rell1	Pla2g4a	Plagl1	Vmn2r48	Tlr2		Kalrn	Cldn10	P2ry12	Gm11033			Rab32	3.31664	Serpina3i	12.9254	Late	Serpina3i	30.5003	Lasting	Anp32b	10.9927		Zfp114	-3.44484							Kif14	-3.64996		Usp18
Rem2	Rab32	Rora	Olfr22-ps1	Tmbim1		Cntn6	Kcnt2	Slc2a5	Slc26a1			C1ra	3.24537	Cd44	9.63365	Late	Cd44	15.8667	Late	Anxa5	10.9823		Ank2	-3.28567							erv3	-3.62251		Vav1
Rhob	Slpi	Stra6	Tmem181b-ps	Tmem140		Mipep	Neto1	Spink8	Klra1			Cpne3	3.04329	Psmb8	10.011	Late	Psmb8	13.318	Late	Lat2	10.9683		Ankle1	-3.27596							Syde2	-3.61614		Vcl
Rn18s	Tagln	Tnks2	Zpbp2	Tnfrsf12a		Sema3e	Nkain2	Synpr	Olfr965			Defa-rs7	2.59101	Bcl2a1c	7.19158	Late	Bcl2a1c	24.8108	Late	Gaa	10.9577		Cbln1	-3.31131							Prr11	-3.57379		Vegfa
Rnf138rt1	Was	Arl14ep	Nmb	Tnfrsf1a		Crym	Slc12a5	Ly6g6c	Chrm4			Ripk3	2.46116	Gja5	7.04284	Late	Gja5	2.19579	Late	Myd88	10.8931		Chrm2	-3.16573							Bcl2l14	-3.55028		Vim
Sema6d		Cd3eap	Ifi47	Tor3a		Rprml	Klk8	Nsdhl	Prkcq					Igsf6	7.22002	Late	Igsf6	15.783	Late	Ankrd11	10.8064		Dlgap1	-3.43682							Opn1sw	-3.53341		Vwf
Sh2d3c		Cdon	Gbp5	Trib1		Ly6g6e	Rnd1	Adamts5	Dnajb8					Ms4a6c	6.09181	Late	Ms4a6c	9.41869	Late	Chd2	10.7526		eml6	-3.14126							Gm10866	-3.53268		Wdr33
Sik1		Dyrk2	Ago2	Trib3		Kcng1	Gabra5	Ipcef1	Trav6-3					Usp18	5.85638	Late	Usp18	14.6763	Late	Mgea5	10.7295		Fam210a	-3.34245							Terc	-3.52221		Xaf1
Sipa1l2		exoc3	Airn	Trim47		Serpina9	efcab4a	Sgca	Tnfsf15					Abcb1b	3.96139	Late	Abcb1b	3.81756	Late	Clec7a	10.6659		Fert2	-3.33656							Fbxo24	-3.5181		Zbtb2
Slc1a4		Figf	Akap2	Trit1		Bace2	Pex5l	etl4	Cdcp1					Myo1f	4.54067	Late	Myo1f	5.84237	Late	Laptm5	10.5479		Gm10501	-3.2844							Hrasls5	-3.50692		Zc3hav1
Slc25a25		Luc7l3	Ankrd11	Tuba1c		Rgs7bp	Sfxn4	Ccdc147	Ciita					Myo1g	3.95403	Late	Myo1g	7.74185	Late	Hspb6	10.5365		Gm20939	-3.33244							Pdzd7	-3.42985		Zfp185
Slc27a5		Mafb	Aqp4	Tubb6		Vipr1	Tmem63c	Fundc2	Lefty2											Luzp1	10.531		Gm5602	-3.40301							Bhmt	-3.40547
Smim3		Mfn2	Atp1b2	Ube4b		Gsg1l	Gria3	Gm16062	Gbp6											Rbm14	10.5253		Klhl35	-3.3373							Rcbtb1	-3.39944
Spry1		Pde4d	ATP8	Ucp2		Dhcr24	Fhl2	Hspb2	Angptl7											Zfp703	10.525		Lct	-3.28024							Psapl1	-3.39855
Spty2d1		Pfas	B3gnt5	Usp18		Cadps2	Grin3a	Kbtbd7	Sqstm1											Anxa4	10.493		Mfsd9	-3.17628							Agfg2	-3.39341
Srf		Ppap2a	C3ar1	Vav1		Cbln1	Kcnip2	Mroh2a	Cd247											C1qa	10.4226		Mtif3	-3.39405							Fcrl5	-3.39186
Synpo2l		Prpf38b	Cdh5	Vcl		Necab1	Slc4a10	Mup17	Tdrd5											Specc1	10.3851		Narf	-3.28711							ehf	-3.37479
Thbs1		Psen1	Cdk8	Vegfa		entpd3	Zfp318	Omd	Hrasls5											Zmiz1	10.3834		Pcdh11x	-3.37794							Snrnp27	-3.36389
Thrsp		Sh3bp2	Chd2	Vim		Atp6ap1l	Me3	Pcsk2	Catsperd											Cd93	10.3223		Pcdhb3	-3.41151							Cyct	-3.35121
Timp3		Tec	Csnk1d	Vwf		Fbxl2	Lingo2	Qrfpr	Agbl3											Hcls1	10.3205		Plb1	-3.30087							Sec14l4	-3.34183
Tmprss3		Trib1	Cxcl16	Wdr33		Scn4b	Pcdhb3	Rps25	Olfr1508											C3ar1	10.2873		Scn4b	-3.28571							Gm14858	-3.33259
Tnfaip3		Usp19	Ddx21	Xaf1		epha1	Hsd17b7	Sphkap	Wfdc6a											Snx33	10.2174		Sun5	-3.12717							Olfr1077-ps1	-3.322
Tnfrsf9		Usp36	Dnajc2	Zbtb2		Dgkb	Fam19a2	Tmsb15l	Cd300a											Spidr	10.1316		Unc13a	-3.17269							Prap1	-3.29339
Trit1		Arc	ednrb	Zc3hav1		Adra2c	Rab40b	Triqk	Arhgap33os											Phf11d	10.1286		Zfp879	-3.21031							Fsip2	-3.26119
Ube2i		Atf4	eif3c	Zfp185		Plxnb3	Tubb2b	Gm11627	Cpb2											Rrp1	10.0286		Adam12	-3.04172							Zfp758	-3.2283
Usp2		Btg3	emp3			Sertm1	Dlgap1	Gm13770	Rcbtb1											Cyb5r3	10.0014		Bace2	-3.03259							Gm10791	-3.21972
Vcl		Cd86	epas1			Unc13a	Plb1	Gzmk	Slco1b2											Phactr4	9.93567		Cbx7	-2.80063							elf4	-3.20462
Vmn1r48		Chac1	Fyb			Itgb3	Abhd6	Agrp	Cyct											Blnk	9.90737		Clic5	-3.10417							Zfp42	-3.17976
Wdr33		Cited1	Glg1			Syt1	Rab26	Gckr	Nlrp9c											Hck	9.89101		Cpxm2	-2.75385							F7	-3.13511
Zfp266		Ctla2b	Gp49a			Slc35d3	Stx3	Olfr1205	Fcrl5											Brd4	9.83345		Drd1a	-1.52176							Nrg4	-3.08384
Zfp593		Dusp1	Grn			Cckbr	Ubash3b	Zfp758	Slc9b1											Lbp	9.80835		efcab4a	-1.57727							Gm11783	-3.05557
Zfp787		elovl5	Hgs			Klhl14	Pappa2	Vmn1r24	Vax2											Lyz1	9.70418		epha1	-3.03435							Slco1b2	-3.03809
Abcc4		epb4,1l4b	Il11			Cacna1a	Gcdh	Astx	Chil6											Myo1h	9.64703		exoc6	-2.90323							Olfr1508	-3.01794
Akr1b8		Fzd3	Jak3			Cap2	Galnt18	Idi2	Smarca5-ps											Dab2	9.62901		Foxa1	-2.95167							Gsdma2	-3.01395
Aqp1		H3f3b	Lbp			Lurap1	Ppp1r1b	Far2os2	Olfr1499											Adamts4	9.58114		Gemin8	-3.12073							Klk1b4	-2.99453
Car13		Hbp1	Lcp1			Cdkl2	Pcdha11	ehf	Tfcp2l1											Cdk8	9.48785		Gm13251	-1.50768							Gm16505	-2.96737
Casp4		Hist1h1c	Lgals9			Phactr3	Cys1	Klk1b7-ps	Tdgf1											Ugt1a6b	9.41195		Gm2379	-1.62427							Slc26a3	-2.96523
Cav1		Hmgb2	Luzp1			Dennd6a	Spata2l	C87414	erv3											Cybrd1	9.34743		Gpr98	-1.58969							Dnaaf1	-2.92531
Cers3		Klf4	Mgea5			Adam23	Gda	Slc46a2	Gm10021											Mta3	9.30905		Grk4	-2.90311							Proz	-2.89558
Clic1		Klf5	Mta3			Ipcef1	Rasgrp1	Vmn2r113	Rhox3a											Taf15	9.15336		Gsg1l	-3.11122							Olfr161	-2.84626
Cnn3		Klhl15	Myd88			Zp1	Kcnh3	Lrtm1	Nr1i3											Myo18a	9.145		Herc3	-3.01737							Sun3	-2.82135
Crip1		Lamb3	Ncl			Kcna1	Drd1a	Fsip2	Glipr1l1											Gm16442	9.05284		Kcnt2	-3.0381							Gm11033	-2.79801
Csf2rb2		Mafk	ND2			Kcnj12	Kndc1	Redrum	Tbx22											Cxcl16	9.04595		Klhdc1	-3.10167							Krtap12-1	-2.76212
eif4ebp1		Mapt	ND4L			Acsl4	Nrxn1	Olfr1500	Rabgap1											Ddx54	8.79937		Lsm14b	-3.09875							Olfr1499	-2.66006
Gdf9		Mbd1	Nfib			Tuba1b	Clmp	Gm10471	Cdh15											Plekho2	8.69847		Pcdha11	-2.94918							Klk1b3	-2.64217
Gjb2		Mlf1	Nfix			Pcdh11x	Tnfaip8l3	D5ertd577e	Nhlh1											Airn	8.68134		Pld5	-2.91367							Catsperg2	-2.63486
Hba-a2		Nfil3	Ntrk2			Tmem97	Nanos1	Fmr1nb	Zfhx2											Nipal3	8.61826		Slc8a1	-2.69721							Prkcq	-2.62242
Hbb-b1		Nr4a1	Parp12			Narf	Pcdh9	Olfr1077-ps1	Serpina3m											Jak3	8.48191		Stx3	-3.00287							Tyw1	-2.60214
Hist1h2bc		Odf2	Pbxip1			Cpne4	elavl4	Olfr39	Bcl2l14											B4galt1	8.29206		Syndig1	-2.89267							Lao1	-2.58818
Insl6		Pdk4	Plekhg2			Ptprr	Fam92b	Nr5a2	Tex28											Cpt1a	8.23046		Tepp	-3.09313							Gm10021	-2.58417
Irgm1		Pla2g7	Plekho2			Ncam2	Cpxm2	Wfdc6b	Mup1											Rbm45	8.13179		Tnfaip8l3	-2.82214							Klk1b22	-2.58138
Krt18		Ppp1r15a	Pnpla2			Slc27a2	Doc2b	Vmn2r35	Catsper4											Hnrnpa0	8.12737		Veph1	-2.86523							Ighv14-2	-2.53132
Krt8		Prok2	Ppp1r12a			Cyp51	Kcnb2	Trim12c	Ighv14-2											Tgfbr2	8.05477		Zfp60	-3.10618							Mup1	-2.50976
Lgi4		Sema4b	Qk			Cdh8	Kcnh5	Tbata	Nrg4											Fcgr4	8.05082		Zp1	-2.92355							Olfr1205	-2.49235
Lrrn4cl		Slc10a1	Samd4b			Lct	Ldlr	Slc5a12	Lao1											Vwa5a	8.01968		Btbd9	-14.5241							Chil6	-2.48784
Mocos		Slc16a6	Slc43a2			Chrm2	Msmo1	Ceacam20	Rfesd											Cdc42ep1	7.97633		Crhr1	-9.97641							Gm12633	-2.46115
Nek6		Snhg1	Snx33			Ly6g6c	Slc6a4	Iqcf4	G6pc											Csn3	7.90878		egr4	-10.2674							Gm14420	-2.39773
Pawr		Suv420h1	Taf15			Sipa1l1	Sqle	Cdh18	Mettl21c											Cd72	7.81067		Fdps	-13.378							Gm13084	-2.37072
Pdlim4		Tet2	Tcf4			Icam5	Tubb3	Kctd11	Gsdma2											Wnk1	7.77035		Gabrd	-10.5362							Tex28	-2.3551
Plagl1		Txnip	Tcof1			Tepp	Tubb5	Proser2	Fbxo24											Lmnb1	7.70901		Hmgcs1	-15.5543							Prm3	-2.34459
Ptrf		Ube4b	Tnip2			Kcnv1	Zcchc16	Zfp42	Gm13084											Flywch1	7.61046		Idh1	-10.0433							Pdc	-2.33345
Srgn		Alkbh1	Ttc28			Gpr98	espn	Grhl2	Gm12633											Syde1	7.58654		Idi1	-14.8722							Trp63	-2.30429
Stat3		Arl4d	Ucp3			Rint1	Wnt10a	Gm11783	Khdc3											Itpripl2	7.43136		Itpka	-11.3839							Gm10629	-2.28489
Stfa1		Arrdc3	Wfdc17			Rab27b	Rab30	H2-M11	Snrnp27											Phf11a	7.37035		Kcnb2	-10.5868							Dppa2	-2.27132
Tead1		Atp6v0c	B4galt1			Wscd2	Btbd9	Opn1sw	Pdik1l											Map1b	7.31061		Kcnh5	-10.6774							Gm16523	-2.25785
Tgfbi		Btg2	Cdca8			Gjd2	Cadm2	enam	H2-T24											Sh2b3	7.24024		Ldlr	-14.0624							Cox16	-2.23618
Tgm2		Camk2b	Cyb5r3			Ccdc159	Camk2a	Vps8	Trim68											Plbd1	7.17563		Msmo1	-21.3655							Olfr713	-2.20004
Tgtp2		Ccnl1	Ddx54			Cldn10	Camk4	Vmn1r197	Cpne1											Nav3	7.16469		Mvk	-14.6331							Gm14149	-2.08198
Tmem140		Ccno	Dennd1c			Kcnt2	Car4	Gm16505	Cd300lf											Renbp	7.1051		Oxct1	-13.8039							Sp110	-2.06915
Vwf		Cd200	Diap2			Neto1	Cldn26	Rxfp3	Limk2											Slc4a4	7.08122		Slc6a4	-10.1981							Fcgbp	-2.02898
Batf3		Cd83	Dnajc21			Nkain2	Cplx3	Vmn2r43	Tenm3											Mcm3	7.02804		Sqle	-23.3236							Zfp607	-1.89113
Gata2		Cdkn1a	efhd2			Slc12a5	Crhr1	Srp54b	Prr11											Tmc6	7.02422		Tm7sf2	-10.8324							Gm10071	-1.88713
Hrct1		Cited2	Flywch1			Klk8	Crybb1	Sec14l4	Cfh											Il1r2	7.01073		Tuba1a	-18.7308							Gm10523	-1.80401
Kiss1		Ckb	Galnt4			Rnd1	Dhcr7	Rergl	Tert											Dennd1c	6.96896		Tuba4a	-15.9877							Nlrp4e	-1.67405
Lrg1		Coq10b	Hnrnpa0			Gabra5	Fdps	Syn3	F7											Defa-rs4	6.96001		Tubb3	-25.3802							Trav12-1	-1.39163
Msi2		Csmd3	Il1r2			efcab4a	Fst	Mrgprg	Gm14420											Scara3	6.95066		Tubb5	-25.24
Nhlh1		D16ertd472e	Kcnc1			Pex5l	Gabrd	Zfp160	Bmp8a											Gatad2a	6.91022		Zcchc16	-10.3788
Rnu1b6		Dcaf10	Myo18a			Sfxn4	Glp2r	Trim43b	Proz											Kank2	6.87245		Cadm2	-9.03186
Xaf1		Ddit4	Nav3			Tmem63c	Gm5741	Greb1	Otud7b											Col4a2	6.80083		Camk2a	-9.60097
Agtrap		Dusp14	Nop14			Gria3	Hapln1	Slc26a3	Top3b											Arhgef11	6.78946		Camk4	-8.70539
Akap13		efnb3	Rrp1			Fhl2	Hmgcs1	Pdc	Gm12216											Dnajc21	6.72298		Car4	-7.77624
Alas2		egr4	Slc4a4			Grin3a	Hs3st4	Gm11033	Syde2											Ank3	6.56716		Crybb1	-9.03351
Aldh1a2		epc1	Sp5			Kcnip2	Idh1	Slc26a1	Bhmt											Sp5	6.43156		Dhcr7	-9.78562
Ankrd28		errfi1	Tpx2			Slc4a10	Idi1	Klra1	Prm3											Galnt4	6.40072		espn	-9.36846
Ascl2		Gm13889	Adamts4			Zfp318	Il1rapl2	Olfr965	Terc											Pde5a	6.39745		Hapln1	-8.30811
Baz1a		Gprin3	Ank3			Me3	Itpka	Chrm4	Klk1b4											Adssl1	6.36935		Hs3st4	-8.07974
Bmf		Grin1	Anp32b			Lingo2	Macrod2	Prkcq	Gm10629											Nop14	6.36489		Insig1	-7.87591
C5ar2		Hspa8	Anxa4			Pcdhb3	Mvk	Dnajb8	Ccdc144b											Kcnc1	6.35348		Macrod2	-7.8121
Cacfd1		Insig1	Anxa5			Hsd17b7	N28178	Trav6-3	Kif14											Wdfy4	6.35345		Opcml	-8.43886
Casz1		Malat1	Arhgef11			Fam19a2	Ocm	Tnfsf15	Klk1b22											Zbp1	6.18023		Prim2	-8.37958
Cbfa2t3		Olfm2	Blnk			Rab40b	Opcml	Cdcp1	Cpped1											Samhd1	5.95612		Rasl10a	-9.46035
Clca2		Pik3r1	Brd4			Tubb2b	Oxct1	Ciita	Gm16523											Rab3il1	5.90947		Slc2a6	-8.18355
Clic4		Pja2	C1qa			Gabra4	Pde6c	Lefty2	Cox16											Tpx2	5.79203		Srebf2	-8.27146
Col4a1		Plat	Cd72			Dlgap1	Pnpla3	Gbp6	elf4											Ccnd1	5.72779		Trpc3	-8.96486
Cpeb1		Rasl11b	Cd93			Plb1	Prim2	Angptl7	Cd300ld											COX1	5.72541		Wnt10a	-8.67366
Csnk2a2		Rgs16	Cdc42ep1			Abhd6	Rasl10a	Sqstm1	Prcp											Hmgb1	5.68778		Cplx3	-7.05161
Cstf2		Sertad1	Clec7a			Rab26	Rxfp1	Cd247	Krtap12-1											Srgap1	5.60603		Fst	-7.33808
Cyba		Srf	Col4a2			Stx3	Selplg	Tdrd5	Amn1											Anxa3	5.59694		Glp2r	-6.66874
Dopey2		Stam	COX1			Ubash3b	Slc2a6	Hrasls5	Iigp1											Meg3	5.46832		Gm5741	-6.70718
efna1		Stk32c	Cpt1a			Pappa2	Srebf2	Catsperd	Prap1											Mcm2	5.40848		Il1rapl2	-7.61488
eya2		Timp3	Csn3			Gcdh	Tm7sf2	Agbl3	L3mbtl4											Fli1	5.33512		Ocm	-6.74509
Fam101a		Tiparp	Ctnna1			Galnt18	Trpc3	Olfr1508	Zfp53											Padi2	5.33055		Pnpla3	-7.11116
Fam46c		Tmod1	Ctss			Ppp1r1b	Tuba1a	Wfdc6a	Dppa2											Slc11a1	5.25721		Rab30	-7.19246
Fhad1		Trit1	Cx3cr1			Pcdha11	Tuba4a	Cd300a	Gm10866											ATP8	5.15692		Rxfp1	-6.26605
Fkbp7		Zbtb2	Cybrd1			Cys1	Ackr2	Arhgap33os	Dnaaf1											Inpp5d	5.15205		Selplg	-6.72581
Glod5		Ccnt1	Dab2			Spata2l		Cpb2	Adcy6											Gusb	5.12138		Oprm1	-5.40692
Gm15645		Cxcl5	Defa-rs4			Pgam2		Rcbtb1	Pdzd7											Ifitm6	5.08664		Pde6c	-6.19875
Gpr182		Cyp4f15	Fcgr4			Gda		Slco1b2	H1foo											Mlec	5.08421		Ackr2	-3.73562
Hba-a1		Dok5	Fn1			Slc40a1		Cyct	Arntl2											eif3c	5.00454		Cldn26	-3.5379
Hbb-bt		DXBay18	Gaa			Rasgrp1		Nlrp9c	Mageb16											Brix1	4.94408		N28178	-3.37772
Hbegf		Gabra2	Gatad2a			Kcnh3		Fcrl5	Gm14149											Rcc2	4.94358
Hecw2		Ier5	Gkn1			Drd1a		Slc9b1	Fcgbp											Ddr1	4.94183
Hist1h4i		Ifrd1	Gm16442			Ccdc167		Vax2	Olfr161											Pdlim5	4.91282
Hist2h2bb		Klf10	Gpr116			Ydjc		Chil6	Sp110											Uap1l1	4.87388
Hspa5		Klhl40	Hck			Kndc1		Smarca5-ps	Psapl1											Grik3	4.8651
Intu		Ldlr	Hcls1			Nrxn1		Olfr1499	Gm10791											Bms1	4.85871
Marveld2		Mc4r	Hspb6			Clmp		Tfcp2l1	Lilra6											Pdcd6ip	4.84042
Mbnl2		Med26	Irg1			Tnfaip8l3		Tdgf1	Bin3											Mfsd1	4.70106
Mboat1		Msantd1	Itpripl2			Nanos1		erv3	Gm14858											Olfr173	4.68004
Mest		Nedd9	Kank2			Pcdh9		Gm10021	Klk1b3											Kif13a	4.55402
Morc4		Plk2	Laptm5			elavl4		Rhox3a	Rep15											Vat1	4.53099
Nrf1		Prmt6	Lat2			Fam92b		Nr1i3	Nsun7											St6gal1	4.52292
Otud3		Rasd1	Lgals3bp			Cpxm2		Glipr1l1	Hapln3											Pvrl2	4.455
Ptpdc1		Rasl11a	Lmnb1			Doc2b		Tbx22	Sun3											Cwc22	4.44601
Rdh10		Rnf138rt1	Map1b			Anks1b		Rabgap1	Zfp607											Wdr43	4.43283
Rlim		Sdcbp	Myh9			Kcnb2		Cdh15	Catsperg2											Vps13d	4.41113
Rnf125		Stard4	Myo1h			Kcnh5		Nhlh1	Gm10071											Zfp106	4.35682
Rps6kc1		Tcap	Nipal3			Ldlr		Zfhx2	Sgms1											Zfp217	4.33942
S1pr1		Thrsp	P2ry6			Msmo1		Serpina3m	Trp63											Cyp4v3	4.33854
Sdc1		Tmem161b	Phactr4			Nsdhl		Bcl2l14	Nlrp4e											Cd48	4.33558
Sdpr		Tmem198	Phf11a			P2ry12		Tex28	Gm10523											Ccdc80	4.32397
Slc6a20a		Tob1	Phf11d			Slc2a5		Mup1	Sord											Fermt3	4.30618
Snrnp48		Tspyl4	Pvrl2			Slc6a4		Catsper4	Pou5f2											Hip1	4.27041
Srsf2		Wdr33	Rbm14			Sqle		Ighv14-2	Agfg2											Tuba3a	4.25163
Steap1		Zcchc7	Rbm45			Tubb3		Nrg4	Tyw1											Ptpn13	4.25105
Sult1a1		Zfp184	Renbp			Tubb5		Lao1	Trav12-1											Stat6	4.24057
Taf1d		Acvr2b	Scara3			Zcchc16		Rfesd	Sipa1l2											Prelid2	4.22164
Taf3		Arl6ip6	Sh2b3			espn		G6pc	Olfr713											Oas1f	4.22157
Tfcp2l1		Btn1a1	Specc1			Wnt10a		Mettl21c												Casp8	4.20301
Thbd		Camk2a	Spef2			Rab30		Gsdma2												Dagla	4.19994
Tm4sf1		Ccdc138	Spidr			Adamts5		Fbxo24												Rbpms2	4.19197
Tmem43		Cep170b	Syde1			Btbd9		Gm13084												Atp11a	4.18124
Upk1a		Chd7	Tgfbr2			Cadm2		Gm12633												2009-09-01	4.18033
Vsig10		Creb5	Tmc6			Camk2a		Khdc3												Tbxas1	4.17297
Whamm		Cyp2u1	Trim25			Camk4		Snrnp27												Hnrnpa2b1	4.13272
Zbtb2		Dennd4a	Ugt1a6b			Car4		Pdik1l												Slc38a1	4.10949
Zbtb7b		Dmtn	Vwa5a			Cldn26		H2-T24												Aldh3b1	4.10875
Zfp451		elk1	Wnk1			Cplx3		Trim68												Ttf2	4.1008
Zfp655		epha5	Zbp1			Crhr1		Cpne1												Gpr116	4.08322
Nup50		ephb3	Zfp703			Crybb1		Cd300lf												Btk	4.06087
Aldh1a3		exosc2	Zmiz1			Dhcr7		Limk2												Tug1	4.05911
Angpt1		eya1	Wdfy4			Dhrs7c		Tenm3												Syk	4.05464
Ankk1		Glrx2	Plbd1			Fdps		Prr11												Stx2	4.04652
Anxa8		Glul	Lyz1			Fst		Cfh												Ifit2	3.99826
Apod		Gm10405	Mcm3			Gabrd		Tert												Pou3f2	3.92227
Asgr1		Gna13	Slc11a1			Glp2r		F7												Larp7	3.91006
Bicc1		Grin2b	Mcm2			Gm5741		Gm14420												Kif5b	3.90988
Ccl17		Hba-a2	Ifitm6			Hapln1		Bmp8a												Serping1	3.89827
Ccl5		Hecw1	Brix1			Hmgcs1		Proz												Naa50	3.89712
Cd63		Hemgn	Samhd1			Hs3st4		Otud7b												Diap2	3.78741
Cdt1		Hmga2	Fli1			Idh1		Top3b												Map3k9	3.71358
Ch25h		Hnrnpa3	Cd48			Idi1		Gm12216												Abi3	3.69208
Colec11		Ifitm7	Adssl1			Il1rapl2		Syde2												Irg1	3.68292
Cp		Igsf9	Padi2			Itpka		Bhmt												Sardh	3.68043
Cystm1		Itsn1	Bms1			Macrod2		Prm3												Dnmt3b	3.6681
Cyth4		Kiss1	Rcc2			Mvk		Terc												Klhl6	3.65445
Dap		Krt8	Pde5a			N28178		Klk1b4												Safb2	3.64468
ecm1		Ldlrad3	Inpp5d			Ocm		Gm10629												Ccdc6	3.63467
elovl1		Luc7l2	Fermt3			Opcml		Ccdc144b												Slc35a4	3.6217
en2		Madd	Zfp217			Oprm1		Kif14												Rasgrp3	3.58868
erbb2ip		Medag	Ccdc80			Oxct1		Klk1b22												Atp6v0a2	3.58146
Fat2		Mms22l	Gpr137b			Pde6c		Cpped1												Zcchc2	3.57485
Fut7		Ms4a4c	Oas1f			Pnpla3		Gm16523												Brpf3	3.48717
Gm10536		Mtfr2	Mlec			Prim2		Cox16												Hpgds	3.48651
Gm10693		Neurl1b	Mfsd1			Rasl10a		elf4												Riok1	3.46989
Gm5068		Ormdl3	Srgap1			Rxfp1		Cd300ld												Specc1l	3.44282
Gm7827		Pak4	Prelid2			Selplg		Prcp												Ago1	3.43105
Gna13		Pbld1	Olfr173			Slc2a6		Krtap12-1												Ctdp1	3.40002
Gngt2		Pdxk	St6gal1			Srebf2		Amn1												Hook3	3.37701
Golt1a		Phyhd1	Ddr1			Tm7sf2		Iigp1												Kcng2	3.356
Gpihbp1		Pirb	Ccnd1			Trpc3		Prap1												Pole	3.33831
H19		Ppm1k	Pdlim5			Tuba1a		L3mbtl4												Upf2	3.32068
Haus4		Ptprs	Stx2			Tuba4a		Zfp53												Slc25a24	3.30364
Hbb-b2		Rbm47	Vps13d			Ackr2		Dppa2												endou	3.28381
Hpgd		Rn4,5s	Rab3il1			Rgs13		Gm10866												Tmod3	3.20197
Ifitm3		Sema4c	Gm17244					Dnaaf1												Ppp6r3	3.16364
Igtp		2003-09-01	Stat6					Adcy6												Cdca8	3.15253
Isg15		Sgsh	Tuba3a					Pdzd7												Oxsr1	3.05121
Isg20		Skint7	Syk					H1foo												Asrgl1	3.02703
Lamp2		Spag7	Cyp4v3					Arntl2												Fgr	2.94854
Lsm14a		Srek1	Ptpn13					Mageb16												Tmem170b	2.89654
Ly6c1		Tmem239	Rasgrp3					Gm14149												Tgfb1	2.80893
Mal		Ubtf	Grik3					Fcgbp												Gpr137b	2.52344
Mgst1		Ung	Dnmt3b					Olfr161												Gm17244	2.38529
Msn		Wdr89	Gusb					Sp110												Setd8	1.7787
Mx2		Zc3h13	Tug1					Psapl1
Npl		Zcchc9	Kif13a					Gm10791
Parp14		Zfp536	Atp11a					Lilra6
Parp4		Krtap21-1	Klhl6					Bin3
Parp9		Grifin	Anxa3					Gm14858
Pf4		Arfgap1	Btk					Klk1b3
Plscr1		Rn45s	Tbxas1					Rep15
Prr5l		Sertad2	Pdcd6ip					Nsun7
Prrx2		Cspp1	Hnrnpa2b1					Hapln3
Psph		Vmn2r48	Pou3f2					Sun3
Rps14		Olfr22-ps1	Casp8					Zfp607
Rsad2		Tmem181b-ps	Ifit2					Catsperg2
S100a11		Zpbp2	Hip1					Gm10071
Serpinb1a		Nmb	Aldh3b1					Sgms1
Skor1		Ifi47	Serping1					Trp63
Stat5a		Cry2	Rbpms2					Nlrp4e
Stfa3		Gbp5	Hpgds					Gm10523
Tap2		Ago2	Kcng2					Sord
Tcf12		Airn	Dagla					Pou5f2
Tfap2a		Akap2	Vat1					Tyw1
Tor3a		Ankrd11	Safb2					Trav12-1
Tsc22d4		Apbb1ip	Pole					Sipa1l2
Ucp2		Aqp4	Kif5b					Olfr713
Wnt5b		Aspg	Zfp106
Zc3hav1		Atp1b2	Slc25a24
Zfp185		ATP8	Larp7
Ahnak		B3gnt5	Map3k9
Aspg		Bag3	Uap1l1
Bcl2a1d		Bcl2a1c	Brpf3
Ccl6		Bcl2a1d	Naa50
Cd44		C1qb	Ctdp1
Cd52		C1qc	endou
Gbp2		C3ar1	Abi3
Gpr84		Casp4	Sardh
Hspb8		Ccl12	Ttf2
Ifi202b		Ccl6	Wdr43
Ifitm1		Cd44	Upf2
Il1r1		Cd68	Meg3
Krt85		Cdh5	Tmod3
Ly6a		Cdk8	Specc1l
Ncf4		Chd2	Slc38a1
Bcl2a1c		Clic4	Ago1
Pdpn		Cnn3	Ppp6r3
S1pr3		Col5a3	Ccdc6
Spp1		Csf2rb2	Oxsr1
Trim47		Csnk1d	2009-09-01
Vim		Cxcl16	Fgr
Dok2		Ddx21	Asrgl1
Slc14a1		Dnajc2	Setd8
Abca1		ednrb	Hook3
Adh1		efna1	Zcchc2
Apbb1ip		eif3c	Slc35a4
Apobec1		eif4ebp1	Cwc22
Cd68		emp3	Riok1
Cela1		epas1	Tgfb1
Clec4n		Fyb	Atp6v0a2
Cntf		Gbp2	Tmem170b
Col5a3		Gbp3	Hmgb1
Gbp3		Gfap
Gfap		Gjb2
Ifi203		Glg1
Ifi204		Gp49a
Ifit3		Gpr84
Irf8		Grn
Lilra6		Hgs
Mpeg1		Ifi204
Ms4a6d		Ifitm3
eif2ak2		Igsf6
Oas1a		Igtp
Serpina3g		Il11
Tnfaip2		Isg15
Usp18		Jak3
Oasl2		Krt85
Pros1		Lbp
Ptx3		Lcn2
Rac2		Lcp1
Ripk3		Lgals9
Rnf213		Luzp1
S100a4		Mgea5
S100a6		Mocos
Scgb3a1		Mpeg1
Serpina3i		Msi2
Serpina3n		Msn
Tlr13		Mta3
Vav1		Myd88
Abcb1b		Ncl
Arhgap9		ND2
Bst2		ND4L
C1qb		Nek6
C1qc		Nfib
C1ra		Nfix
C4b		Ntrk2
Cpne3		Osmr
Ctsc		Parp12
Ctsz		Pbxip1
Defa-rs2		Pdlim4
Defa-rs7		Pdpn
Fcer1g		Plekhg2
Folr2		Plekho2
Gja5		Pnpla2
Gldn		Ppp1r12a
Igsf6		Ptrf
Lgals1		Qk
Ly86		Rnu1b6
Lyz2		S1pr3
Ms4a6c		Samd4b
Myo1f		Scgb3a1
Myo1g		Sdc4
Pla2g4a		Slc14a1
Psmb8		Slc43a2
Ptpn6		Snx33
Rab32		Stat3
Slpi		Taf15
Tagln		Tcf4
Tlr1		Tcof1
Was		Tgfbi
		Tmbim1
		Tmem140
		Tnip2
		Trim47
		Ttc28
		Ucp2
		Ucp3
		Usp18
		Wfdc17
		Xaf1
		Zc3hav1
		B4galt1
		Cdca8
		Cyb5r3
		Ddx54
		Dennd1c
		Diap2
		Dnajc21
		efhd2
		Flywch1
		Galnt4
		Hnrnpa0
		Il1r2
		Kcnc1
		Ms4a6c
		Myo18a
		Nav3
		Nop14
		Rrp1
		Slc4a4
		Sp5
		Tpx2
		Vcl
		Abcb1b
		Adamts4
		Aff1
		Ank3
		Anp32b
		Anxa4
		Anxa5
		Anxa8
		Apod
		Arhgef11
		Blnk
		Brd4
		Bst2
		C1qa
		C4b
		Ccl5
		Cd52
		Cd72
		Cd93
		Cdc42ep1
		Ch25h
		Clec7a
		Cntf
		Col4a1
		Col4a2
		COX1
		Cpt1a
		Csf2rb
		Csn3
		Ctnna1
		Ctsc
		Ctss
		Cx3cr1
		Cyba
		Cybrd1
		Cyth4
		Dab2
		Defa-rs4
		Fcgr4
		Fn1
		Gaa
		Gatad2a
		Gkn1
		Gm16442
		Gpr116
		H19
		Hck
		Hcls1
		Hspb6
		Ifitm1
		Irg1
		Itpripl2
		Kank2
		Laptm5
		Lat2
		Lgals3bp
		Lgi4
		Lmnb1
		Ly6c1
		Ly86
		Map1b
		Mboat1
		Myh9
		Myo1f
		Myo1h
		Ncf4
		Nipal3
		P2ry6
		Parp4
		Parp9
		Phactr4
		Phf11a
		Phf11d
		Psmb8
		Pvrl2
		Rac2
		Rbm14
		Rbm45
		Renbp
		S100a11
		S100a4
		S100a6
		Scara3
		Sh2b3
		Specc1
		Spef2
		Spidr
		Steap1
		Syde1
		Tgfbr2
		Tmc6
		Trim25
		Ugt1a6b
		Vav1
		Vwa5a
		Vwf
		Wnk1
		Zbp1
		Zfp185
		Zfp703
		Zmiz1
		Wdfy4
		Plbd1
		Myo1g
		Lyz1
		Mcm3
		Slc11a1
		Adam8
		Mcm2
		Ifitm6
		Abca1
		Brix1
		Samhd1
		Fli1
		Cd48
		Adssl1
		Lgals1
		Padi2
		Bms1
		Rcc2
		Pde5a
		Inpp5d
		Fermt3
		Zfp217
		Lyz2
		Ccdc80
		Gpr137b
		Oas1f
		Mlec
		Mfsd1
		Srgap1
		Prelid2
		Olfr173
		St6gal1
		Ddr1
		Ccnd1
		Pdlim5
		Akap13
		Stx2
		Vps13d
		Rab3il1
		Gm17244
		Stat6
		Tuba3a
		Ptpn6
		Syk
		Cyp4v3
		Ptpn13
		Rasgrp3
		Grik3
		Haus4
		Dnmt3b
		Arhgap9
		Gusb
		Tug1
		Kif13a
		Gja5
		Fcer1g
		Atp11a
		Klhl6
		Anxa3
		Btk
		Tbxas1
		Pdcd6ip
		Hnrnpa2b1
		Pou3f2
		Casp8
		Ifit2
		Hip1
		Aldh3b1
		Serping1
		Rbpms2
		Hpgds
		Kcng2
		Dagla
		Vat1
		Safb2
		Pole
		Kif5b
		Zfp106
		Slc25a24
		Npl
		Larp7
		Map3k9
		Uap1l1
		Brpf3
		Naa50
		Ctdp1
		endou
		Abi3
		Sardh
		Ttf2
		Wdr43
		Upf2
		Meg3
		Tmod3
		Specc1l
		Slc38a1
		Ago1
		Ppp6r3
		Ccdc6
		Oxsr1
		2009-09-01
		Fgr
		Asrgl1
		Setd8
		Hook3
		Zcchc2
		Slc35a4
		Cwc22
		Riok1
		Tgfb1
		Atp6v0a2
		Tmem170b
		Hmgb1
[truncated: 11 more columns]

## Sheet: Sup Tab 1D-Kegg-Pathways
Kegg Pathways significantly enriched at both P5 and P10										List of genes in seKegg Pathways at P5, P10 and in common
Kegg Pathway	Kinetics	N	p (Bonferronni)	FDR	All genes	Specific to P5	Specific to P10	Common		List of genes specific to P5 associated to seKEGG Pathways		List of genes specific to P10 associated to seKEGG Pathways	List of genes common to P5 and P10 assocuiated to seKEGG Pathways
mmu04010 MAPK signaling pathway P5	Whole	28	6.2e-06	0.00	IL1R1, DUSP10, ELK1, HSPA1A, SRF, FOS, TNFRSF1A, BDNF, RAC2, DUSP14, JUND, DUSP16, FAS, NFATC2, NR4A1, FLNC, DDIT3, DUSP4, PLA2G4A, ATF4, DUSP1, JUN, GADD45G, HSPB1, GADD45B, GADD45A, CD14, DUSP6	DUSP10, HSPA1A, PLA2G4A, GADD45A, DUSP6, BDNF, DDIT3, DUSP14, NFATC2		IL1R1, ELK1, SRF, FOS, TNFRSF1A, RAC2, JUND, DUSP16, FAS, NR4A1, FLNC, DUSP4, ATF4, DUSP1, JUN, GADD45G, HSPB1, GADD45B, CD14
	Early	26	2.01e-09	0.00	IL1R1, DUSP10, ELK1, HSPA1A, SRF, FOS, TNFRSF1A, BDNF, DUSP14, DUSP16, JUND, FAS, NFATC2, NR4A1, FLNC, DDIT3, DUSP4, ATF4, DUSP1, JUN, GADD45G, HSPB1, GADD45B, GADD45A, CD14, DUSP6					Inductions (n = 20)	Repressions (n = 59)	Inductions (n = 51)	Inductions (n = 130)
	Transient	19	2.22e-05	0.00	DUSP10, NR4A1, ELK1, HSPA1A, SRF, DDIT3, DUSP4, BDNF, ATF4, DUSP1, DUSP14, JUN, JUND, DUSP16, GADD45G, NFATC2, GADD45B, GADD45A, DUSP6					ADRB1	ADRA2C	ACVR2B	ACVR2B
	Late	ND								BDNF	CCKBR	BLNK	AFF1
mmu04010	whole	28	0.015	0.08	FGF6, IL1R1, ELK1, SRF, TGFB1, FOS, TNFRSF1A, RASGRP3, RAC2, MAPT, MAP3K8, JUND, DUSP16, IL1B, FAS, HSPA8, TGFBR2, NR4A1, FLNC, DUSP4, ATF4, DUSP1, JUN, NTRK2, GADD45G, HSPB1, GADD45B, CD14		IL1B, TGFBR2, NTRK2, TGFB1, RASGRP3, MAP3K8, FGF6, MAPT, HSPA8			C1RA	CHRM2	BTK	ANGPT2
MAPK signaling pathway P10	Early	21	8.88e-05	0.00	IL1R1, NR4A1, FLNC, SRF, FOS, TNFRSF1A, DUSP4, ATF4, DUSP1, JUN, MAPT, JUND, GADD45G, DUSP16, MAP3K8, IL1B, HSPB1, FAS, GADD45B, HSPA8, CD14					CCL17	CNR1	C1QA	ARC
	Transient	8	9.64E-01	21.29	FGF6, ATF4, DUSP1, MAPT, ELK1, NR4A1, SRF, HSPA8					DDIT3	CRHR1	C3AR1	ATF4
	Late	ND								DUSP10	CXCL12	CAMK2B	BCL2A1C
mmu04060 Cytokine-cytokine receptor interaction P5	Whole	Whole	24	0.000267	CCL3, IL1R1, FLT1, CCL2, OSMR, CSF2RB2, TNFRSF12A, CSF1, CCL9, PF4, CCL5, CCL4, CCL7, CCL17, CCL6, IL6RA, CCL12, TNFRSF9, TNFRSF1A, CNTF, VEGFA, IL15RA, CSF2RB, FAS	PF4, CCL17, IL6RA, TNFRSF9, IL15RA, FLT1, VEGFA		IL1R1, CCL2, OSMR, TNFRSF12A, CSF2RB2, CSF1, CCL9, CCL5, CCL4, CCL7, CCL6, TNFRSF1A, CSF2RB, FAS, CCL12, CNTF		DUSP6	CYP51	CASP8	BCL2A1D
	Early	Early	19	7.93e-05	CCL3, IL1R1, FLT1, CCL2, OSMR, TNFRSF12A, CSF1, CCL9, CCL4, CCL7, IL6RA, CCL6, TNFRSF9, TNFRSF1A, CCL12, VEGFA, IL15RA, CSF2RB, FAS					EPHA5	DHCR24	CCNT1	BDNF
	Transient	Transient	ND							GADD45A	DHCR7	CD72	BHLHE40
	Late	Late	ND							HSPA1A	DRD1A	CDKN1A	BMP2K
mmu04060 Cytokine-cytokine receptor interaction P10	Whole	29	0.00286	0.01	IL1R2, IL1R1, CCL3, CCL2, CXCL5, OSMR, TNFRSF12A, CSF2RB2, CSF1, CCL9, CCL5, CXCL11, CCL4, CCL7, TGFB1, CCL6, IL11, TNFRSF1A, IL1B, CSF2RB, FAS, TGFBR2, TSLP, CCL12, CCR7, ACVR2B, CNTF, CXCL16, CX3CR1		CCL3, CXCL5, CXCL11, TGFB1, IL11, IL1B, TGFBR2, TSLP, CCR7, ACVR2B, CXCL16, CX3CR1, IL1R2			IL15RA	EFNA4	CREB5	C1QA
	Early	12	0.964	18.48	TNFRSF1A, IL1R1, CCL3, CCL2, CXCL5, TNFRSF12A, CSF1, CCL9, IL1B, FAS, CCL4, CCL7					IL6RA	EPHA1	CX3CR1	C1QB
	Transient	ND								PER1	FDFT1	CXCL16	C1QC
	Late	17	0.115	0.69	IL1R2, OSMR, CSF2RB2, TGFBR2, CCL5, CXCL11, TGFB1, CCL6, IL11, CCL12, TSLP, ACVR2B, CCR7, CNTF, CXCL16, CX3CR1, CSF2RB					PER2	FDPS	CXCL5	C1RA
mmu04610 Complement and coagulation cascades P5	Whole	12	0.067	0.64	VWF, C1QB, C1RA, THBD, MASP2, C4B, F3, SERPINE1, SERPIND1, PROS1, C1QC, PLAUR	C1RA, THBD, MASP2, SERPIND1, PROS1, F3, SERPINE1, PLAUR		VWF, C1QB, C1QC, C4B		PF4	GABRA5	ENO1	C3AR1
	Early	ND								PLA2G4A	GABRB2	ENO1B	C4B
	Transient	ND								PROS1	GABRD	ETV6	CAMK2A
	Late	7	0.027	0.35	VWF, C1QB, C1RA, THBD, C4B, PROS1, C1QC					S1PR1	GH	EYA1	CAMK2B
mmu04610 Complement and coagulation cascades P10	Whole	ND					C1QA, SERPING1, C3AR1			THBD	GJD2	FLI1	CASP8
	Early	ND								TNFRSF9	GLP2R	FOXO1	CCL12
	Transient	ND									GRIA1	GRIN1	CCL17
	Late	7	0.956	16.34	C1QA, VWF, C3AR1, C1QB, C4B, SERPING1, C1QC						GRIA3	GRIN2B	CCL2
mmu04620 Toll-like receptor signaling pathway P5	Whole	10	0.393	4.48	FOS, CD86, CCL3, JUN, TLR1, TLR2, CCL5, CCL4, CD14, SPP1	None		FOS, CD86, CCL3, JUN, TLR1, TLR2, CCL5, CCL4, CD14, SPP1			GRIK1	HMGA2	CCL3
	Early	8	0.242	3.26	FOS, CD86, CCL3, JUN, TLR2, CCL4, CD14, SPP1						GRIK2	HSPA8	CCL4
	Transient	ND									GRIN3A	IFI47	CCL5
	Late	ND									GRM7	IL11	CCL6
mmu04620 Toll-like receptor signaling pathway P10	Whole	18	0.00123	0.01	CCL3, TLR1, TLR2, NFKBIA, CCL5, CXCL11, CCL4, FOS, CD86, MYD88, JUN, MAP3K8, CASP8, IL1B, LBP, CD14, PIK3R1, SPP1		PIK3R1, LBP, IL1B, CASP8, MAP3K8, MYD88, CXCL11, NFKBIA				GRM8	IL1B	CCL7
	Early	12	0.00219	0.01	FOS, CD86, CCL3, JUN, MAP3K8, TLR2, IL1B, NFKBIA, CCL4, PIK3R1, CD14, SPP1						HMGCR	IL1R2	CCL9
	Transient	ND									HMGCS1	INPP5D	CCNT1
	Late	ND									HMGCS2	LBP	CCR7
mmu04668 TNF signaling pathway	Whole	ND				None		None			HSD17B7	MAP3K8	CD14
	Early	ND									HTR1B	MAPT	CD86
	Transient	ND									IDI1	MYD88	CDKN1A
	Late	ND									LRRC4C	NFKBIA	CEBPB
mmu04668 TNF signaling pathway	Whole	18	0.00354	0.02	CCL2, CEBPB, SOCS3, CSF1, NFKBIA, IFI47, CREB5, CCL5, TNFRSF1A, CCL12, FOS, ATF4, JUN, MAP3K8, CASP8, IL1B, FAS, PIK3R1		PIK3R1, IL1B, CASP8, MAP3K8, CREB5, IFI47, NFKBIA				MAS1	NTRK2	CNTF
	Early	13	0.000766	0.00	CCL2, CEBPB, SOCS3, CSF1, NFKBIA, TNFRSF1A, FOS, ATF4, JUN, MAP3K8, IL1B, FAS, PIK3R1						MASP2	PFKFB3	CREB5
	Transient	ND									MVD	PIK3R1	CRY2
	Late	ND									MVK	PLAT	CSF1
											NSDHL	RARA	CSF2RB
Kegg Pathways significantly enriched at P5											NTNG1	RASGRP3	CSF2RB2
											PLXNB3	SERPING1	CX3CR1
Kegg Pathway	Kinetics	N	p (Bonferronni)	FDR	Tous gènes	Specific to P5	n P5 only/N				PTGER3	SYK	CXCL11
mmu04710 Circadian rhythm	Whole	5	0.0681	0.65	CRY2, NR1D1, PER2, PER1, BHLHE40	PER1, PER2	2 / 5				RGS3	TAF15	CXCL16
	Early	5	0.00778	0.09	CRY2, NR1D1, PER2, PER1, BHLHE40						RND1	TGFB1	CXCL5
	Transient	5	0.00431	0.05	CRY2, NR1D1, PER2, PER1, BHLHE40						ROBO2	TGFBR2	DDIT3
	Late	ND									RXFP1	CCR7	DUSP1
mmu04080: Neuroactive ligand-receptor interaction	Whole	29	3.64e-09	0.00	OPRM1, GRIK1, GRIK2, GABRB2, GRIN3A, VIPR1, HTR1B, CNR1, MAS1, ADRA2C, GLP2R, GABRD, GABRA2, PTGER3, GABRA4, RXFP1, CCKBR, GABRA5, GRIA3, CRHR1, P2RY13, GRIA2, CHRM2, GRIA1, GRM8, GRM7, TBXA2R, DRD1A, GH	RXFP1, GH, S1PR1, PTGER3, GRIK1, ADRB1, GRIK2, GABRB2, CCKBR, GRIN3A, GABRA5, VIPR1, GRIA3, HTR1B, CHRM2, CRHR1, CNR1, GRIA1, MAS1, GRM8, ADRA2C, GRM7, GLP2R, TBXA2R, GABRD, DRD1A	26 / 29				SEMA3E	CD79B	DUSP10
	Early	5	0.876	32.70	P2RY13, PTGER3, CNR1, TBXA2R, MAS1						SEMA5B	CXCL11	DUSP14
	Transient	24	1.02e-07	0.00	GABRA2, PTGER3, GRIK1, GABRA4, CCKBR, GABRB2, GRIK2, GABRA5, GRIA3, GRIN3A, VIPR1, P2RY13, HTR1B, S1PR1, ADRB1, GRIA2, CHRM2, GRM8, GRIA1, GRM7, CNR1, TBXA2R, MAS1, ADRA2C, DRD1A, GH						SERPIND1	FGF6	DUSP16
	Late	24	1.12e-07	0.00	GABRA2, PTGER3, GRIK1, GABRA4, CCKBR, GABRB2, GRIK2, GABRA5, GRIA3, GRIN3A, VIPR1, P2RY13, HTR1B, GRIA2, CHRM2, GRIA1, GRM8, GRM7, CNR1, MAS1, TBXA2R, ADRA2C, DRD1A, GH						SQLE	PYCARD	DUSP4
mmu00100 Steroid biosynthesis	Whole	8	9.77e-06	0.00	TM7SF2, CYP51, SQLE, DHCR7, HSD17B7, NSDHL, DHCR24, FDFT1	TM7SF2, CYP51, SQLE, DHCR7, HSD17B7, NSDHL, DHCR24, FDFT1	8 / 8				TBXA2R	TSLP	DUSP6
	Early	ND									TM7SF2		EIF4EBP1
	Transient	ND									TUBA1A		ELK1
	Late	8	1.74e-06	0.00	TM7SF2, CYP51, SQLE, DHCR7, HSD17B7, NSDHL, DHCR24, FDFT1						TUBA1B		ENO1
mmu00900 Terpenoid backbone biosynthesis	Whole	7	6.51e-05	0.00	MVD, HMGCS2, HMGCR, FDPS, HMGCS1, MVK, IDI1	MVD, HMGCS2, HMGCR, FDPS, HMGCS1, MVK, IDI1	7 / 7				TUBA4A		ENO1B
	Early	ND									TUBB2B		ETV6
	Transient	ND									TUBB3		EYA1
	Late	6	0.00735	0.07	MVD, HMGCR, FDPS, HMGCS1, MVK, IDI1						TUBB5		FAS
mmu04540 Gap junction	Whole	9	0.139	1.54	GJD2, TUBB2B, TUBB5, GUCY1A2, TUBA4A, TUBA1A, DRD1A, TUBA1B, TUBB3	GJD2, TUBB2B, TUBB5, TUBA4A, TUBA1A, DRD1A, TUBA1B, TUBB3	8 / 9				VIPR1		FGF6
	Early	ND											FLI1
	Transient	9	0.593	7.69									FLNC
	Late	9	0.0283	0.34	GJD2, TUBB2B, TUBB5, GUCY1A2, TUBA4A, TUBA1A, DRD1A, TUBA1B, TUBB3								FLT1
mmu04360 Axon guidance	Whole	11	0.165	1.84	EPHA5, SEMA5B, RND1, RGS3, SEMA3E, PLXNB3, NTNG1, ROBO2, EFNA4, LRRC4C, CXCL12, EPHA1	EPHA5, SEMA5B, RND1, RGS3, SEMA3E, PLXNB3, NTNG1, ROBO2, EFNA4, LRRC4C, CXCL12, EPHA1	12/12						FOS
	Early	ND											FOXO1
	Transient	12	0.00543	0.06	EPHA5, SEMA5B, RND1, RGS3, SEMA3E, PLXNB3, NTNG1, ROBO2, EFNA4, LRRC4C, CXCL12, EPHA1								GADD45A
	Late	9	0.357	5.12	EPHA5, SEMA5B, RND1, SEMA3E, PLXNB3, NTNG1, ROBO2, LRRC4C, EPHA1								GADD45B
													GADD45G
Kegg Pathways significantly enriched at P10													GRIN1
													GRIN2B
Kegg Pathway	Kinetics	N	p (Bonferronni)	FDR	Tous gènes	Spé P10	n P10 only/N						H3F3B
mmu04066 HIF-1 signaling pathway	Whole	17	0.00587	0.03	FLT1, PFKFB3, STAT3, TIMP1, ENO1B, EIF4EBP1, CDKN1A, HMOX1, VEGFA, SERPINE1, SLC2A1, CAMK2B, MTOR, ANGPT2, CAMK2A, PIK3R1, ENO1	ENO1, PIK3R1, CAMK2B, CDKN1A, ENO1B, PFKFB3	6 / 17						HMGA2
	Early	14	5.36e-05	0.00	FLT1, PFKFB3, ENO1B, TIMP1, CDKN1A, HMOX1, VEGFA, SERPINE1, SLC2A1, CAMK2B, MTOR, ANGPT2, PIK3R1, ENO1								HMOX1
	Transient	ND											HSPA1A
	Late	ND											HSPA8
mmu05202 Transcriptional misregulation in cancer	Whole	22	0.00887	0.05	PLAT, IL1R2, FLT1, CEBPB, TGFBR2, CCNT1, FOXO1, AFF1, HMGA2, MLF1, CD86, EYA1, BCL2A1D, CDKN1A, BCL2A1C, FLI1, TAF15, BMP2K, RARA, H3F3B, ETV6, CD14	FOXO1, CCNT1, TAF15, TGFBR2, FLI1, CDKN1A, ETV6, RARA, EYA1, IL1R2, HMGA2, PLAT	12 / 22						HSPB1
	Early	13	0.0472	0.30	PLAT, CDKN1A, CD86, FLT1, CEBPB, CCNT1, BMP2K, FOXO1, H3F3B, RARA, ETV6, CD14, MLF1								IFI47
	Transient	8	0.297	2.51	PLAT, CDKN1A, CD86, EYA1, CCNT1, H3F3B, HMGA2, MLF1								IL11
	Late	ND											IL15RA
mmu05133 Pertussis	Whole	14	0.0101	0.05	C1QA, FOS, C1QB, MYD88, CXCL5, C4B, JUN, IRF8, IRF1, PYCARD, IL1B, SERPING1, C1QC, CD14	C1QA, PYCARD, MYD88, CXCL5, IL1B, SERPING1	6 / 14						IL1B
	Early	7	0.66	6.41	FOS, CXCL5, JUN, IRF8, IRF1, IL1B, CD14								IL1R1
	Transient	ND											IL1R2
	Late	7	0.937	14.58	C1QA, C1QB, MYD88, C4B, PYCARD, SERPING1, C1QC								IL6RA
mmu05031 Amphetamine addiction	Whole	10	0.661	5.51	FOS, ARC, ATF4, GRIN2B, JUN, GRIN1, CREB5, CAMK2B, FOSB, CAMK2A	GRIN2B, GRIN1, CREB5, CAMK2B	4 / 10						IRF1
	Early	7	0.758	8.09	FOS, ARC, ATF4, JUN, GRIN1, CAMK2B, FOSB								IRF8
	Transient	7	0.0139	0.10	ARC, ATF4, GRIN2B, GRIN1, CREB5, CAMK2B, CAMK2A								JUN
	Late	ND											JUND
mmu04662 B cell receptor signaling pathway	Whole	ND				RASGRP3, CD79B, INPP5D, CD72, BLNK, SYK, BTK	7 / 10						LBP
	Early	ND											MAP3K8
	Transient	ND											MAPT
	Late	10	0.0166	0.10	PTPN6, RASGRP3, RAC2, CD79B, INPP5D, CD72, VAV1, BLNK, SYK, BTK								MLF1
													MTOR
													MYD88
													NFATC2
													NFKBIA
													NR1D1
													NR4A1
													NTRK2
													OSMR
													PER1
													PER2
													PF4
													PFKFB3
													PIK3R1
													PLA2G4A
													PLAT
													PROS1
													PYCARD
													RAC2
													RARA
													RASGRP3
													SERPINE1
													SERPING1
													SLC2A1
													SOCS3
													SPP1
													SRF
													STAT3
													TAF15
													TGFB1
													TGFBR2
													THBD
													TIMP1
													TLR1
													TLR2
													TNFRSF12A
													TNFRSF1A
													TNFRSF9
													TSLP
													VEGFA
													VWF

## Sheet: Sup Tab 1E IPA-Pathways
P5																										P10
Lasting : n = 13																										Lasting : n = 13
early : n = 10				Significant IPA-Pathway enrichment																						early : n = 10
transient : n = 5				significant Z-score indicating pathway atcivation																						transient : n = 5
late : n = 6				significant Z-score indicating pathway repression																						late : n = 6
total n = 34																										total n = 34
	HI + 3h					HI + 6h					HI + 12h					HI + 24h											HI + 3h					HI + 6h					HI + 12h					HI + 24h
Ingenuity Canonical Pathways	-log(p-value)	p value	Ratio	z-score	N	-log(p-value)	p value	Ratio	z-score	N	-log(p-value)	p value	Ratio	z-score	N	-log(p-value)	p value	Ratio	z-score	N						Ingenuity Canonical Pathways	-log(p-value)	p value	Ratio	z-score	N	-log(p-value)	p value	Ratio	z-score	N	-log(p-value)	p value	Ratio	z-score	N	-log(p-value)	p value	Ratio	z-score	N
Acute Phase Response Signaling	3.71	0.000194984	0.0719	2.53	12	4.54	2.88403e-05	0.0838	2.309	14	4.76	1.7378e-05	0.0838	2.887	14	3.82	0.000151356	0.0419	2.236	7						Acute Phase Response Signaling	3.26	0.000549541	0.0539	1.414	9	3.28	0.000524807	0.0719	2.714	12	6.11	7.76247e-07	0.0838	2.309	14	4.51	3.0903e-05	0.108	3.051	18
Agranulocyte Adhesion and Diapedesis	2.6	0.00251189	0.0602		10	2.83	0.00147911	0.0663		11	6.15	7.07946e-07	0.0964		16	5.67	2.13796e-06	0.0542		9						Communication between Innate and Adaptive Immune Cells	3.25	0.000562341	0.0811		7	3.51	0.00030903	0.108		8	2.12	0.00758578	0.0676		5	4.95	1.12202e-05	0.162		12
Communication between Innate and Adaptive Immune Cells	3.07	0.000851138	0.0946		7	2.84	0.00144544	0.0946		7	2.27	0.00537032	0.0811		6	6.13	7.4131e-07	0.0946		7						IL-6 Signaling	6.88	1.31826e-07	0.0984	2.53	12	3.9	0.000125893	0.0902	2.53	11	6.05	8.91251e-07	0.0984	1.897	12	2.85	0.00141254	0.0984	2.111	12
Granulocyte Adhesion and Diapedesis	2.29	0.00512861	0.0581		9	3.65	0.000223872	0.0774		12	8.92	1.20226e-09	0.123		19	5.92	1.20226e-06	0.0581		9						Neuroinflammation Signaling Pathway	2.29	0.00512861	0.0364	2.333	10	6.31	4.89779e-07	0.08	3.3	22	2.66	0.00218776	0.0436	3.162	12	5.18	6.60693e-06	0.0945	3.8	26
Hepatic Fibrosis Signaling Pathway	3.33	0.000467735	0.0508	3.153	18	2.88	0.00131826	0.0508	2.183	18	3.99	0.000102329	0.0565	2.683	20	2.51	0.0030903	0.0226	2.828	8						Role of Macrophages, Fibroblasts and Endothelial Cells in Rheumatoid Arthritis	3.51	0.00030903	0.0432		13	3.61	0.000245471	0.0598		17	3.8	0.000158489	0.0498		14	4.49	3.23594e-05	0.0864		25
ILK Signaling	3.99	0.000102329	0.0722	1.941	13	3.06	0.000870964	0.0667	1.265	12	2.22	0.0060256	0.0556	1.414	10	2.1	0.00794328	0.0278		5						PI3K Signaling in B Lymphocytes	4.69	2.04174e-05	0.0735	2.646	10	2.9	0.00125893	0.0735	1.265	10						2.02	0.00954993	0.0809	2.53	11
MSP-RON Signaling Pathway	3.02	0.000954993	0.109		6	2.09	0.00812831	0.0909		5	2.17	0.00676083	0.0909		5	3.26	0.000549541	0.0727		4						Senescence Pathway	2.98	0.00104713	0.0423	2.111	11	2.11	0.00776247	0.05	2.496	13	2.86	0.00138038	0.0462	2.309	12
Neuroinflammation Signaling Pathway	3.18	0.000660693	0.0545	2.673	15	4.2	6.30957e-05	0.0655	2	18	3.44	0.000363078	0.0582	2.138	16	4.7	1.99526e-05	0.0364	1.897	10						Sirtuin Signaling Pathway	2.36	0.00436516	0.0373	0.632	10						3.79	0.000162181	0.0522	-1.069	12
Role of Macrophages, Fibroblasts and Endothelial Cells in Rheumatoid Arthritis	4.73	1.86209e-05	0.0631		19	5.23	5.88844e-06	0.0698		21	3.47	0.000338844	0.0565		17	3.64	0.000229087	0.0299		9						ILK Signaling	3.03	0.000933254	0.05	3	9	2.99	0.00102329	0.0667	1.265	12
Altered T Cell and B Cell Signaling in Rheumatoid Arthritis	2.14	0.00724436	0.0732		6	2.58	0.00263027	0.0854		7						5.83	1.47911e-06	0.0854		7						Opioid Signaling Pathway	3.29	0.000512861	0.0462	1.414	11	2.01	0.00977237	0.0504	2.111	12
p38 MAPK Signaling	3.94	0.000114815	0.0893	1.897	10	3.62	0.000239883	0.0893	1	10						2.13	0.0074131	0.0357	2	4						Synaptogenesis Signaling Pathway	2.03	0.00933254	0.0333	3	10	3.63	0.000234423	0.06	0.471	18
Leukocyte Extravasation Signaling	0.684	0.207014	0.0314	-0.447	6						2.5	0.00316228	0.0576	0.632	11	3.46	0.000346737	0.0366	0.378	7						Clathrin-mediated Endocytosis Signaling	3.65	0.000223872	0.0552		10
LXR/RXR Activation	0.71	0.194984	0.0364	-2	4						3.85	0.000141254	0.0909	-1.265	10	4.97	1.07152e-05	0.0636	-1.89	7						ERK/MAPK Signaling	2.36	0.00436516	0.0432	1.134	8
Glucocorticoid Receptor Signaling	3.02	0.000954993	0.0508		16	2.62	0.00239883	0.0508		16	2.03	0.00933254	0.0444		14											GDNF Family Ligand-Receptor Interactions	3.22	0.00060256	0.08	2.236	6
IL-6 Signaling	5.81	1.54882e-06	0.107	2.887	13	6.93	1.1749e-07	0.123	1.604	15	4.85	1.41254e-05	0.0984	1.508	12											Unfolded protein response	3.96	0.000109648	0.109	2.236	7
VDR/RXR Activation	2.25	0.00562341	0.0769		6	3.41	0.000389045	0.103	-0.447	8	2.16	0.00691831	0.0769	1	6											UVB-Induced MAPK Signaling	3.16	0.000691831	0.098	2	5
IGF-1 Signaling	3.56	0.000275423	0.0882	1.89	9	2.06	0.00870964	0.0686	1.342	7																Neuropathic Pain Signaling In Dorsal Horn Neurons	3.32					3.32	0.00047863	0.0909	1	9
p53 Signaling	3.83	0.000147911	0.0957	0.447	9	2.25	0.00562341	0.0745	0.447	7																Wnt/Ca+ pathway	3.25					3.25	0.000562341	0.113	1.134	7
Th1 and Th2 Activation Pathway	2.31	0.00489779	0.0584		9	3.09	0.000812831	0.0714		11																Chemokine Signaling	3.47					3.47	0.000338844	0.107	1.414	8						2.86	0.00138038	0.12	1	9
Unfolded protein response	5.75	1.77828e-06	0.164	2.828	9	3.63	0.000234423	0.127	2.646	7																IL-12 Signaling and Production in Macrophages											3.93	0.00011749	0.0789		9	3.11	0.000776247	0.105		12
EGF Signaling	3.02	0.000954993	0.109	2.449	6	2.09	0.00812831	0.0909	2.236	5																B Cell Receptor Signaling											2.05	0.00891251	0.0457	2.828	8	3.74	0.00018197	0.0971	2	17
Circadian Rhythm Signaling	4.35	4.46684e-05	0.188		6																					14-3-3-mediated Signaling	4.47					4.47	3.38844e-05	0.096	1.414	12	2.94	0.00114815	0.064	2.236	8	2.28	0.00524807	0.088	1.633	11
Neurotrophin/TRK Signaling	3.03	0.000933254	0.0933	1.134	7																					Agranulocyte Adhesion and Diapedesis	4.48					4.48	3.31131e-05	0.0843		14	6.93	1.1749e-07	0.0904		15	5.1	7.94328e-06	0.114		19
Cholesterol Biosynthesis II (via 24,25-dihydrolanosterol)											6.82	1.51356e-07	0.462	-2.449	6											Aryl Hydrocarbon Receptor Signaling	2.9					2.9	0.00125893	0.0735	0.707	10	2.71	0.00194984	0.0588	0	8	4.54	2.88403e-05	0.118	0.577	16
Cholesterol Biosynthesis III (via Desmosterol)											6.82	1.51356e-07	0.462	-2.449	6											Granulocyte Adhesion and Diapedesis	3.57					3.57	0.000269153	0.0774		12	8.18	6.60693e-09	0.103		16	4.39	4.0738e-05	0.11		17
Superpathway of Cholesterol Biosynthesis											11.2	6.30957e-12	0.393	-3.317	11											Signaling by Rho Family GTPases	2.45					2.45	0.00354813	0.0551	1.387	13	3.22	0.00060256	0.0508	2.53	12	3.07	0.000851138	0.0805	2.183	19
Superpathway of Geranylgeranyldiphosphate Biosynthesis I (via Mevalonate)											4.63	2.34423e-05	0.294	-2.236	5											Altered T Cell and B Cell Signaling in Rheumatoid Arthritis	3.21					3.21	0.000616595	0.0976		8						3.18	0.000660693	0.122		10
Synaptogenesis Signaling Pathway											2.61	0.00245471	0.05	-2.84	15											Death Receptor Signaling	2.34					2.34	0.00457088	0.0787	1.134	7						3.49	0.000323594	0.124	2.111	11
14-3-3-mediated Signaling						3.88	0.000131826	0.088	2.236	11	3.39	0.00040738	0.08	2	10	3.66	0.000218776	0.048		6						p38 MAPK Signaling	3.56					3.56	0.000275423	0.0893	1.667	10						2.17	0.00676083	0.0893	1.897	10
Interferon Signaling											5.44	3.63078e-06	0.226	2.449	7	2.91	0.00123027	0.0968		3						TREM1 Signaling	2.28					2.28	0.00524807	0.087	1.633	6						3.12	0.000758578	0.13	1.667	9
Production of Nitric Oxide and Reactive Oxygen Species in Macrophages											2.8	0.00158489	0.0629	2.53	11	4.56	2.75423e-05	0.0457	2.449	8						Production of Nitric Oxide and Reactive Oxygen Species in Macrophages											4.44	3.63078e-05	0.0686	2.714	12	3.25	0.000562341	0.0914	2.673	16
Phagosome Formation																3.89	0.000128825	0.0531		6						Th17 Activation Pathway																3.85	0.000141254	0.147	3.162	10
Role of Pattern Recognition Receptors in Recognition of Bacteria and Viruses																5.24	5.7544e-06	0.0567	-0.447	8						Tec Kinase Signaling																3.32	0.00047863	0.0962	3.051	15
Tec Kinase Signaling																3.14	0.000724436	0.0385	1.342	6						Natural Killer Cell Signaling																3.55	0.000281838	0.118		12
																										Inflammasome pathway																3.36	0.000436516	0.263	2.236	5
																										Fcγ Receptor-mediated Phagocytosis in Macrophages and Monocytes																4.64	2.29087e-05	0.141	3.051	13
																										Complement System																3.01	0.000977237	0.182	1.633	6
Common P5 and P10 significantly enriched IPA pathways gene content and kinetics
	Time	N																									Time	N
Acute Phase Response Signaling	3h	13	CEBPB	ELK1	FOS	HMOX1	IL6R	JUN	MTOR	OSMR	SERPIND1	SERPINE1	SOCS3	TNFRSF1A												Acute Phase Response Signaling	3h	9	CEBPB	FOS	JUN	MTOR	NFKBIA	PIK3R1	RASD1	SERPINA3	SOCS3
	6h	15	CEBPB	FOS	HMOX1	IL1R1	IL6R	JUN	MAP2K6	MTOR	OSMR	SERPINE1	SOCS3	STAT3	TNFRSF1A	VWF											6h	12	CEBPB	ELK1	FOS	HMOX1	IL1B	JUN	MTOR	MYD88	OSMR	SERPINA3	SOCS3	TNFRSF1A
	12h	15	CEBPB	CP	FOS	HMOX1	IL1R1	JUN	MTOR	OSMR	SERPINA3	SERPINE1	SOCS3	STAT3	TNFRSF1A	VWF											12h	14	CEBPB	ELK1	FOS	HMOX1	JUN	LBP	MTOR	OSMR	SERPINA3	SOCS3	STAT3	TCF4	TNFRSF1A	VWF
	24h	7	C1R	C4A/C4B	FOS	IL1R1	OSMR	SERPINA3	TNFRSF1A																		24h	18	C4A/C4B	CEBPB	FN1	FOS	HMOX1	IL1B	IL1R1	JUN	MYD88	OSMR	Saa3	SERPINA3	SERPINE1	SERPING1	SOCS3	STAT3	TNFRSF1A	VWF
Communication between Innate and Adaptive Immune Cells	3h	7	CCL3L3	CCL4	Ccl9	CD86	Tlr12	TLR2	TNFRSF13B																	Communication between Innate and Adaptive Immune Cells	3h	7	CCL3L3	CCL4	CD83	CD86	HLA-A	TNFRSF13B
	6h	7	CCL3L3	CCL4	Ccl9	CD86	Tlr12	TLR2	TNFRSF13B																		6h	8	CCL3L3	CCL4	Ccl9	CD40	CD86	HLA-A	IL1B	TLR2
	12h	6	CCL3L3	CCL4	CCL5	Ccl9	Tlr13	TLR2																			12h	5	CCL3L3	CCL4	CCL5	Ccl9	TLR2
	24h	7	CCL3L3	CCL4	Ccl9	FCER1G	TLR1	Tlr13	TLR2																		24h	12	CCL3L3	CCL4	CCL5	Ccl9	CCR7	CD79B	FCER1G	HLA-A	IGHM	IL1B	TLR1	TLR2
Granulocyte Adhesion and Diapedesis	3h	9	Ccl2	CCL2	CCL3L3	CCL4	Ccl7	Ccl9	EZR	SDC4	TNFRSF1A															Granulocyte Adhesion and Diapedesis	3h
	6h	12	Ccl2	CCL2	CCL3L3	CCL4	Ccl6	Ccl7	Ccl9	IL1R1	IL1RAPL1	SDC1	SDC4	TNFRSF1A													6h	12	Ccl2	CCL2	CCL3L3	CCL4	Ccl6	Ccl7	Ccl9	Cxcl11	GLG1	IL1B	SDC4	TNFRSF1A
	12h	19	CCL17	Ccl2	CCL2	CCL3L3	CCL4	CCL5	Ccl6	Ccl7	Ccl9	EZR	IL1R1	IL1RAPL1	IL1RAPL2	ITGB3	MSN	PF4	SDC4	SELPLG	TNFRSF1A						12h	16	Ccl2	CCL2	CCL3L3	CCL4	CCL5	Ccl6	Ccl7	Ccl9	CDH5	CXCL16	EZR	GLG1	IL1RAPL1	MSN	SDC4	TNFRSF1A
	24h	9	Ccl2	CCL2	CCL3L3	CCL4	Ccl6	Ccl9	IL1R1	SDC4	TNFRSF1A																24h	17	Ccl2	CCL2	CCL3L3	CCL4	CCL5	Ccl6	Ccl7	Ccl9	CDH5	EZR	IL1B	IL1R1	IL1R2	MSN	OPN1SW	SDC4	TNFRSF1A
ILK Signaling	3h	13	ACTG2	ATF4	FLNC	FOS	IRS2	JUN	MTOR	PIK3C2B	RHOB	SNAI1	TNFRSF1A	VCL	VEGFA											ILK Signaling	3h	9	ATF4	FOS	IRS2	JUN	MTOR	PIK3R1	RHOB	VCL	VEGFA
	6h	12	ACTG2	ATF4	FLNC	FOS	GSK3B	JUN	KRT18	MAP2K6	MTOR	TNFRSF1A	VEGFA	VIM													6h	12	ACTG1	ATF4	CREB5	FLNC	FOS	JUN	MTOR	MYH10	PPP1R12A	TNFRSF1A	VCL	VIM
	12h	10	FLNC	FOS	ITGB3	JUN	KRT18	MTOR	RAC2	SNAI1	TNFRSF1A	VIM															12h
	24h	5	FLNC	FOS	RAC2	TNFRSF1A	VIM																				24h
IL-6 Signaling	3h	13	CD14	CEBPB	ELK1	FOS	HSPB1	IL6R	JUN	MCL1	PIK3C2B	SOCS3	SRF	TNFRSF1A	VEGFA											IL-6 Signaling	3h	12	CD14	CEBPB	FOS	JUN	MCL1	NFKBIA	PIK3R1	RASD1	SOCS3	SRF	TNFAIP6	VEGFA
	6h	15	CD14	CEBPB	CSNK2A2	FOS	HSPB1	IL1R1	IL1RAPL1	IL6R	JUN	MAP2K6	MCL1	SOCS3	STAT3	TNFRSF1A	VEGFA										6h	11	CD14	CEBPB	ELK1	FOS	HSPB1	IL1B	JUN	MCL1	SOCS3	TNFAIP6	TNFRSF1A
	12h	12	CD14	CEBPB	FOS	HSPB1	IL1R1	IL1RAPL1	IL1RAPL2	JUN	MCL1	SOCS3	STAT3	TNFRSF1A													12h	12	CD14	CEBPB	ELK1	FOS	HSPB1	IL1RAPL1	JUN	LBP	MCL1	SOCS3	STAT3	TNFRSF1A
	24h																										24h	12	CD14	CEBPB	FOS	HSPB1	HSPB2	IL1B	IL1R1	IL1R2	JUN	SOCS3	STAT3	TNFRSF1A
p38 MAPK Signaling	3h	10	ATF4	DDIT3	DUSP1	DUSP10	ELK1	FAS	H3-3A/H3-3B	HSPB1	SRF	TNFRSF1A														p38 MAPK Signaling	3h
	6h	10	ATF4	DUSP1	FAS	H3-3A/H3-3B	HSPB1	IL1R1	IL1RAPL1	MAP2K6	RPS6KC1	TNFRSF1A															6h	10	ATF4	CREB5	DUSP1	ELK1	FAS	HSPB1	IL1B	MAPT	PLA2G5	TNFRSF1A
	12h																										12h
	24h	4	FAS	IL1R1	PLA2G4A	TNFRSF1A																					24h	10	CREB5	FAS	HSPB1	HSPB2	IL1B	IL1R1	IL1R2	TGFB1	TGFBR2	TNFRSF1A
Unfolded protein response	3h	9	ATF4	CEBPA	CEBPB	CEBPD	DDIT3	HSPA14	HSPA1A/HSPA1B	INSIG1	PPP1R15A															Unfolded protein response	3h	7	ATF4	CEBPB	CEBPD	HSPA8	INSIG1	PPP1R15A
	6h	7	ATF4	CEBPB	CEBPD	HSPA14	HSPA1A/HSPA1B	HSPA5	PPP1R15A																		6h
	12h																										12h
	24h																										24h
14-3-3-mediated Signaling	3h																									14-3-3-mediated Signaling	3h
	6h	11	FOS	GFAP	GSK3B	JUN	TNFRSF1A	TUBA1C	TUBB	TUBB3	TUBB4B	TUBB6	VIM														6h	12	ELK1	FOS	FOXO1	GFAP	JUN	MAPT	PLCB1	PLCB4	TNFRSF1A	TUBA1C	TUBB6	VIM
	12h	10	FOS	GFAP	JUN	TNFRSF1A	TUBA1A	TUBA1C	TUBB3	TUBB4B	TUBB6	VIM															12h	8	ELK1	FOS	GFAP	JUN	TNFRSF1A	TUBA1C	TUBB6	VIM
	24h	6	FOS	GFAP	TNFRSF1A	TUBA1C	TUBB6	VIM																			24h	11	FOS	GFAP	JUN	PDCD6IP	PLCB1	PRKCQ	TNFRSF1A	TUBA1C	TUBA3E	TUBB6	VIM
Synaptogenesis Signaling Pathway	3h																									Synaptogenesis Signaling Pathway	3h	10	AP2M1	ATF4	CAMK2B	EFNB3	GRIN1	HSPA8	MTOR	PIK3R1	RASD1	SYN2
	6h																										6h	18	ATF4	CAMK2A	CDH11	CDH7	CREB5	EIF4EBP1	EPHA5	EPHB3	GRIA2	GRIN2B	ITPR1	ITSN1	MAPT	MTOR	NLGN1	Nrxn3	NTRK2	STXBP5
	12h	16	CAMK2A	CDH12	CDH8	CPLX3	EIF4EBP1	EPHA2	GRIA1	GRIA3	GRM8	KALRN	MTOR	Nrxn3	RASGRP1	SYT1	UNC13A										12h
	24h																										24h
Role of Macrophages, Fibroblasts and Endothelial Cells in Rheumatoid Arthritis (n = 31)	3h	19	ATF4	CCL2	CEBPA	CEBPB	CEBPD	CSF1	FOS	FZD3	IL6R	JUN	NFATC2	PIK3C2B	SFRP4	SOCS3	Tlr12	TLR2	TNFRSF1A	VEGFA	WNT6					Role of Macrophages, Fibroblasts and Endothelial Cells in Rheumatoid Arthritis	3h	13	ATF4	CAMK2B	CEBPB	CEBPD	FOS	FZD3	JUN	NFKBIA	PIK3R1	RASD1	SFRP4	SOCS3	VEGFA
	6h	21	ATF4	CCL2	CEBPB	CEBPD	CSF1	FOS	FZD10	GSK3B	IL1R1	IL1RAPL1	IL6R	JUN	MAP2K6	NFATC2	SFRP4	SOCS3	STAT3	Tlr12	TLR2	TNFRSF1A	VEGFA				6h	17	ATF4	CAMK2A	CCL2	CEBPB	CEBPD	CREB5	CSF1	FOS	FZD10	FZD4	IL1B	JUN	MYD88	PLCB1	PLCB4	SOCS3	TLR2	TNFRSF1A
	12h	17	CAMK2A	CCL2	CCL5	CEBPB	CEBPD	CSF1	FOS	IL1R1	IL1RAPL1	IL1RAPL2	JUN	SOCS3	STAT3	Tlr13	TLR2	TNFRSF1A	WNT5B								12h	14	ADAMTS4	CCL2	CCL5	CEBPB	CEBPD	CSF1	FOS	FZD10	IL1RAPL1	JUN	SOCS3	STAT3	TCF4	TLR2	TNFRSF1A
	24h	9	CCL2	CEBPD	CSF1	FOS	IL1R1	TLR1	Tlr13	TLR2	TNFRSF1A																24h	25	ADAMTS4	CCL2	CCL5	CCND1	CEBPB	CEBPD	CREB5	CSF1	FCGR3A/FCGR3B	FN1	FOS	IL1B	IL1R1	IL1R2	JUN	MYD88	NFATC2	PLCB1	PRKCQ	SOCS3	STAT3
Agranulocyte Adhesion and Diapedesis	3h	9	ACTG2	CCL2	CCL3L3	CCL4	Ccl7	Ccl9	EZR	SDC4	TNFRSF1A															Agranulocyte Adhesion and Diapedesis	3h
	6h	10	ACTG2	CCL2	CCL3L3	CCL4	Ccl6	Ccl7	Ccl9	IL1R1	SDC4	TNFRSF1A															6h	14	ACTG1	Ccl2	CCL2	CCL3L3	CCL4	Ccl6	Ccl7	Ccl9	Cxcl11	GLG1	IL1B	MYH10	SDC4	TNFRSF1A
	12h	15	CCL17	CCL2	CCL3L3	CCL4	CCL5	Ccl6	Ccl7	Ccl9	EZR	IL1R1	MSN	PF4	SDC4	SELPLG	TNFRSF1A										12h	15	Ccl2	CCL2	CCL3L3	CCL4	CCL5	Ccl6	Ccl7	Ccl9	CDH5	CXCL16	EZR	GLG1	MSN	SDC4	TNFRSF1A
	24h	8	CCL2	CCL3L3	CCL4	Ccl6	Ccl9	IL1R1	SDC4	TNFRSF1A																	24h	19	ACTB	Ccl2	CCL2	CCL3L3	CCL4	CCL5	Ccl6	Ccl7	Ccl9	CDH5	EZR	FN1	IL1B	IL1R1	MSN	MYH9	OPN1SW	SDC4	TNFRSF1A
Altered T Cell and B Cell Signaling in Rheumatoid Arthritis	3h	6	CD86	CSF1	FAS	Tlr12	TLR2	TNFRSF13B																		Altered T Cell and B Cell Signaling in Rheumatoid Arthritis	3h
	6h	7	CD86	CSF1	FAS	SPP1	Tlr12	TLR2	TNFRSF13B																		6h	8	CD40	CD86	CSF1	FAS	HLA-A	IL1B	SPP1	TLR2
	12h																										12h
	24h	6	CSF1	FAS	FCER1G	SPP1	TLR1	Tlr13	TLR2																		24h	10	CD79B	CSF1	FAS	FCER1G	HLA-A	IL1B	SPP1	TGFB1	TLR1	TLR2
Production of Nitric Oxide and Reactive Oxygen Species in Macrophages	3h																									Production of Nitric Oxide and Reactive Oxygen Species in Macrophages	3h
	6h																										6h
	12h	11	APOD	FOS	IRF1	IRF8	JUN	MAP3K10	NCF4	RAC2	S100A8	TLR2	TNFRSF1A														12h	12	APOD	FOS	IRF1	IRF8	JUN	MAP3K8	NCF4	PPP1R12A	RAC2	S100A8	TLR2	TNFRSF1A
	24h	8	FOS	IRF8	LYZ	NCF4	PTPN6	RAC2	TLR2	TNFRSF1A																	24h	16	CYBA	FOS	IRF8	JAK3	JUN	LYZ	MAP3K8	MAP3K9	NCF4	PPP1R12A	PRKCQ	PTPN6	RAC2	S100A8	TLR2	TNFRSF1A
Tec Kinase Signaling	3h																									Tec Kinase Signaling	3h
	6h																										6h
	12h																										12h
	24h	6	FAS	FCER1G	FOS	RAC2	VAV1	WAS																			24h	15	ACTB	BTK	FAS	FCER1G	FGR	FOS	GNA13	HCK	JAK3	PRKCQ	RAC2	STAT3	STAT6	TEC	VAV1
Neuroinflammation Signaling Pathway	3h	15	ATF4	BDNF	CCL2	CD86	FAS	FOS	HMOX1	IL6R	JUN	NFATC2	NTF3	PIK3C2B	Tlr12	TLR2	TNFRSF1A									Neuroinflammation Signaling Pathway	3h	10	ATF4	CD200	CD86	FAS	FOS	GABRA2	GRIN1	HLA-A	JUN	PIK3R1
	6h	17	ACVR1C	ATF4	CALB1	CCL2	CD86	FAS	FOS	GABRA2	GABRB2	GSK3B	HMOX1	IL1R1	IL6R	JUN	NFATC2	Tlr12	TLR2	TNFRSF1A							6h	22	ATF4	BIRC6	CCL2	CD40	CD86	CREB5	FAS	FOS	GABRA4	GABRB1	GLUL	GRIN2B	HLA-A	HMOX1	IL1B	JUN	MAPT	MYD88	PLA2G5	SLC1A2	TLR2
	12h	16	ACVR1C	BACE2	CCL2	CCL5	CNTF	FAS	FOS	GABRA4	GABRD	GRIA1	HMOX1	IL1R1	JUN	Tlr13	TLR2	TNFRSF1A									12h	12	ACVR2B	CCL2	CCL5	CNTF	FAS	FOS	GABRG2	HMOX1	JUN	SLC1A2	TLR2	TNFRSF1A
	24h	10	CCL2	CNTF	FAS	FOS	IL1R1	PLA2G4A	TLR1	Tlr13	TLR2	TNFRSF1A															24h	26	CASP8	CCL2	CCL5	CNTF	CREB5	CX3CR1	FAS	FOS	HLA-A	HMOX1	IL1B	IL1R1	JAK3	JUN	KLK3	MYD88	NFATC2	PSEN1	PYCARD	SLC1A2	SYK
P5 specific significantly enriched IPA Pathway																										P10 specific signifivcnatly enriched IPA Pathway
Superpathway of Cholesterol Biosynthesis (n = 12)	3h																									PI3K Signaling in B Lymphocytes	3h	10	ATF3	ATF4	CAMK2B	FOS	FOXO3	IRS2	JUN	NFKBIA	PIK3R1	RASD1
	6h																										6h	10	ATF3	ATF4	CAMK2A	CD40	ELK1	FOS	ITPR1	JUN	PLCB1	PLCB4
	12h	12	ACAT2	DHCR24	FDPS	HMGCS1	HMGCR	HSD17B7	MSMO1	MVD	MVK	NSDHL	SQLE	TM7SF2													12h
	24h																										24h	11	ATF3	BLNK	BTK	CD79B	FOS	INPP5D	JUN	NFATC2	PLCB1	SYK	VAV1
																										Sirtuin Signaling Pathway	3h	10	FOXO3	GADD45B	GADD45G	H1-2	H3-3A/H3-3B	JUN	MTOR	PFKFB3	SLC2A1	XPA
																											6h
																											12h	12	CASP4	EZR	FAS	FOS	GNA13	JUN	MSN	MTOR	RAC2	S1PR3	STAT3	VAV1
																											24h
																										Aryl Hydrocarbon Receptor Signaling	3h
																											6h	10	CDKN1A	CTSD	CYP1B1	FAS	FOS	HSPB1	IL1B	JUN	RXRG	TGM2
																											12h	8	CDKN1A	CYP1B1	FAS	FOS	HSPB1	JUN	NFIB	TGM2
																											24h	16	ALDH3B1	CCND1	CDKN1A	CTSD	CYP1B1	FAS	FOS	HSPB1	HSPB2	IL1B	JUN	NFIA	NFIX	RARA	TGFB1	TGM2
																										Signaling by Rho Family GTPases	3h
																											6h	13	ACTG1	CDH11	CDH7	DIAPH3	ELK1	FOS	GFAP	JUN	PAK4	PIP5K1A	PPP1R12A	SEPTIN3	VIM
																											12h	12	CDH5	ELK1	EZR	FOS	GFAP	GNA13	JUN	MSN	PIP5K1A	PPP1R12A	RAC2	VIM
																											24h	19	ACTB	ARHGEF11	CDC42EP1	CDH15	CDH18	CDH5	EZR	FOS	GFAP	GNA13	JUN	LIMK2	MAP3K9	MSN	PIP5K1A	PPP1R12A	RAC2	SEPTIN9	VIM
																										Death Receptor Signaling	3h
																											6h	7	ACTG1	FAS	HSPB1	LMNA	TIPARP	TNFRSF1A	TNFRSF25
																											12h
																											24h	11	ACTB	CASP8	FAS	HSPB1	HSPB2	PARP12	PARP4	PARP9	TNFRSF1A	TNFSF15	TNKS2
																										Production of Nitric Oxide and Reactive Oxygen Species in Macrophages	3h
																											6h
																											12h	12	APOD	FOS	IRF1	IRF8	JUN	MAP3K8	NCF4	PPP1R12A	RAC2	S100A8	TLR2	TNFRSF1A
																											24h	16	CYBA	FOS	IRF8	JAK3	JUN	LYZ	MAP3K8	MAP3K9	NCF4	PPP1R12A	PRKCQ	PTPN6	RAC2	S100A8	TLR2	TNFRSF1A
																										Natural Killer Cell Signaling	3h
																											6h
																											12h
																											24h	12	CD247	CD300A	FCER1G	FCGR3A/FCGR3B	INPP5D	Klra7	PRKCQ	PTPN6	RAC2	SH3BP2	SYK	VAV1
																										Fcγ Receptor-mediated Phagocytosis in Macrophages and Monocytes	3h
																											6h
																											12h	13	ACTB	EZR	FCGR3A/FCGR3B	FGR	FYB1	HCK	HMOX1	INPP5D	PIP5K1A	PRKCQ	RAC2	SYK	VAV1
																											24h
																										IL-12 Signaling and Production in Macrophages	3h
																											6h
																											12h	9	APOD	CEBPB	FOS	IRF1	IRF8	JUN	MAP3K8	S100A8	TLR2
																											24h	12	CEBPB	FOS	IRF8	JUN	LYZ	MAP3K8	MYD88	PRKCQ	S100A8	STAT6	TGFB1	TLR2
																										B Cell Receptor Signaling	3h
																											6h
																											12h	8	BCL2A1	EGR1	ELK1	JUN	MAP3K8	MTOR	RAC2	VAV1
																											24h	17	APBB1IP	BCL2A1	BLNK	BTK	CD79B	CREB5	IGHM	INPP5D	JUN	MAP3K8	MAP3K9	NFATC2	PRKCQ	PTPN6	RAC2	SYK	VAV1
																										Chemokine signaling	3h
																											6h		CAMK2A	CCL2	CCL4	FOS	JUN	PLCB1	PLCB4	PPP1R12A
																											12h	8
																											24h	9	CCL2	CCL4	CCL5	FOS	JUN	LIMK2	OPN1SW	PLCB1	PPP1R12A
[truncated: 5 more columns]

## Sheet: Sup TAB 1F Gene Ontology
							D : Dispensibility > 0,07 after Revigo® sorting
	DAVID extraction of enriched GO-terms at all time points: N ≥ 10, p < 1E-4, FDR < 10%																					Revigo filtering
																								P10
	Isochronous		GO-terms at P5: N = 44					GO-terms at P5: N = 40
	Delayed																							Term ID	description	dispensability
	prolonged		Lasting	2				Lasting	10															GO:0001525	angiogenesis	0.88
	Common to P5 and P10		Early	22				Early	12															GO:0006915	apoptotic process	0.91
	Specific to P5		Transient	13				Transient	6															GO:0071347	cellular response to interleukin-1	0.56
	Spécific to P10		Late	7				Late	12															GO:0002376	immune system process	0
				44					40						P5				P10					GO:0006954	inflammatory response	0
	Category	GO-Terms enriched at both ages	P5+3h	P5+6h	P5+12h	P5+24h	D	P10+3h	P10+6h	P10+12h	P10+24h	D			Early	Transient	Late		Early	Transient	Late			GO:0030593	neutrophil chemotaxis	0.51
Common	GO:0050729	positive regulation of inflammatory response	0.00015313	2.78603e-05	7.36319e-09	1.05784e-05		1.39437e-05	0.00043764	2.99274e-06	1.40965e-05													GO:0050729	positive regulation of inflammatory response	0.66
	GO:0045944	positive regulation of transcription from RNA polymerase II promoter	7.02758e-07					2.39747e-07	5.46905e-06	0.000280946				Lasting	2	2	2		10	10	10			GO:0045944	positive regulation of transcription from RNA polymerase II promoter	0
	GO:0000978	RNA polymerase II core promoter proximal region sequence-specific DNA binding	0.000972491				D	0.000193984	0.00106299	0.00611369	0.00146467	D		Early	22				12					GO:0034097	response to cytokine	0.65
	GO:0001077	transcriptional activator activity, RNA polymerase II core promoter proximal region sequence-specific binding	0.000506059	0.00407479				1.54944e-05	6.98606e-05	0.000739041				Transient		13				6				GO:0006351	transcription, DNA-templated	0.88
	GO:0043565	sequence-specific DNA binding	6.99699e-05					0.000700208	0.00977876					Late			7				12			GO:0035914	skeletal muscle cell differentiation	0.02
	GO:0000122	negative regulation of transcription from RNA polymerase II promoter	0.000498792				D	0.000510265	0.00514337			D												GO:0045766	positive regulation of angiogenesis	0.57
	GO:0006355	regulation of transcription, DNA-templated	0.000225065				D	5.25043e-05	0.00184653															GO:0006355	regulation of transcription, DNA-templated	0.52
	GO:0003700	transcription factor activity, sequence-specific DNA binding	3.16735e-05					0.000139928																GO:0032496	response to lipopolysaccharide	0.25
	GO:0008134	transcription factor binding	0.00042172					0.000295851
	GO:0044212	transcription regulatory region DNA binding	0.000221782					2.39965e-05																GO:0009986	cell surface	0
	GO:0006351	transcription, DNA-templated	2.17886e-06					1.21324e-05	0.00046224			D												GO:0005737	cytoplasm	0.26
	GO:0030593	neutrophil chemotaxis		0.00577582	4.19951e-05	2.41015e-05		0.00375825		0.000763121	5.82666e-05													GO:0005576	extracellular region	0
	GO:0045087	innate immune response			0.0111658	3.76222e-07	D			0.00454832	4.8638e-06	D												GO:0005615	extracellular space	0
	GO:0002376	immune system process			0.00156201	1.12256e-06				9.16761e-05	1.06937e-11													GO:0045121	membrane raft	0
	GO:0006954	inflammatory response	0.000629153	0.00666999	1.1992e-05	1.70842e-07				2.05954e-05	4.1563e-07													GO:0005634	nucleus	0.4
	GO:0001525	angiogenesis	0.000357599	2.12565e-05	0.000546767					1.11131e-05	6.93958e-05	D												GO:0005515	protein binding	0
	GO:0006915	apoptotic process	8.37201e-06					0.00288215	0.00587978	0.0016532	0.0019528	D												GO:0043565	sequence-specific DNA binding	0.37
	GO:0034097	response to cytokine	0.00215366	1.00116e-05	0.0023022			0.00220316	0.00147582	0.000813075	0.000103304													GO:0003700	transcription factor activity, sequence-specific DNA binding	0.57
	GO:0032496	response to lipopolysaccharide	1.39045e-05				D	0.000415805	0.00277329	0.00476547	0.000676703													GO:0008134	transcription factor binding	0.06
	GO:0010628	positive regulation of gene expression	3.42124e-06	3.48039e-05	0.000336093		D	3.49996e-06	2.58919e-06	2.15911e-06	0.000339951	D												GO:0044212	transcription regulatory region DNA binding	0.06
	GO:0005737	cytoplasm	0.000576296	0.00692218	0.00588197			7.44877e-06	3.8919e-07	8.97754e-06	9.2589e-09													GO:0001077	transcriptional activator activity, RNA polymerase II core promoter proximal region sequence-specific binding	0
	GO:0045766	positive regulation of angiogenesis	1.06518e-05				D	8.0828e-05		3.19044e-05	8.90686e-05
	GO:0005515	protein binding	6.37954e-07	0.000159686	0.00161712			3.86657e-12	2.26875e-11	1.43361e-09	4.37247e-05													Spéecific to P10
	GO:0005634	nucleus	3.15287e-07	0.00283768				1.05543e-08	2.35079e-06	0.00222864	0.000726256													GO:0043066	negative regulation of apoptotic process	0.23
	GO:0009986	cell surface		0.00088465	0.000417566			5.10625e-05	0.000162652	1.68984e-05	2.09381e-06													GO:0032760	positive regulation of tumor necrosis factor production	0.66
	GO:0005615	extracellular space	0.00438392		0.00514924	6.20467e-05		0.000639864	0.0092116	8.40624e-07	3.43332e-09													GO:0000790	nuclear chromatin	0.05
	Category	GO-Terms enriched at 1E-4threshold at one age only	P5+3h	P5+6h	P5+12h	P5+24h		P10+3h	P10+6h	P10+12h	P10+24h													GO:0005829	cytosol	0.14
	GO:0045121	membrane raft			0.00340387	0.00694416					9.93346e-07													GO:0014069	postsynaptic density	0.18
	GO:0031012	extracellular matrix		0.00161526	0.00168765		D	0.000711502	0.00230022	6.96654e-06	5.62664e-06	D												GO:0070062	extracellular exosome	0.84
	GO:0006935	chemotaxis		0.00955067	0.000799089		D		0.0067651	0.00459693	0.00624287	D												GO:0001666	response to hypoxia	0.41
	Category	GO-Terms enriched specifically at P5	P5+3h	P5+6h	P5+12h	P5+24h		P10+3h	P10+6h	P10+12h	P10+24h													GO:0007399	nervous system development	0.64
Spécific to P5	GO:0045892	negative regulation of transcription, DNA-templated	0.000438524																					GO:0043005	neuron projection	0.05
	GO:0003677	DNA binding	0.000398525																					GO:0031625	ubiquitin protein ligase binding	0.47
	GO:0007623	circadian rhythm	0.000128201
	GO:0000976	transcription regulatory region sequence-specific DNA binding	0.000688632				D
	GO:0043025	neuronal cell body			6.77349e-05
	GO:0009615	response to virus			7.38416e-09
	GO:0016020	membrane		0.00746102	1.94067e-12	0.00193983
	GO:0048247	lymphocyte chemotaxis			0.000231167		D
	GO:0005886	plasma membrane			1.9606e-06
	GO:0006695	cholesterol biosynthetic process			8.91361e-10		D
	GO:0045071	negative regulation of viral genome replication			0.00017198
	GO:0042734	presynaptic membrane			0.000839628
	GO:0006694	steroid biosynthetic process			1.06188e-05		D
	GO:0016126	sterol biosynthetic process			1.36169e-12
	GO:0006955	immune response				0.000491794	D
	GO:0008203	cholesterol metabolic process			1.93018e-06	1.69199e-05	D
	GO:0008202	steroid metabolic process			7.85137e-07	9.57731e-06
	Category	GO-Terms enriched specifically at P10	P5+3h	P5+6h	P5+12h	P5+24h		P10+3h	P10+6h	P10+12h	P10+24h
Spécific to P10	GO:0043066	negative regulation of apoptotic process						0.00026522	0.00198184
	GO:0000790	nuclear chromatin						1.19487e-05	0.00309767
	GO:0014069	postsynaptic density							0.000585264															P10
	GO:0035914	skeletal muscle cell differentiation						0.00442025		0.000295293
	GO:0007568	aging								0.000545851														GO:0006935	chemotaxis	0.75
	GO:0071346	cellular response to interferon-gamma								0.000306479		D												GO:0031012	extracellular matrix	0.77
	GO:0071407	cellular response to organic cyclic compound								0.000149658	0.00758673	D												GO:0045087	innate immune response	0.77
	GO:0007399	nervous system development								0.00032271														GO:0000122	negative regulation of transcription from RNA polymerase II promoter	0.73
	GO:0071347	cellular response to interleukin-1						0.00194	0.00775303	9.80905e-05	8.48712e-05													GO:0010628	positive regulation of gene expression	0.86
	GO:0005829	cytosol							0.000653878	0.000165614	7.09294e-06													GO:0045893	positive regulation of transcription, DNA-templated	0.96
	GO:0070062	extracellular exosome								0.00689374	1.29403e-07	D												GO:0000978	RNA polymerase II core promoter proximal region sequence-specific DNA binding	0.9
	GO:0005576	extracellular region								0.00164632	8.75058e-06
	GO:0032760	positive regulation of tumor necrosis factor production									0.000334998													Spéecific to P10
																								GO:0071346	cellular response to interferon-gamma	0.75
			values in italics indicate p values below p-value threshold, although detected at the threshold at other time points																					GO:0071407	cellular response to organic cyclic compound	0.72

## Sheet: Sup Tab 1G-Common core Biostat
Biostatistical analysis (DAVID® v6.8) on common inductions and repressions at P5 and P10													Biostatistical analysis (DAVID® v6.8) on isochronous inductions and repressions at P5 and P10
		GO/keywords	(N > 10, p< 0,0001, Fold enrichment > 2, FDR < 10%)												GO/keywords	(N > 10, p< 0,001, Fold enrichment > 2, FDR < 10%)
		Path	(N > 10, p < 0,01, FDR < 10%)												Path	(N > 10, p < 0,01, FDR < 10%)
DAVID analysis of the P5-P10 commonly induced and repressed entities afer HI													DAVID analysis of the P5-P10 isochronically induced and repressedentities afer HI
Category	Term	Count	%	PValue	List Total	Pop Hits	Pop Total	Fold Enrichment	Benjamini	FDR	Genes		Category	Term	Count	%	PValue	List Total	Pop Hits	Pop Total	Fold Enrichment	Benjamini	FDR	Genes
GOTERM_BP_DIRECT													GOTERM_BP_DIRECT
GO:0050729	positive regulation of inflammatory response	14	0.0287859	8.74167e-11	330	63	18082	12.1764	1.88296e-07	1.51599e-07	CCL12, TNFRSF1A, CCL3, CCL2, S100A8, S100A9, SERPINE1, CCL9, TGM2, TLR2, CCL5, CCL4, CCL7, CCL6		GO:0030593	neutrophil chemotaxis	8	0.0326811	3.7912e-06	171	69	18082	12.26	0.00500321	0.00620334	CCL3, CCL2, LGALS3, CCL9, FCER1G, VAV1, CCL4, CCL6
GO:0030593	neutrophil chemotaxis	14	0.0287859	2.92613e-10	330	69	18082	11.1176	3.15144e-07	5.07452e-07	CCL3, CCL2, LGALS3, S100A8, S100A9, CCL9, CCL5, CCL4, VAV1, CCL7, CCL6, CCL12, FCER1G, SPP1		GO:0006954	inflammatory response	15	0.061277	4.80219e-06	171	344	18082	4.61087	0.00317162	0.00785751	CCL3, HMGB2, CCL2, TNFRSF25, C4B, CSF1, LY86, CCL9, TLR2, CCL4, CCL6, TNFRSF1A, S1PR3, FAS, CD14
GO:0010628	positive regulation of gene expression	29	0.0596278	1.16347e-09	330	399	18082	3.98252	8.35369e-07	2.0177e-06	HMGB2, CCL3, CSF1, VIM, TLR2, CCL5, CITED1, TNFRSF1A, EZR, CD44, SERPINE1, MSN, NFATC2, NFIL3, EGR1, LMNA, STAT3, PLAUR, LCN2, PLSCR1, ATF4, CNTF, ATF3, SFRP4, VEGFA, MTOR, TCF12, PPP1R15A, KLF4		GO:0032760	positive regulation of tumor necrosis factor production	7	0.0285959	1.88566e-05	171	59	18082	12.5457	0.00828135	0.0308504	TNFRSF1A, CCL3, CCL2, TLR2, FCER1G, CCL4, CD14
GO:0006954	inflammatory response	26	0.0534594	4.60814e-09	330	344	18082	4.1414	2.48148e-06	7.9915e-06	CCL3, HMGB2, CCL2, S100A8, TNFRSF25, C4B, CSF1, LY86, S100A9, CCL9, TLR2, CCL5, CCL4, CCL7, CCL6, IFI202B, CCL12, TNFRSF1A, S1PR3, CYBA, CASP4, FAS, PARP4, THBS1, CD14, SPP1		GO:0050729	positive regulation of inflammatory response	7	0.0285959	2.75667e-05	171	63	18082	11.7492	0.00907638	0.0450978	TNFRSF1A, CCL3, CCL2, CCL9, TLR2, CCL4, CCL6
GO:0001525	angiogenesis	21	0.0431788	1.62318e-08	330	239	18082	4.81453	6.99265e-06	2.81494e-05	GNA13, COL4A1, FLT1, CYP1B1, CCL2, EFNA1, TNFRSF12A, NRXN3, APOLD1, ESM1, GJA5, ANXA2, CCL12, CLIC4, JUN, HMOX1, VEGFA, SERPINE1, TGFBI, ANGPT2, ANGPTL4		GO:0002548	monocyte chemotaxis	6	0.0245108	3.49137e-05	171	40	18082	15.8614	0.00919579	0.0571138	CCL3, CCL2, LGALS3, CCL9, CCL4, CCL6
GO:0071347	cellular response to interleukin-1	13	0.0267297	2.14515e-08	330	80	18082	8.90402	7.70107e-06	3.72015e-05	LCN2, CCL12, CCL3, CCL2, CEBPB, SERPINE1, CCL9, IRF1, CCL5, KLF2, CCL4, CCL7, CCL6		GO:0071346	cellular response to interferon-gamma	7	0.0285959	4.27193e-05	171	68	18082	10.8853	0.00937558	0.0698785	CCL3, CCL2, CCL9, GBP3, CCL4, GBP2, CCL6
GO:0034097	response to cytokine	13	0.0267297	2.4776e-08	330	81	18082	8.79409	7.62389e-06	4.29667e-05	MCL1, OSMR, SERPINA3F, CCL5, SRF, STAT3, CITED1, TIMP1, FOS, SERPINA3N, JUN, JUND, SERPINA3I		GOTERM_CC_DIRECT
GO:0045766	positive regulation of angiogenesis	15	0.030842	4.34044e-08	330	121	18082	6.79264	1.16866e-05	7.52723e-05	CYP1B1, FLT1, LGALS3, CCL5, AQP1, TNFRSF1A, ADM, F3, HMOX1, VEGFA, SERPINE1, HIPK2, HSPB1, THBS1, ANGPT2		GO:0009986	cell surface	18	0.0735324	5.61155e-05	178	629	19662	3.16104	0.0134332	0.0724545	BST2, LGALS3, TNFRSF12A, LGALS1, TLR2, FZD3, ABCA1, P2RY12, TNFRSF1A, CD86, GRIA2, CD44, KCNE2, FCER1G, FAS, SLITRK6, IL1RAPL1, CD14
GO:0006935	chemotaxis	14	0.0287859	2.3674e-07	330	118	18082	6.50098	5.66581e-05	0.000410556	CCL3, HMGB2, CCL2, FLT1, S100A8, S100A9, CCL9, CCL5, CCL4, CCL7, CCL6, CCL12, RAC2, CYR61		KEGG_PATHWAY
GO:0002376	immune system process	24	0.0493472	6.07096e-07	330	383	18082	3.43356	0.00013076	0.00105283	HMGB2, IRGM1, S100A8, BST2, ZC3HAV1, IFITM1, LGALS3, CSF1, LY86, IFITM3, S100A9, TNFRSF13B, TLR2, MYO1G, C1QC, PSMB8, IFIT3, LCN2, C1QB, CD86, CASP4, TAP2, IRF1, CD14		mmu04060	Cytokine-cytokine receptor interaction	12	0.0490216	7.25102e-05	87	242	7691	4.38359	0.0113916	0.0873321	TNFRSF1A, CCL3, CCL2, CNTF, TNFRSF25, TNFRSF12A, CSF1, TNFRSF13B, CCL9, FAS, CCL4, CCL6
GO:0006915	apoptotic process	30	0.061684	6.52495e-07	330	570	18082	2.88389	0.000127762	0.00113156	LITAF, MCL1, S100A8, TNFRSF12A, S100A9, TRIB3, PMAIP1, CITED1, TNFRSF1A, HMOX1, BAG3, TIA1, XAF1, FAS, SRGN, CHAC1, LGALS1, NR4A1, DDIT4, LCN2, PLSCR1, CLIC4, CSRNP1, TNFAIP8, HIPK2, GADD45G, IRF1, GADD45B, PPP1R15A, NEK6		UP_KEYWORDS
GO:0071356	cellular response to tumor necrosis factor	13	0.0267297	7.6918e-07	330	110	18082	6.47565	0.000138058	0.00133391	LCN2, CCL12, CYBA, CCL3, CCL2, CCL9, IRF1, CCL5, KLF2, THBS1, CCL4, CCL7, CCL6			Immunity	15	0.061277	5.05011e-06	184	401	22680	4.61076	0.00109023	0.00640931	HMGB2, BST2, IFITM1, LGALS3, C4B, CSF1, LY86, TNFRSF13B, TLR2, MYO1G, C1QC, PSMB8, C1QB, CD86, CD14
GO:0071407	cellular response to organic cyclic compound	11	0.0226175	1.00882e-06	330	75	18082	8.03644	0.00016714	0.00174949	P2RY12, CCL12, CYBA, P2RY13, CCL3, CEBPB, CYP1B1, LGALS1, TIPARP, CCL5, STAT3			Innate immunity	11	0.0449365	2.77344e-05	184	241	22680	5.62601	0.00299087	0.0351942	C1QB, HMGB2, LGALS3, BST2, IFITM1, C4B, CSF1, LY86, TLR2, C1QC, CD14
GOTERM_CC_DIRECT														Inflammatory response	9	0.0367662	5.04891e-05	184	161	22680	6.89036	0.0036287	0.0640608	HMGB2, CCL3, CCL2, C4B, CSF1, LY86, TLR2, CCL4, CD14
GO:0005615	extracellular space	57	0.1172	7.77007e-08	348	1504	19662	2.14129	2.6651e-05	0.00010595	S100A4, S100A8, LY86, S100A9, SERPINA3F, C1QC, SPINK8, KISS1, SERPINA9, APOD, TGFBI, SERPINE1, LGI4, MSN, FAS, ANGPT2, CTSZ, C4B, SERPINA3N, ADM, F3, VEGFA, SERPINA3I, HSPB1, CTSC, SCGB3A1, ADAMTS5, CCL3, IL1R1, HMGB2, CCL2, CSF1, CCL9, CCL5, CCL4, TIMP3, CCL7, TIMP1, CCL6, TNFRSF1A, EZR, THBS1, SRGN, ANGPTL4, SPP1, LYZ2, FLT1, LGALS3, LGALS1, S100A11, ANXA2, LCN2, CCL12, VWF, CNTF, SFRP4, CD14
GO:0005576	extracellular region	62	0.12748	2.03998e-07	348	1753	19662	1.99829	2.33235e-05	0.000278165	S100A8, EFNA1, LY86, S100A9, SDC4, C1QC, SPINK8, KISS1, SERPINA9, CASP4, ISG15, APOD, SERPINE1, TGFBI, LGI4, FAS, BRINP3, ANGPT2, IZUMO4, CYR61, C4B, APOLD1, DHRS7C, PLAUR, C1QB, SERPINA3N, ADM, VEGFA, ADAMTS1, SCGB3A1, ADAMTS5, CCL3, IL1R1, HMGB2, CCL2, CSF1, CCL9, ESM1, CCL5, CTLA2A, CCL4, TIMP3, CCL7, TIMP1, CCL6, LAMB3, THBS1, SRGN, ANGPTL4, SPP1, LYZ2, COL4A1, LGALS3, LGALS1, ANXA2, LCN2, CC…
GO:0031012	extracellular matrix	21	0.0431788	3.0534e-07	348	294	19662	4.03571	2.61825e-05	0.000416351	COL4A1, LGALS3, LGALS1, S100A9, VIM, LMNA, PRKDC, COL5A3, TIMP3, TIMP1, VWF, PLSCR1, F3, SERPINE1, TGFBI, TGM2, HSPB1, ADAMTS1, THBS1, ADAMTS5, CYR61
KEGG_PATHWAY
mmu04060	Cytokine-cytokine receptor interaction	19	0.0390665	5.40388e-06	170	242	7691	3.55199	0.00104241	0.00673346	IL1R1, CCL3, CCL2, OSMR, TNFRSF25, TNFRSF12A, CSF2RB2, CSF1, TNFRSF13B, CCL9, CCL5, CCL4, CCL7, CCL6, TNFRSF1A, CCL12, CNTF, CSF2RB, FAS
mmu05205	Proteoglycans in cancer	17	0.0349543	8.91044e-06	170	203	7691	3.78867	0.000859492	0.0111026	PTPN6, TLR2, ELK1, FZD3, FLNC, SDC4, TIMP3, STAT3, PLAUR, FZD10, EZR, CD44, VEGFA, MSN, MTOR, FAS, THBS1
mmu04010	MAPK signaling pathway	19	0.0390665	8.99458e-06	170	251	7691	3.42463	0.000578487	0.0112074	IL1R1, ELK1, NR4A1, FLNC, SRF, FOS, TNFRSF1A, DUSP4, ATF4, DUSP1, RAC2, JUN, JUND, GADD45G, DUSP16, HSPB1, FAS, GADD45B, CD14
mmu05323	Rheumatoid arthritis	11	0.0226175	1.09916e-05	170	82	7691	6.06894	0.000530209	0.0136956	CCL12, FOS, CD86, CCL3, FLT1, CCL2, JUN, CSF1, VEGFA, TLR2, CCL5
mmu05142	Chagas disease (American trypanosomiasis)	12	0.0246736	1.44477e-05	170	103	7691	5.27082	0.000557532	0.0180016	CCL12, FOS, C1QB, TNFRSF1A, CCL3, CCL2, JUN, SERPINE1, TLR2, FAS, CCL5, C1QC
UP_KEYWORDS
	Innate immunity	21	0.0431788	1.8313e-09	359	241	22680	5.50492	4.87125e-07	2.40223e-06	HMGB2, IRGM1, S100A8, BST2, ZC3HAV1, IFITM1, LGALS3, C4B, CSF1, LY86, IFITM3, S100A9, TLR2, C1QC, IFI202B, IFIT3, LCN2, C1QB, CASP4, IRF1, CD14
	Secreted	60	0.123368	5.85038e-09	359	1685	22680	2.24957	7.78101e-07	7.67434e-06	S100A8, EFNA1, LY86, S100A9, SDC4, C1QC, SPINK8, KISS1, SERPINA9, CASP4, ISG15, APOD, TGFBI, SERPINE1, LGI4, BRINP3, ANGPT2, IZUMO4, CYR61, C4B, DHRS7C, PLAUR, C1QB, SERPINA3N, ADM, VEGFA, ADAMTS1, SCGB3A1, ADAMTS5, CCL3, IL1R1, HMGB2, CCL2, CSF1, CCL9, ESM1, CCL5, CTLA2A, CCL4, TIMP3, CCL7, TIMP1, CCL6, LAMB3, SRGN, ANGPTL4, SPP1, LYZ2, COL4A1, LGALS3, LGALS1, COL5A3, ANXA2, LCN2, CCL12, VWF, SF…
	Immunity	26	0.0534594	6.49072e-09	359	401	22680	4.09617	5.7551e-07	8.51431e-06	HMGB2, S100A8, IFITM1, ZC3HAV1, CSF1, LY86, IFITM3, S100A9, TLR2, C1QC, CASP4, TAP2, IRGM1, LGALS3, BST2, C4B, TNFRSF13B, MYO1G, PSMB8, IFIT3, IFI202B, LCN2, C1QB, CD86, IRF1, CD14
	Chemotaxis	13	0.0267297	2.97778e-08	359	94	22680	8.73704	1.98022e-06	3.90615e-05	CCL12, HMGB2, CCL3, FLT1, CCL2, S100A8, S100A9, CCL9, CCL5, CCL4, CCL7, CCL6, CYR61
	Inflammatory response	16	0.0328981	4.32016e-08	359	161	22680	6.27831	2.29832e-06	5.66704e-05	CCL3, HMGB2, CCL2, S100A8, C4B, LY86, CSF1, S100A9, TLR2, CCL5, CCL4, CCL7, IFI202B, CCL12, CASP4, CD14

## Sheet: Sup Tab 1H-ontogeny
ONTOGENY											Interference of HI at P5 with development					Interference of HI at P10 with development
																		Dev reversed
Period 1		Period 2		Period 3		Period 4 (whole period)		Réversed										period 2-3
P2 - P5		P5 - P10		P10 - P15		P2-P15		period 2-3										Up Down	Down Up
								Up Down	Down Up									1280	219
								1280	219									HI P10 Up	HI P10 Up
Up	Down	Up	Down	Up	Down	Up	Down	Global up 82	Global up 14		Total interferent		Invariant in development			Total interferent		HI P10 Down	HI P10 Down	Invariant in development
n = 209	n = 187	n = 1550	n = 592	n = 500	n = 1525	n = 596	n = 791	Global Down	Global Down		HIP5 Up	HIP5 Down	HI P5 Up	HI P5 Down		HIP10 Up	HIP10 Down	Both	Both	HI P10 Up	HI P10 Down
Spliced 0		Spliced 19		Spliced 18		Spliced 1		30	52		89	85	503	381		207	245	222	62	633	254
GeneSymbol	GeneSymbol	GeneSymbol	GeneSymbol	GeneSymbol	GeneSymbol	GeneSymbol	GeneSymbol				Interaction with dev P2-P5 Up		Dev Null HIP5 Up	Dev Null HIP5 Down		Interaction with dev P5-P10 Up				Dev Null HIP10 Up	Dev Null HIP10 Down
Abcc5	Adamts4	Adamts17	Adamts17	Akap13	Akap13	Erich3	Erich3	Lrrc7	Lrrc7		Neat1	Mas1	Ahnak	Lrrc55		Cd14	Hspb2	Echdc3	Sox17	Actb	Ccdc167
Abhd18	Adamts7	Akap13	Akap13	Art3	Art3	Aaed1	Acaca	Olfml3	Olfml3		Aspg	Masp2	Atf3	Tmsb15b1		Ly6a	Sipa1l2	Ptx4	Csn3	Adm	Cttnbp2
Acbd7	Ago4	Bard1	Bard1	Bglap3	Bglap3	Aass	Aco1	Acbd7	Csn3		Cd52	Pfkp	Angptl4	Espn		S100a8	Agrp	Atxn7l1os2	Kcnc1	Ahnak	Dsel
Acox3	Anks1	Celsr2	Celsr2	Celsr2	Celsr2	Abca8b	Acvr2a	Adam12	Erich3		Cry2	Susd5	Anxa2	Actg2		Lcn2	P2ry13	Bcas3os2	Ankrd50	Angptl4	Frmpd4
Acrbp	Arhgap11a	Cep162	Cep162	Dennd4a	Dennd4a	Abhd18	Adamts17	Arhgap4	Fuca2			Tnfrsf25	Bcl3	Pde6c		Scgb3a1	Spink8	Casz1	Arid1a	Anxa2	Fundc2
Airn	Arid1a	Col4a6	Col4a6		Epb41l1	Abi3	Adamts18	Arntl2	Inpp4a			Stx3	Btg3	Kcns3		Cd86	Synpr	Cd84	Ddx21	Atf3	Fut9
Akap10	Arid3a	Dnmt3b	Dnmt3b	Il12rb1	Il12rb1	Acbd7	Adamts7	Art3	Kcnc1			Gria2	Ccl3	Btbd9		Rasd1	Omd	Chrna9	Ncl	Atf4	Gabra4
Aldh3a1	Arid4a	Erc1	Erc1	Lrrc7	Lrrc7	Acsl6	Adamtsl1	Atoh7	Kcng2			Plb1	Ccl4	Wnt6		Cd48	Qrfpr	Crxos	Nfia	Ccl3	Gpr34
Amhr2	Auts2	Fuca2	Fuca2	Nhsl2	Nhsl2	Acss2	Adgrl1	Auh	Kcnj4			Slc2a6	Ccl7	Mtmr14			Srpk3	Eif2ak4	Taf15	Ccl4	Hes5
Amn1	Bach2	Kcnd1	Kcnd1	Olfml3	Olfml3	Actn2	Adgrl2	Bbox1	Myh3			Ocm	Cebpb	Kcnh5			Kbtbd3	Fgf6	Akap13	Ccl7	Izumo4
Ank2	Bcl9	Lrrc7	Lrrc7	Ptprj	Ptprj	Acy3	Adgrl3	Bglap3	Olfr173			Cd209f	Cebpd	Ldlr			Acyp2	Fhad1	Adamts1	Cebpb	Krcc1
Ap3b2	Brd3	Olfml3	Olfml3	Rmnd5a	Rmnd5a	Acyp1	Adgrv1	Camp	Sod3		Interaction with dev P2-P5 Down		Cited1	P2ry12			Ccdc74a	Ggt5	Angpt2	Cebpd	Mkks
Arhgap4	C2cd3	Ptprj	Ptprj	Rreb1	Rreb1	Adam12	Aff3	Ccdc107	Tacc1		Pmaip1	Zfp592	Ctla2a	Oprm1			Serpina9	Glt1d1	Ank3	Cnn3	Mup-ps12
Arntl2	Cacna2d2	Stk35	Stk35	Sh3bp1	Sh3bp1	Adam32	Ago4	Ccl12	Tuba3a		Ptx3	Eomes	Ctla2b	Wnt10a			Sp110	Gm10614	Anxa4	Ctla2a	Myh10
Arsk	Calcr	Tbc1d31	Tbc1d31	Stk35	Stk35	Adamts4	Agtpbp1	Cd209d	Zfp319		Nhlh1	Zfhx3	Cyr61	Nsdhl			Lekr1	Gm16508	Arhgef11	Ctla2b	Orly
Aspa	Camsap1	Tmem108	Tmem108	Tmem201	Tmem201	Adgrl4	Ajuba	Cdhr4	Aff3		Nuak2	Foxa1	Egr1	Kcnb2			Rd3l	Ifit1	Bag3	Ctsb	P2ry12
Aspg	Casd1	Tmem201	Tmem201	Wdfy3	Wdfy3	Adm	Akna	Clpsl2	Ankrd50		Skor1	Veph1	Emp1	Gh			Gm16062	Kcnj8	Brpf3	Ctsd	Pcsk2
Atp6v1c2	Cbx2	Wdfy3	Wdfy3	Zfp319	Zfp319	Adora2b	Aldh18a1	Clybl	Anks1		Interaction with dev P5-P10 Up		Fos	Camk2a		Interaction with dev P5-P10 Down		Krt75	Cdh5	Ctsz	Rhcg
Auh	Ccbe1	Zfp319	Zfp319	Abca2	a	Adra1d	Aldh1l2	Cyp2j13	Arid1a		Ccl12	Slc16a7	Fosb	Palm2		Adamts1	Ntng1	Pde6a	Chst11	Cyr61	Rsl1
Bbox1	Ccdc85b	a	Abcc1	Abcc1	A4galt	Agbl4	Alg10b	Dapl1	Cbfa2t3		Clec4n	Mamdc4	Gadd45b	Erbb4		Dpysl3	Foxp2	Scd3	Fzd4	Dusp1	Rxrg
Bmp8a	Cd276	A4galt	Acin1	Ackr2	Abca15	Agmo	Als2	Ddo	Celsr1		Ly6a	Cplx3	Gadd45g	Asph		Tgm2	Klhl14	Sfi1	Kank2	Egr1	Slc2a5
Car4	Celsr1	Aaed1	Adamts1	Adam22	Abhd12b	Agtrap	Ank2	Dffa	Chd2		Syn3	Dhrs7c	Gdf15	Slc24a2		Bag3		Synpo	Lbp	Emp1	Slc40a1
Card6	Chd6	Abca15	Adamts2	Adam32	Ablim1	Ahcyl1	Ankrd50	Dock4	Col18a1		Auh	Sgca	Gfap	Srebf2		Cyp1b1		Tssk5	Nfatc2	Eno1	Slitrk6
Ccdc107	Cntn2	Abhd12b	Adamts8	Adamts1	Abraxas1	AI790442	Anks1	Echdc3	Copg2os2		Sipa1l2	Nudt7	Gpr84	Kif16b		Nav1		Wscd2	Rasgrp3	Fosb	Sphkap
Ccdc39	Cry1	Abhd5	Adcy5	Adamts4	Acan	Aig1	Anp32e	Epb41l1	Ctdp1		Cpeb1	Plxnb3	Hspa1a	Slc2a5		Ncl		Ccl12	Rora	Gadd45b	Tmem107
Ccdc50	Cxcr4	Ablim1	Adgrf5	Adamts8	Acap1	Ak4	Apaf1	Fam151b	Ddx21		Vsig10	Wscd2	Hspb1	Anks1b		Nfib		Dnmt3b	Kcng2	Gadd45g	Tmsb15b1
Ccl12	Dact1	Abraxas1	Adgrl3	Adcy5	Acbd7	Akain1	Apbb2	Fcgr3	Dhx38			Car4	Ier3	Grik1		Tcf12		Akap13	Olfr173	Gem	Tmsb15l
Cd209f	Dct	Acads	Adgrv1	Adgrf5	Ace	Akr1c18	Aplf	Gabrg1	Edem3			Ank2	Jun	Gria1		Angpt2		Airn	Tacc1	Gfap	Tnfsf12Tnfsf13
Cd52	Dcx	Acan	Aff3	Adra1d	Acot3	Aldh1a7	Aplnr	Gbp6	Egfr			Rgs13	Klf4	Fzd10		Lpl		Ankrd33b	Tuba3a	Gpr84	Zfp273
Cd80	Dhx38	Acap1	Akap17b	Aebp2	Acox3	Aldh3a1	Arhgap11a	Ggnbp1	Fam222a			Rasgrp1	Lgals3	Robo2		Sgsh		Bcl2a1c	Chd2	H2-K1	Zfp945
Celrr	Dio3	Acbd7	Aldh1l2	Aff3	Acp1	Aldh3b1	Arhgap28	Gimap4	Fat3			Ipcef1	Litaf	Grm7		Tacc1		Casp4	Ctdp1	Hist1h1c	Zfp961
Chm	Dlk1	Ace	Alg10b	Ahcyl2	Acr	Aldh3b2	Arhgap42	Gm10941	Foxk1			Gm5878	Lonrf3	Thoc2		Tap2		Ccl2	Dhx38	Hspb1	Ankrd32
Chrna6	Dlx5	Acot3	Alpl	Aldh3b1	Adam12	Alox5	Arhgef39	Gm13861	Foxn3		Interaction with dev P2-P10 Down		Mt1	Egr4		Tnip2		Ccl5	Grin2b	Ifi202b	Anks1b
Clcnkb	Dst	Acp1	Angpt2	Alox5	Adam33	Amhr2	Arid1a	Gm15413	Foxred2		Dusp4	Nckap5	Mt2	Cntn4		Trib3		Ccl6	Hip1	Isg15	Bola1
Clec4n	Dusp18	Acr	Ank3	Alpl	Adam5	Ankfy1	Arid2	Gm20754	Fst		Thbs1	Foxb1	Nr4a1	Galntl6		Anp32e		Ccl9	Hmgn5	Jun	Ccnh
Cmpk2	Dusp4	Acyp1	Ankrd50	Angpt2	Adamts17	Ankrd13c	Arid3a	Gm3693	Ftsj3		Sik1	Zfp518b	Pip5k1a	Tuba1a		Ccno		Creb5	Phf2	Jund	Cntn3
Cmya5	E2f7	Acyp2	Ankrd52	Ank3	Adamts5	Ankrd34c	Arl13b	Gm38396	Grin2b			Fst	Plin2	Izumo4		Chst11		Cyp2u1	Ttc28	Lgals3	Crebzf
Col7a1	Ebf1	Adam12	Anks1	Ankrd34c	Adap2	Ano4	Armcx6	Gm42363	Hip1		Interaction with dev P5-P10 Up		S100a4	Cacna1d		Ddx21		Dennd4a	Tug1	Lilrb4	Dennd6a
Cpeb1	Ebf3	Adam33	Anp32e	Ankrd50	Adgre1	Anxa11	Ascc3	Gm9905	Hmgn5		Ccl9	Glp2r	S100a6	Wars2		Itprip		Hmox1	Brix1	Litaf	Fzd10
Cplx3	Edem3	Adam5	Anpep	Anks1	Adh6b	Arhgap4	Ascl1	Gzmk	Kdm5b		Ccl2	Adamts5	S100a9	Il1rapl2		Lbp		Luzp1	Csf1	Lmna	Gabrg2
Cpz	Egfr	Adamts5	Anxa4	Ano10	Adprhl1	Arhgap6	Asf1b	Il12rb1	Klf12		Ccl6	P2ry13	Serpina3f	Fert2		Ppat		Lyz2	Flt1	Lonrf3	Gm11627
Cry2	Elmsan1	Adap2	Apaf1	Anpep	Adra1b	Arhgap9	Aspm	Ipcef1	Lonrf2		Cd14	Synpr	Slc16a6	Camk4		Rora		Pdlim5	Hic1	Maff	Herc4
Crybb3	Emx2	Adh6b	Apbb2	Anxa11	Agbl3	Armt1	Atad5	Kcnk4	March4		Hmox1	Prim2	Socs3	Tuba4a		Snx30		Plagl1	Itpripl2	Msn	Itpr1
Cth	Eomes	Adora2b	Aplf	Anxa4	Agfg2	Arntl2	Atat1	Klk10	Mmp15		Lcn2	Spink8	Spp1	Slc22a18		Spidr		Tmc6	P2ry6	Mt1	Kbtbd7
Dapl1	Fam222a	Adprhl1	Aplnr	Aqr	Agpat2	Art3	Atic	Klra1	Ncl		Plagl1	Gm5741	Tagln2	Zfp882		Ankrd50		Tmem161b	Pfas	Mt2	Kcns3
Dclre1c	Fam83g	Adra1b	Aqr	Arap3	Airn	Asb11	Atrx	Krt2	Nectin2		S100a8	Selplg	Timp1	Crhr1		Anxa4		Trit1	Ptpn13	ND4L	Kcnv1
Dhrs7c	Fat4	Agbl3	Arap3	Arfgef2	Akap10	Aspa	Atxn7l1	Krtap19-5	Nfia		Il15ra	Etl4	Tnfrsf12a	Elovl6		Chd2		Vmn2r48	Rbm45	Neat1	Lrif1
Doc2g	Faxc	Agfg2	Arfgef2	Arhgap6	Akna	Aspg	Auts2	Lair1	Nrp2		Scgb3a1	Gm20939	Tuba1c	Dock9		Csf1		Arntl2	Safb2	Nr4a1	Ly6g6c
Dpp10	Fblim1	Agmo	Arhgef11	Arhgef11	Aknaos	Asrgl1	Avpr1a	Mfsd4a	Ntrk3		Stfa2	Syndig1	Tubb6	Grm8		Dab2		Ccdc107	Sgsh	Odc1	Nfya
Elmo3	Fbn2	Agrp	Arid1a	Arid1a	Aldh8a1	Atoh7	Bach2	Mirt1	Phf2		Casp4	Crk	Vim	Vps13a		Dhx38		Gbp6	Sh2b3	Pdpn	Pcdh20
Epb41l1	Fbxl7	Airn	Arid2	Armc3	Alg12	Atp6v1c2	Bard1	Mup4	Phf21b		Cd86	Scn4b	Wdr92	Six5		Dusp4		Gm13861	Snx30	Pfkfb3	Pds5b
Exoc6b	Fezf1	Akain1	Arid3a	Ash1l	Alkbh1	Atp8a1	Barhl1	Mup-ps16	Pknox1		Fat2	Ssbp1	Anxa1	Acvr1c		Fzd4		Gzmk	Stra6	Pip5k1a	Pgam2
Fam53b	Fgd1	Akap10	Arl13b	Aspg	Alox12b	Atraid	Bcl6b	Ncf2	Rad54l2		Rnf213	Ankrd27	Arid5a	Stxbp5l		Kctd10		Ipcef1	Stx2	Plek	Rasa1
Fbp1	Fign	Aknaos	Ash1l	Asrgl1	Alx3	Auh	Bcl9	Nudt7	Rnf146		Gm10536	Cbx7	Bcl2a1d	Bcl11b		Mcm3		Klra1	Tap2	Plin2	Rb1cc1
Firre	Flywch1	Akr1c13	Atat1	Atf6	Alx4	Azin2	Bdp1	Olfr1349	Satb2		Crem	Pcdh9	Bpifc	Osr1		Nfatc2		Nudt7	Tcf12	Rnu1b6	Rps25
Foxp1	Foxa1	Akr1c18	Atg2b	Atg2b	Amn1	Bbox1	Bfsp1	Olfr1402	Sik1		Lyz2	Clic5	Clic1	Crybb1		P2ry6		Rgs13	Tgm2	S100a9	Slc35g2
Gbp6	Foxb1	Aldh6a1	Atp8a2	Atp2a2	Amy2a5	Bbs5	Birc5	Pigp	Strbp		Rsph4a	Pcdh11x	Cnn3	Myh6		Rbm45		Ssbp1	Upf2	Saa3	Tmem212
Gchfr	Foxk1	Aldh8a1	Atrx	Atxn1	Anapc15	Bcl2l2	Brca2	Ptx4	Taf15		Tead1	Herc3	Crip1	Sqle		Thbs1		Tbata	Vps13d	Slc10a1	Tnfaip8
Gin1	Foxp2	Alg12	Atxn7	Axin2	Angptl7	Bfsp2	Brd3	Ramp1	Taok3		Tfcp2l1	Grk4	Cyba	Tbc1d32		Zc3h13		Tbx22	Wnk1	Slc2a1	Zfp455
Gm10115	Foxred2	Alox12b	Atxn7l1	Bag3	Angptl8	Bglap2	Brox	Retn	Thrap3		Baz1a	Senp8	Elk1	Pms1		Csn3		Ccdc144b	Inpp4a	Socs3	Zfp943
Gm10183	Frs3	Alx3	Auts2	Bahd1	Ank2	Bglap3	Brwd3	Rfc5	Tmem39b		Golt1a	Snx9	Epha5	Foxd2		Luc7l3		Mettl21c	Ptprj	Spp1	Zfp960
Gm10304	Fst	Alx4	Axin2	Baiap2l1	Ankk1	Bhlhe40	Btg1	Rgs13	Tpr		Hpgd	Adam12	Ezr	Gabrd		Nop14		Slc26a1	Nrxn3	Tagln2	Acn9
Gm10375	Gbx2	Amn1	Bach2	Bcl2l2	Ankrd23	Bnip3	Btg1-ps2	Sat2	Trim45		Isg20	Klhdc1	Flnc	Kcng1		Pcdha12		Tenm3		Tgfbi	Astx
Gm17753	Gcc1	Amy2a5	Bag3	Bdnf	Ankrd27	Bphl	C1qtnf2	Slc35e2	Ttc28		Prss28	Tmem100	Gem	Tm7sf2		Prkar2a		Ptprj		Timp1	Bbs12
Gm2115	Gli3	Anapc15	Bahd1	Bglap2	Ankrd33b	Bves	C2cd2	Smc2os	Tug1		Trit1	Serpina9	Gm10405	Gbp11		Prpf38b		Adamts5		Tnfrsf12a	Cd300lf
Gm2701	Gm6403	Angptl7	Baiap2l1	Bhlhe40	Ano6	C1ql1	C2cd3	Smim1	Zfp84		Vmn1r48		Gm11974	Il1rapl1		Ptprs		Agbl3		Tnfrsf1a	Ercc6l2
Gm2824	Gm7628	Angptl8	Bdp1	Bicc1	Aoc3	C2cd4b	Cacfd1	Smok3b	Akap13		Bcl2a1c		Hist1h1c	Dhcr7		Rara		Agfg2		Tuba1c	Fancb
Gm3871	Gpc2	Ank2	Bfsp1	Bicral	Ap3s1	Cacnb2	Cacng4	Sowaha	Celsr2		Lilra6		Hmgb2	N28178		Rrbp1		Amn1		Tubb6	Gm10021
Gm4354	Hmgn5	Ankk1	Bicc1	Bmpr1b	Ap4e1	Calb1	Cacng6	Spx	Nhsl2		Osgin1		Hspb8	Zcchc16		Sh2b3		Angptl7		Uck2	Gria2
Gm4532	Hmx3	Ankrd23	Bmp6	Bmpr2	Apitd1	Camk2a	Calcr	Ssbp1	Ptprj		Ablim1		Ifitm1	Rasl10a		Ank3		Arhgap33os		Vim	Homez
Gm5878	Igf2bp2	Ankrd27	Bmpr2	Braf	Apoc3	Camp	Camsap1	Ssu2	Stk35		C5ar2		Irf1	Tescl		Arhgef11		Bcl2l14		Actg1	Inpp4b
Gm8273	Igf2bp3	Ankrd33b	Bms1	Brix1	Apol7b	Cap2	Cand2	Tank	Tmem201		Casz1		Irf8	Pml		Arid1a		Bhmt		Alkbh5	Kcne2
Gpatch8	Insm2	Ankub1	Braf	Brpf3	Apol9b	Car4	Casp8ap2	Tas1r3	Wdfy3		Ccl5		Kctd14	Tbx2		Cdh5		Bin3		Arc	Mctp1
Gpx2	Isl1	Ano6	Brca2	Camk2a	Aqp2	Cbr4	Cbfa2t3	Tbata	Abcc1		Cela1		Lmna	Neb		Dnajc21		Bmp8a		Atp1b2	Nlgn1
Grhl1	Kctd18	Aoc3	Brix1	Camkk2	Aqp7	Cbx6	Cbl	Tbx22	Adamts1		Mbnl2		Maff	Adamtsl1		Flt1		Cass4		Bcl2a1d	Phactr3
Gria2	Kdm5b	Ap4e1	Brpf3	Cap2	Arfgap3	Ccdc107	Cbln1	Tesk2	Adamts8		Ankk1		Mbd1	Hs3st1		Gatad2b		Catsper4		Btg1	Ptprg
Grk3	Lhx1	Apitd1	Brwd3	Carns1	Arhgap28	Ccdc39	Cbx2	Tmed5	Adcy5		Atoh7		Medag	Cxcl12		Gprin3		Catsperd		Btg3	Rabgap1
Gsap	Lhx5	Apobr	Cacng4	Casd1	Arhgap33os	Ccl12	Ccbe1	Tmem255b	Adgrf5		En2		Mgp	Trpc3		Grin2b		Catsperg2		C1qc	Sema3a
H2-Ab1	Lingo1	Apoc3	Camsap1	Cbfa2t3	Arhgap4	Ccr6	Ccdc112	Tmem29	Alpl		Fhad1		Mms22l	Lsm14b		Hic1		Cd300a		Cdkn1a	Slit2
Hnrnpr	Lmtk2	Apol7b	Cand2	Cc2d2a	Arhgap8	Cd14	Ccdc120	Trav3-3	Angpt2		Gm8884		Mtor	Tnfaip8		Hmgn5		Cd300ld		Chac1	Tdgf1
Hook1	Lnx2	Aqp2	Cask	Ccm2l	Arhgef19	Cd209d	Ccdc144b	Vsig2	Ank3		Gpihbp1		Npas4	Efcab4a		Itpripl2		Cdcp1		Cited1	Tep1
Hspb2	Lpar2	Aqp7	Cbfa2t3	Ccpg1	Arl10	Cd209f	Ccdc40	Zfp36l3	Anpep		Mx2		Odc1	Gpr88		Kank2		Cdh18		COX1	Tnfrsf13b
Igkv4-72	Maml3	Arhgap28	Cbl	Ccr6	Arl6ip6	Cd38	Ccdc71	Adamts17	Anxa4		Pik3c2b		Osmr	Enc1		Kcnc1		Ceacam20		Dusp16	Tnfrsf25
Il33	March4	Arhgap33os	Cbx2	Cdh5	Arl9	Cd52	Ccdc85b	Bard1	Aqr		Pla2g4a		Pbld1	Tubb4b		Kif1b		Cfh		Ehd4	Ttc21b
Ipcef1	Mast4	Arhgap4	Cc2d2a	Cdkn2b	Armc4	Cd6	Ccl3	Col4a6	Arap3		Rps6kc1		Pdlim4	Tmem40		Mboat1		Chrm4		Elk1	Usp28
Ipw	Mex3a	Arhgap8	Ccbe1	Cds1	Arntl2	Cd86	Ccna2	Dnmt3b	Arfgef2		Stfa3		Pdpn	S100a5		Nfia		Ciita		Eno1b	Zbtbd6
Kcnd3os	Mex3b	Arhgef19	Ccdc112	Cdyl2	Arsk	Cdhr4	Ccnb1-ps	Erc1	Arhgef11		Akap13		Plek	Cdhr1		Olfr173		Cpb2		Esm1	Zfp40
Kcnk4	Mki67	Arl10	Ccdc116	Celsr1	Asb5	Cdkl4	Ccnj	Kcnd1	Ash1l		Interaction with dev P5-P10 Down		Ppm1k	Slc22a6		Pfas		Cpne1		Ezr	Zfp85
Kcnq1ot1	Nav2	Arl9	Ccdc120	Chd2	Asgr2	Cdkn2b	Cd276	Tmem108	Atg2b		Cyp1b1	Tlr12	Ppp1r15a	Sorcs3		Phf2		Cpped1		Flnc	Zmym1
Klra1	Nckap5	Armc4	Ccdc71	Chd6	Astn2	Cela1	Cdca3	Zfp319	Axin2		Adamts1	Baiap2l1	Ptrf	Fras1		Ptpn13		Defb26		Gch1	Abhd14a
Krt12	Ncl	Armt1	Ccm2l	Chpf2	Atic	Celrr	Cdca5	Ank2	Bag3		Bag3	Slc22a8	Rnu1b6	Kalrn		Sp5		Dhrs7c		Glg1	Cdh15
Krtap20-2	Neurod1	Arntl2	Ccna2	Chrm3	Atl2	Chat	Cdca8	Arhgap28	Bahd1		Csf1	Slc6a4	S1pr3	Sema5b		Tbc1d24		Dnajb8		Glrx2	Cntn6
Krtcap3	Nfia	Arsk	Ccnj	Chst11	Atoh7	Chia1	Cdh6	Ccdc144b	Baiap2l1		Crispld2	Pole	Sat1	Slc35d3		Ttc28		Dsg1c		Hmgb2	D5Ertd577e
Lamp5	Nhlh1	Art3	Ccno	Cit	Atp1a3	Chil1	Cdk1	Cklf	Bicc1		Tgm2	Fat3	Sdc4	Cckbr		Tuba3a		Elf4		Hspb8	Il1rapl1
Layn	Nhlh2	Asah1	Cd82	Cldn22	Atp2a3	Chm	Cdk12	Cr2	Bmpr2		Nfatc2	Pikfyve	Serpine1	Nudt19		Vps13d		Enam		Htatsf1	Lefty2
Ldb3	Nipbl	Asb11	Cdca3	Clgn	Atp2b4	Chmp3	Cdr2	E2f7	Braf		Angpt2	Nrxn3	Slc10a1	Bche		Bms1		Epgn		Irf1	Lyplal1
Lgals4	Nkx2-1	Asb5	Cdh5	Clip4	Atp6v1e2	Chpf2	Cdv3	Epb41l5	Brix1		Flt1	Opcml	Slc2a1	Cacna1a		Brix1		Erv3		Irf2bp2	Mgat4c
Lgi3	Nolc1	Asgr2	Cdyl2	Clmn	Atp8b5	Chpt1	Celf5	Fezf1	Brpf3		Mboat1	Tfap2b	Tmbim1	Fam120b		Brpf3		Etl4		Irf8	Oxld1
[truncated: 1,452 more rows]

## Sheet: Sup Tab 1I Protein arrays
	Detection of hypoxia-ischemia induction (repression) of inflammation related protein (Mouse XL cytokine array, Proteom Profiler ™ R&D system)
[truncated: 121 more rows]
